# Supplementary material for: Different seminal ejaculated fractions in artificial insemination condition the protein cargo of oviductal and uterine extracellular vesicles in pig
Source: Front Cell Dev Biol. 2023 Oct 6;11:1231755. doi: 10.3389/fcell.2023.1231755 (PMC10587466; doi:10.3389/fcell.2023.1231755)
Supplement: Supplementary file 1 [file Presentation1.zip]

Archive with 4 entries (4 files):
- Supplementary File 1.DOCX
- Supplementary File 2.XLSX
- Supplementary File 3.XLSX
- Supplementary File 4.XLSX
