# Supplementary material for: Different seminal ejaculated fractions in artificial insemination condition the protein cargo of oviductal and uterine extracellular vesicles in pig
Source: Front Cell Dev Biol. 2023 Oct 6;11:1231755. doi: 10.3389/fcell.2023.1231755 (PMC10587466; doi:10.3389/fcell.2023.1231755)
Supplement: Supplementary file 1 [file Presentation1.zip › Supplementary File 2.XLSX]

## Sheet: KEY
Supplementary File 2
KEY
group: Protein number within the analysis organized by score
subgroup: Identification of different forms of the same protein
Spectra: Number of mass spectra detected
Peptides: Number of different peptides detected
score: Protein score depending on the signal intensity of the complete protein or its fragments
Coverage: Portion of detected sequence compared to the complete protein
Intensity: Weighted spectral intensity
protein_mw: Molecular weight registered for a protein in a database
species: Animal species registered for a protein in a database
accesion_number: Number registered for the identification of a protein in a database
entry_name: Identification (name) of a protein in a database
z: Charge of the detected ion or peptide
score: Individual score of each peptide detected
SPI: Score Peak Intensity
Intensity: Spectral intensity of each ion or peptide
sequence: Detected peptide sequence
m/z: Mass/charge ratio of the detected ion or peptide

## Sheet: AI-F1_OF
group	subgroup	Spectra	Peptides	score	Coverage	Intensity	protein_mw	species	accession_number	entry_name		z	score	SPI	Intensity	sequence	m/z
1	1.1	40	29	464.13	42.4	1580000	90638.6	PIG	A0A287AQK7	Heat shock protein HSP 90-alpha		3	24.36	95.2	33100	DLVILLYETALLSSGFSLEDPQTHANR	1001.53
1	1.2	21	19	266.56	29.3	859000	94588.5	PIG	A0A286ZKC5	HATPase_c domain-containing protein		2	22.51	93.8	142000	GVVDSEDLPLNISR	757.399
2	2.1	19	15	248.46	32.1	869000	90811.1	PIG	A0A286ZSB5	15S Mg(2+)-ATPase p97 subunit		3	23.22	100	29500	ELQELVQYPVEHPDK	608.636
3	3.1	15	13	212.3	19.4	495000	136888	PIG	A0A481AYZ5	Calcium-transporting ATPase		4	24.23	95.4	27700	LTQKEEIPEEELNEDVEEIDHAER	724.347
4	4.1	15	11	183.27	39.5	757000	48285.6	PIG	A0A4X1W776	Tubulin alpha chain		2	25.25	100	156000	FDGALNVDLTEFQTNLVPYPR	1205.11
5	5.1	13	10	165.8	30.8	646000	57876.9	PIG	A0A0B8S031	Pyruvate kinase		2	26.7	100	27200	LAPITSDPTEAAAVGAVEASFK	1073.05
6	6.1	13	10	159.35	28.9	703000	46947.7	PIG	A0A286ZJV6	Annexin		2	20.92	94.7	113000	GLGTDEDSLIEIIcSR	889.437
7	7.1	12	7	135.2	32	766000	51585.1	PIG	A0A287A275	Tubulin beta chain		2	24.43	94.1	67000	GHYTEGAELVDSVLDVVR	979.995
8	8.1	7	7	132.89	33.2	211000	38743.7	PIG	A0A4X1W3B6	Annexin		2	26.22	100	76700	GLGTDEDTLNEILASR	852.426
9	9.1	7	6	126.4	37.1	205000	24998.3	PIG	A0A4X1SXN8	GLOBIN domain-containing protein		2	27.09	98.3	50800	VVAGVANALAHK	575.342
10	10.1	9	8	125.91	22.5	157000	68170.1	PIG	A0A286ZT13	Albumin		2	21.01	96.3	10800	TVLGNFAAFVQK	647.861
10	10.2	9	8	117.58	20.8	157000	71958.4	PIG	A0A4X1T4L3	Uncharacterized protein		2	21.01	96.3	10800	TVLGNFAAFVQK	647.861
11	11.1	9	8	117.59	18.4	182000	108874	PIG	A0A0B8RZR8	Aminopeptidase		2	18.82	90.9	27500	DVSQAQNDLFK	632.811
12	12.1	10	7	114.71	30.1	461000	41792.1	PIG	A0A0B8RTA2	Actin, gamma 1		2	22.01	95.8	22500	DLYANTVLSGGTTmYPGIADR	1116.02
12	12.2	5	4	65.87	13.3	179000	44807.5	PIG	A0A286ZWJ1	Actin gamma 2, smooth muscle		2	21.4	95.7	125000	SYELPDGQVITIGNER	895.949
13	13.1	8	6	110.63	25.4	209000	42686.6	PIG	A0A4X1TS58	Creatine kinase		2	20.01	90.1	35000	LEQGQAIDDLVPAQK	812.93
14	14.1	9	7	104.58	1.9	188000	569745	PIG	A0A4X1VKL9	Uncharacterized protein		2	19.97	96	22800	VDIEAPDVSLEGPEGK	827.91
16	16.1	7	6	100.85	21.2	110000	53484.6	PIG	A0A286ZPC8	Uncharacterized protein		3	19.9	90.6	22400	GPAVGIDLGTTYScVGVFQHGK	755.037
16	16.2	6	6	87.15	14.3	83800	100858	PIG	A0A287BQU9	Uncharacterized protein		3	18.2	74	53400	ELEQVcNPIISGLYQGAGGPGAGGFGAQAPK	1015.16
17	17.1	8	5	93.09	27.4	278000	36133.4	PIG	A0A4X1VBD0	Annexin		2	23.12	89.7	55400	IDEAQVEQDAQALFQAGELK	1102.06
18	18.1	7	6	90.97	33.4	169000	27744.6	PIG	A0A480PLY3	14-3-3 protein zeta/delta		2	25.22	100	43100	GIVDQSQQAYQEAFEISK	1021
18	18.2	10	6	87.49	32.1	404000	29173.4	PIG	A0A287A2R9	14_3_3 domain-containing protein		2	20.79	89.6	112000	AAFDDAIAELDTLSEESYK	1044.49
18	18.3	5	3	42.48	19.9	74300	28111.9	PIG	A0A0B8RVD2	Tyrosine 3-monooxygenase/tryptophan 5-monooxygenase activation protein, beta		3	17.29	80.6	22800	EKIEAELQDIcNDVLELLDK	796.388
18	18.4	3	2	25.03	9.7	16600	28211.2	PIG	A0A4X1V4V6	14_3_3 domain-containing protein		2	14.23	83.3	8230	DSTLIMQLLR	595.333
19	19.1	5	4	77.97	11.3	93100	70792.5	PIG	A0A480UUL9	Ezrin		2	22.38	98.9	14100	APDFVFYAPR	591.802
20	20.1	5	4	73.82	14.4	138000	63992.3	PIG	A0A286ZT94	Uncharacterized protein		2	23.44	97.9	36900	APASYFVQSVLTVSAK	834.451
21	21.1	5	4	71.7	28.2	167000	35768.5	PIG	A0A076KRX0	Glyceraldehyde-3-phosphate dehydrogenase		2	22.89	97.3	22900	IVSNAScTTNcLAPLAK	910.45
22	22.1	4	4	71.22	24.3	169000	21157.3	PIG	A0A287AHT9	Calcyphosin isoform a		2	18.61	85.4	32700	FLDNFDSSEK	601.265
23	23.1	5	5	71.01	11.9	223000	56063.3	PIG	A0A286ZZ91	Oviduct-specific glycoprotein		2	17.02	75.6	2470	EWVGYDDDISFSYK	862.382
24	24.1	5	4	65.87	21.7	40800	36283	PIG	A0A287AAH4	Na(+)/H(+) exchange regulatory cofactor NHE-RF		3	20.39	93.5	5210	KEDTAASSTSSSSDPVLDFNISLAVAK	914.124
25	25.1	4	4	63.11	5.8	33500	150396	PIG	A0A480IQM9	Angiotensin-converting enzyme		2	22.32	91	4610	SLYDSPTFTEDLER	836.895
26	26.1	3	3	60.67	13.3	137000	33116.1	PIG	A0A287AQS1	L-lactate dehydrogenase B chain		2	23.72	100	45200	SLTDELALVDVLEDK	830.443
27	27.1	4	3	60.37	7.8	57700	73662.7	PIG	A0A4X1V982	Na(+)-dependent phosphate cotransporter 2B		2	21.8	97.9	19100	SGEDAPELLK	529.768
28	28.1	5	3	57.65	11.9	68400	54761.1	PIG	A0A286ZUI3	Tr-type G domain-containing protein		4	22.22	91.6	3230	DGNASGTTLLEALDcILPPTRPTDKPLR	756.15
29	29.1	5	4	52.39	10.1	138000	78330.9	PIG	A0A287BMQ3	Solute carrier family 15 member 2		3	18.8	93.5	84700	ETLFLPVSTEEVPPRPPSFPK	789.756
30	30.1	4	4	48.37	20.9	39200	36609.4	PIG	A0A480PFL9	Alcohol dehydrogenase [NADP(+)]		2	16.6	82.2	1890	DPNEPVLLEEPVVR	803.426
31	31.1	2	2	47.5	6.9	57900	46932.9	PIG	A0A286ZX63	G protein-coupled receptor class C group 5 member C		2	24.22	97.2	23300	APSEGAYDVILPR	694.365
32	32.1	3	3	46.51	22.1	86600	30504.4	PIG	A0A288CFT0	Triosephosphate isomerase		2	17.18	89.8	15500	NNLGELINTLNAAK	742.906
33	33.1	4	4	44.3	10.2	67700	77480.5	PIG	A0A4X1UYE9	Sodium/nucleoside cotransporter		3	13.18	82.5	14400	DTTNVVSccQSLLSSTVAK	690.666
34	34.1	2	2	43.57	65.3	186000	5337.7	PIG	A0A4X1U5T5	Uncharacterized protein		4	24.52	97.5	26300	VAGESQKPAEEPEGEEPNLEAGPEAADGKDASLK	863.166
35	35.1	3	3	39.31	12.1	67900	53646.7	PIG	A0A287AHK1	Gc-globulin		3	15.16	82.4	28800	ScESDSPFPVHPGTAEccTK	755.975
36	36.1	4	3	38.88	7.9	28200	94623.2	PIG	A0A480JWG2	Calcium-activated neutral proteinase 2		3	14.03	78.8	5790	DQcLEAGALFQDPSFPALPSSLGFK	899.109
37	37.1	4	3	36.64	3.5	51100	209859	PIG	A0A480IS92	Myosin-9		2	15.96	78.7	12400	TQLEELEDELQATEDAK	981.456
38	38.1	3	3	35.56	27.1	57400	28803.4	PIG	A0A287AJQ2	Phosphoglycerate mutase		3	19.35	94.2	30300	YADLTEDQLPScESLKDTIAR	809.059
39	39.1	3	3	34.05	12.9	15600	38885.9	PIG	A0A287B8A9	RuvB-like helicase		3	17.82	85.7	1580	EVVHTVSLHEIDVINSR	649.679
40	40.1	2	2	32.87	13.5	28800	37694.9	PIG	A0A480MNA5	T-complex protein 1 subunit zeta		3	18.4	93.8	6170	VHAELADVLTEAVVDSVLAIK	731.406
41	41.1	3	2	32.82	14.7	193000	36283.6	PIG	A0A480NX20	Ketimine reductase mu-crystallin		3	18.26	90	75700	SSSLLIPPLEAALANFSSGPDGGVVQPVR	960.187
42	42.1	2	2	32.59	8.3	28000	65130.5	PIG	A0A4X1VH46	Transket_pyr domain-containing protein		2	20.52	89.8	21100	ILATPPQEDAPSVDITNIR	1025.54
43	43.1	3	3	32.41	13.4	37200	36453.5	PIG	A0A480JV95	Malate dehydrogenase		2	13.29	86.4	2000	IVEGLPINDFSR	680.362
44	44.1	3	3	31.19	14.7	102000	56188.6	PIG	A0A4X1TWK8	Uncharacterized protein		3	12.62	69.8	22200	IGESAAGSPVSTELGQVLIEISSIHK	874.809
45	45.1	2	2	29.97	24.5	13900	22629.5	PIG	A0A165DE67	CRIP2		3	15.42	82.6	11800	GVNTGAVGSYIYDKDPEGK	657.326
46	46.1	2	2	29.59	1.1	33300	317641	PIG	A0A0B8RTI4	LPS-responsive vesicle trafficking, beach and anchor containing		2	15.36	81.5	7480	SPVDIITGGISPVR	705.889
47	47.1	3	2	28.52	17.5	113000	16706.1	PIG	A0A287AHS0	Uncharacterized protein		2	20.63	81.3	54500	EAFSLFDKDGDGTITTK	922.956
48	48.1	2	2	27.99	4.7	36900	95352.5	PIG	A0A287AWI9	Elongation factor 2		2	15.63	80.4	13100	ETVSEESNVLcLSK	797.876
49	49.1	2	2	27.04	5.9	39000	60783.4	PIG	A0A0B8RVT0	Inositol-3-phosphate synthase 1		2	19.59	96.3	16800	APLAPPGSPVVNALFR	803.455
50	50.1	3	2	26.96	2.7	86600	201206	PIG	A0A4X1SRE7	Clathrin heavy chain		3	15.24	77.9	17700	LAELEEFINGPNNAHIQQVGDR	822.07
51	51.1	2	2	26.03	13.7	57300	30223.9	PIG	A0A5G2QI19	Proteasome subunit alpha type		2	14.67	85.5	12400	ETLPAEQDLTTK	673.339
52	52.1	2	2	25.71	7.4	36000	77963.4	PIG	A0A480R9R0	Inter-alpha-trypsin inhibitor heavy chain H2		3	18.29	90.4	16100	VVNHSPEPQDVVFDIQIPK	721.052
53	53.1	2	2	24.94	12.8	140000	46988.5	PIG	A0A287BRG6	Aldehyde dehydrogenase 1 family member A1		3	18.61	89.2	84500	YVLGNPLTPGVNQGPQIDKEQYEK	896.47
54	54.1	2	2	24.32	6.4	62300	77183.2	PIG	A0A287B865	Protein-arginine deiminase		2	16.55	80.6	33900	ELGLTEQDIIDLPALFK	958.026
55	55.1	2	2	23.75	4.1	13000	113276	PIG	A0A4X1SUF8	Sodium/potassium-transporting ATPase subunit alpha		2	11.91	70.5	10400	GVGIISEGNETVEDIAAR	915.474
56	56.1	2	2	23.62	24.6	50700	17265.8	PIG	A0A4X1V8R7	Peroxiredoxin-5		2	16.04	83.8	14700	ETDLLLDDSLVSLFGNR	953.997
57	57.1	1	1	23.09	8	28900	29714.5	PIG	A0A0D5CDB2	Dimethylargininase		2	23.09	95.8	28900	GVPESLASVEGAGAGLPALDLAK	1061.56
58	58.1	1	1	22.58	3.4	16000	63939.1	PIG	A0A287BB72	Serine/threonine-protein phosphatase 2A 65 kDa regulatory subunit A alpha isoform		3	22.58	96.7	16000	IGPILDNSTLQSEVKPILEK	732.086
59	59.1	2	2	22.07	6.9	41600	59405.7	PIG	A0A287AJY2	CCT-alpha		2	11.57	83.7	40300	SLLVIPNTLAVNAAQDSTDLVAK	1177.15
60	60.1	3	2	21.64	23.3	184000	28230.4	PIG	A0A4X1SH01	S-formylglutathione hydrolase		3	12.34	79.7	11500	SGYHQAASEHGLVVIAPDTSPR	764.705
61	61.1	1	1	21.47	1.8	15000	91951	PIG	A0A286ZMW4	Heat shock 110 kDa protein		2	21.47	96.9	15000	IEDVSAVEIVGGTTR	773.409
62	62.1	1	1	21.23	8.1	35700	25894.9	PIG	A0A287B5W2	Trypsinogen isoform X1		3	21.23	96.1	35700	LGEHNIDVLEGNEQFINAAK	737.71
63	63.1	1	1	20.57	9.8	54800	25052.4	PIG	A0A4X1VDC5	Thioredoxin domain-containing protein		3	20.57	96.5	54800	DINAYNGEEPKETLPFPIIDDK	840.08
64	64.1	2	2	19.74	7.8	38300	50196.1	PIG	A0A4X1U0Q7	RuvB-like helicase		3	12.97	67.1	20600	AQTEGINISEEALNHLGEIGTK	775.388
65	65.1	1	1	19.38	16.5	85500	18818.5	PIG	A0A286ZVE7	Cofilin, non-muscle isoform		3	19.38	94.1	85500	NIILEEGKEILVGDVGQTVDDPYATFVK	1021.53
66	66.1	3	2	18.81	9.2	29700	56458.1	PIG	A0A480TMT6	Fibrinogen beta chain		4	11.29	64	5450	KPPDAGGcLHADPDLGVLcPTGcQLQDTLLK	837.421
67	67.1	1	1	18.64	11.5	28600	18606.8	PIG	A0A4X1UJP8	Uncharacterized protein		3	18.64	87.6	28600	YNEDLELEDAIHTAILTLK	734.378
68	68.1	1	1	18.01	11.2	79800	26977.3	PIG	A0A0B8S0A2	Chloride intracellular channel protein		3	18.01	87.7	79800	VLDNYLTSPLPEEVDETSAEDEGISQR	1002.8
69	69.1	1	1	17.99	10.5	9740	15170.1	PIG	A0A4X1UIB6	GLOBIN domain-containing protein		2	17.99	81.2	9740	VGGQAGAHGAEALER	711.86
70	70.1	1	1	17.94	1.7	13700	83226.6	PIG	A0A4X1T940	Uncharacterized protein		2	17.94	95.9	13700	LPAVTPAQIVIAR	674.923
71	71.1	1	1	17.88	9	13300	28068	PIG	A0A480VEK3	Calcium-activated neutral proteinase small subunit		3	17.88	87.2	13300	ILGGVISAISEAAAQYNPEPPPPR	816.435
72	72.1	1	1	17.61	5.8	1340	45383.3	PIG	A0A0K1TQQ2	Aldehyde dehydrogenase		3	17.61	79.5	1340	YLDQScFAVVLGGPEETGQLLEHK	897.44
73	73.1	1	1	17.41	3.4	3760	99657.5	PIG	A0A4X1UZ02	Uncharacterized protein		4	17.41	93.3	3760	AERPDFYTIYVEQPDSAGHEEGPVSAAVIR	826.646
74	74.1	1	1	16.17	1.2	11200	161596	PIG	A0A4X1TYA4	Uncharacterized protein		2	16.17	68.5	11200	VSNTQDASVSIVDYYEPR	1021.98
75	75.1	1	1	15.95	3.8	2090	25484.2	PIG	A0A2C9F366	Heat shock 27 kDa protein		2	15.95	84.5	2090	DGVVEITGK	459.243
76	76.1	1	1	14.97	4.6	8990	30993.3	PIG	A0A286ZQC7	Apolipoprotein A-I		2	14.97	77.6	8990	DYVAQFEASALGK	699.853
77	77.1	1	1	14.94	2.9	14800	34587.4	PIG	A0A286ZJY9	Peptidyl-prolyl cis-trans isomerase E		2	14.94	79.8	14800	FDDENFILK	570.783
78	78.1	1	1	14.62	4.6	28100	47270.5	PIG	A0A4X1TMH0	Clusterin		2	14.62	81.6	28100	LFDSYPITLIIPQEVSDPK	1088.08
79	79.1	1	1	14.57	8	18500	35593.6	PIG	A0A1B2TT50	Serine/threonine-protein phosphatase		3	14.57	72.2	18500	GAGYTFGQDISETFNHANGLTLVSR	885.765
80	80.1	1	1	14.43	4.9	12100	36154.3	PIG	A0A287AYJ2	Annexin		2	14.43	65.9	12100	GLGTDEDAIISVLAYR	846.941
81	81.1	1	1	13.63	2.9	11700	49851.4	PIG	A0A286ZWL4	Zinc finger MYND-type containing 10		2	13.63	79.7	11700	DLVLEQIPEIWER	820.429
82	82.1	1	1	13.17	3.3	1930	103502	PIG	A0A480PQZ4	Epiplakin isoform X1-like (Fragment)		3	13.17	74.3	1930	DEASGLHLLPLSESAPAVPTDEQLQETLQATR	1139.57
83	83.1	1	1	12.31	3.8	22000	56716.3	PIG	A0A480X5G4	6-phosphogluconate dehydrogenase, decarboxylating		2	12.31	69.1	22000	LVPLLDTGDIIIDGGNSEYR	1080.56
84	84.1	1	1	12.29	10.6	28700	30595.6	PIG	A0A0K1TQQ7	Carbonyl reductase 3		3	12.29	74.1	28700	SPEEGAETPVYLALLPSDAEGPHGQFVSEK	1052.18
85	85.1	1	1	11.32	5.5	28400	44265.4	PIG	A0A480UPA5	Protein GNAS isoform GNASS		3	11.32	79.4	28400	SNEYQLIDcAQYFLDKIDVIK	859.086
86	86.1	1	1	11.13	0.4	15000	531981	PIG	A0A287B9W3	Uncharacterized protein		3	11.13	62.1	15000	VTDFGDKVEDPTFLNQLQSGVNR	860.433
87	87.1	1	1	10.08	2.2	21800	100735	PIG	A0A480JBS1	Deleted in malignant brain tumors 1 protein		2	10.08	64.4	21800	DVQLESGcNFDYIEVFDGPYR	1262.07
88	88.1	1	1	9.78	5.4	4140	36321.8	PIG	A0A287ARI1	Eukaryotic translation initiation factor 3 subunit F		2	9.78	63.1	4140	IQDALSTVLQYAEDVLSGK	1025.53
89	89.1	1	1	9.76	3	15000	80781.2	PIG	A0A286ZIC1	Actin-depolymerizing factor		2	9.76	63.1	15000	AQPVQVAEGSEPDSFWEALGGK	1151.56
90	90.1	1	1	9.68	8.3	6710	41864.1	PIG	A0A480ZG01	Guanine nucleotide-binding protein G(I)/G(S)/G(T) subunit beta-2		3	9.68	60.7	6710	QTFIGHESDINAVAFFPNGYAFTTGSDDATcR	1170.51
91	91.1	1	1	9.12	2.5	10000	69177.4	PIG	A0A286ZT52	AAA domain-containing protein		2	9.12	62.1	10000	DSYLILETLPTEYDSR	957.967
92	92.1	1	1	8.81	7.8	35400	47365.4	PIG	A0A287B4P8	26S proteasome AAA-ATPase subunit RPT3		3	8.81	63.8	35400	AQDEIPALSVSRPQTGLSFLGPEPEDLEDLYSR	1210.61
93	93.1	1	1	8.74	7.9	16300	34948	PIG	A0A287B697	G protein subunit alpha i2		2	8.74	62.7	16300	QLFALScTAEEQGVLPEDLSGVIR	1316.68
94	94.1	1	1	8.7	7.1	13600	29266.6	PIG	A0A287AE47	Stomatin		2	8.7	59.8	13600	VQNATLAVANITNADSATR	965.505
95	95.1	1	1	8.61	7.4	2060	39376.1	PIG	A0A286ZWI1	Fructose-bisphosphate aldolase		3	8.61	62.3	2060	YASIcQQNGIVPIVEPEILPDGDHDLK	1007.52
96	96.1	1	1	8.18	1	21500	272232	PIG	A0A480M011	3-hydroxyacyl-[acyl-carrier-protein] dehydratase		3	8.18	63.4	21500	ALSQNLEETPVVFEDVTLHQATILPK	964.84
97	97.1	1	1	7.26	3	20000	50458.5	PIG	A0A287AKF5	60 kDa chaperonin		2	7.26	56.5	20000	LPIGDVATQYFADR	783.4
98	98.1	1	1	7.07	4	15100	51394.8	PIG	A0A0B8S0B1	Adenylyl cyclase-associated protein		2	7.07	63.6	15100	LSELLAPISEQIQEVITFR	1093.61

## Sheet: AI-F2_OF
group	subgroup	Spectra	Peptides	score	Coverage	Intensity	protein_mw	species	accession_number	entry_name		z	score	SPI	Intensity	sequence	m/z
1	1.1	30	22	375.64	32.5	1140000	90638.6	PIG	A0A287AQK7	Heat shock protein HSP 90-alpha		3	22.9	85.9	65700	VILHLKEDQTEYLEER	672.353
1	1.1	30	22	375.64	32.5	1140000	90638.6	PIG	A0A287AQK7	Heat shock protein HSP 90-alpha		2	22.06	98	35500	APFDLFENR	554.777
1	1.1	30	22	375.64	32.5	1140000	90638.6	PIG	A0A287AQK7	Heat shock protein HSP 90-alpha		2	20.86	95.6	102000	GVVDSEDLPLNISR	757.397
1	1.1	30	22	375.64	32.5	1140000	90638.6	PIG	A0A287AQK7	Heat shock protein HSP 90-alpha		2	20.67	91.1	32900	YESLTDPSKLDSGK	770.38
1	1.1	30	22	375.64	32.5	1140000	90638.6	PIG	A0A287AQK7	Heat shock protein HSP 90-alpha		3	19.39	79.8	8670	ELHINLIPNKQDR	530.628
1	1.1	30	22	375.64	32.5	1140000	90638.6	PIG	A0A287AQK7	Heat shock protein HSP 90-alpha		3	19.04	88.3	3050	HNDDEQYAWESSAGGSFTVR	752.661
1	1.1	30	22	375.64	32.5	1140000	90638.6	PIG	A0A287AQK7	Heat shock protein HSP 90-alpha		3	18.7	90.9	46800	HGLEVIYMIEPIDEYcVQQLK	859.763
1	1.1	30	22	375.64	32.5	1140000	90638.6	PIG	A0A287AQK7	Heat shock protein HSP 90-alpha		3	18.47	92.3	12100	ELISNSSDALDKIR	520.946
1	1.1	30	22	375.64	32.5	1140000	90638.6	PIG	A0A287AQK7	Heat shock protein HSP 90-alpha		2	18.11	93.9	38300	ELHINLIPNKQDR	795.444
1	1.1	30	22	375.64	32.5	1140000	90638.6	PIG	A0A287AQK7	Heat shock protein HSP 90-alpha		3	17.75	89.7	67900	DLVILLYETALLSSGFSLEDPQTHANR	1001.53
1	1.1	30	22	375.64	32.5	1140000	90638.6	PIG	A0A287AQK7	Heat shock protein HSP 90-alpha		2	17.59	82.8	43500	HLEINPDHSIIETLR	893.973
1	1.1	30	22	375.64	32.5	1140000	90638.6	PIG	A0A287AQK7	Heat shock protein HSP 90-alpha		2	17.09	91.9	11500	TLTIVDTGIGMTK	675.369
1	1.1	30	22	375.64	32.5	1140000	90638.6	PIG	A0A287AQK7	Heat shock protein HSP 90-alpha		2	16.63	83.2	112000	NPDDITNEEYGEFYK	917.395
1	1.1	30	22	375.64	32.5	1140000	90638.6	PIG	A0A287AQK7	Heat shock protein HSP 90-alpha		2	16.4	81.7	7060	DQVANSAFVER	618.309
1	1.1	30	22	375.64	32.5	1140000	90638.6	PIG	A0A287AQK7	Heat shock protein HSP 90-alpha		3	16.38	86.2	69100	HLEINPDHSIIETLR	596.325
1	1.1	30	22	375.64	32.5	1140000	90638.6	PIG	A0A287AQK7	Heat shock protein HSP 90-alpha		2	16.31	86.7	16300	HIYYITGETK	612.822
1	1.1	30	22	375.64	32.5	1140000	90638.6	PIG	A0A287AQK7	Heat shock protein HSP 90-alpha		2	16.28	85.8	89900	ELISNSSDALDK	646.324
1	1.1	30	22	375.64	32.5	1140000	90638.6	PIG	A0A287AQK7	Heat shock protein HSP 90-alpha		3	16.27	82.6	19500	KHGLEVIYMIEPIDEYcVQQLK	902.451
1	1.1	30	22	375.64	32.5	1140000	90638.6	PIG	A0A287AQK7	Heat shock protein HSP 90-alpha		2	15.67	87.8	21800	TLTIVDTGIGmTK	683.364
1	1.1	30	22	375.64	32.5	1140000	90638.6	PIG	A0A287AQK7	Heat shock protein HSP 90-alpha		2	14.89	88	112000	NPDDITNEEYGEFYK	917.397
1	1.1	30	22	375.64	32.5	1140000	90638.6	PIG	A0A287AQK7	Heat shock protein HSP 90-alpha		3	14.23	82.9	9880	VFIMDNcEELIPEYLNFIR	805.72
1	1.1	30	22	375.64	32.5	1140000	90638.6	PIG	A0A287AQK7	Heat shock protein HSP 90-alpha		2	13.91	75.4	9490	YESLTDPSK	520.249
1	1.1	30	22	375.64	32.5	1140000	90638.6	PIG	A0A287AQK7	Heat shock protein HSP 90-alpha		2	13.01	87.1	10700	TLVSVTK	374.232
1	1.1	30	22	375.64	32.5	1140000	90638.6	PIG	A0A287AQK7	Heat shock protein HSP 90-alpha		2	12.92	71.9	9340	ELHINLIPNK	595.848
1	1.1	30	22	375.64	32.5	1140000	90638.6	PIG	A0A287AQK7	Heat shock protein HSP 90-alpha		4	12.67	76.4	26200	EGLELPEDEEEKKKQEEK	547.525
1	1.1	30	22	375.64	32.5	1140000	90638.6	PIG	A0A287AQK7	Heat shock protein HSP 90-alpha		2	12.49	77.6	39900	EDQTEYLEER	656.286
1	1.1	30	22	375.64	32.5	1140000	90638.6	PIG	A0A287AQK7	Heat shock protein HSP 90-alpha		3	12.43	63.1	1060	NPDDITNEEYGEFYK	611.926
1	1.1	30	22	375.64	32.5	1140000	90638.6	PIG	A0A287AQK7	Heat shock protein HSP 90-alpha		3	12.34	74.3	75500	EGLELPEDEEEKKKQEEK	729.697
1	1.1	30	22	375.64	32.5	1140000	90638.6	PIG	A0A287AQK7	Heat shock protein HSP 90-alpha		3	9.38	66.9	1760	HGLEVIYmIEPIDEYcVQQLK	865.099
1	1.1	30	22	375.64	32.5	1140000	90638.6	PIG	A0A287AQK7	Heat shock protein HSP 90-alpha		2	7.38	58.8	43500	HLEINPDHSIIETLR	893.974
1	1.2	13	11	187.23	20	508000	94588.5	PIG	A0A286ZKC5	HATPase_c domain-containing protein		3	22.9	85.9	65700	VILHLKEDQTEYLEER	672.353
1	1.2	13	11	187.23	20	508000	94588.5	PIG	A0A286ZKC5	HATPase_c domain-containing protein		2	20.86	95.6	102000	GVVDSEDLPLNISR	757.397
1	1.2	13	11	187.23	20	508000	94588.5	PIG	A0A286ZKC5	HATPase_c domain-containing protein		2	20.67	91.1	32900	YESLTDPSKLDSGK	770.38
1	1.2	13	11	187.23	20	508000	94588.5	PIG	A0A286ZKC5	HATPase_c domain-containing protein		3	19.04	88.3	3050	HNDDEQYAWESSAGGSFTVR	752.661
1	1.2	13	11	187.23	20	508000	94588.5	PIG	A0A286ZKC5	HATPase_c domain-containing protein		2	18.52	91.5	32300	NPDDITQEEYGEFYK	924.413
1	1.2	13	11	187.23	20	508000	94588.5	PIG	A0A286ZKC5	HATPase_c domain-containing protein		2	17.09	91.9	11500	TLTLVDTGIGMTK	675.369
1	1.2	13	11	187.23	20	508000	94588.5	PIG	A0A286ZKC5	HATPase_c domain-containing protein		2	15.67	87.8	21800	TLTLVDTGIGmTK	683.364
1	1.2	13	11	187.23	20	508000	94588.5	PIG	A0A286ZKC5	HATPase_c domain-containing protein		2	15.56	80.2	24700	ELISNASDALDK	638.321
1	1.2	13	11	187.23	20	508000	94588.5	PIG	A0A286ZKC5	HATPase_c domain-containing protein		2	13.91	75.4	9490	YESLTDPSK	520.249
1	1.2	13	11	187.23	20	508000	94588.5	PIG	A0A286ZKC5	HATPase_c domain-containing protein		3	13.43	75.4	90000	LGLGIDEDEVTAEEPSAAVPDEIPPLEGDEDASR	1179.22
1	1.2	13	11	187.23	20	508000	94588.5	PIG	A0A286ZKC5	HATPase_c domain-containing protein		3	12.76	65.9	37300	DLVVLLFETALLSSGFSLEDPQTHSNR	996.836
1	1.2	13	11	187.23	20	508000	94588.5	PIG	A0A286ZKC5	HATPase_c domain-containing protein		2	12.49	77.6	39900	EDQTEYLEER	656.286
1	1.2	13	11	187.23	20	508000	94588.5	PIG	A0A286ZKC5	HATPase_c domain-containing protein		3	11.47	70.3	37600	DLVVLLFETALLSSGFSLEDPQTHSNR	996.856
1	1.3	2	2	27.64	3.2	31600	92384.9	PIG	A0A287AFA5	Endoplasmin		2	15.56	80.2	24700	ELISNASDALDK	638.321
1	1.3	2	2	27.64	3.2	31600	92384.9	PIG	A0A287AFA5	Endoplasmin		2	12.08	66.5	6830	GVVDSDDLPLNVSR	743.379
2	2.1	20	15	259.26	35.9	786000	46947.7	PIG	A0A286ZJV6	Annexin		2	21.4	95.4	126000	GLGTDEDSLIEIIcSR	889.436
2	2.1	20	15	259.26	35.9	786000	46947.7	PIG	A0A286ZJV6	Annexin		3	20.32	84.7	29400	TDLEKDIISDTSGDFRK	647.329
2	2.1	20	15	259.26	35.9	786000	46947.7	PIG	A0A286ZJV6	Annexin		3	19.16	95.6	43500	RAEDGSVIDYELIDQDAR	688.998
2	2.1	20	15	259.26	35.9	786000	46947.7	PIG	A0A286ZJV6	Annexin		2	18.83	92.8	39200	TPAQYDASELK	611.801
2	2.1	20	15	259.26	35.9	786000	46947.7	PIG	A0A286ZJV6	Annexin		3	18.69	94	21100	TDLEKDIISDTSGDFR	604.632
2	2.1	20	15	259.26	35.9	786000	46947.7	PIG	A0A286ZJV6	Annexin		2	18.58	92.9	50700	DALNIETAIK	544.304
2	2.1	20	15	259.26	35.9	786000	46947.7	PIG	A0A286ZJV6	Annexin		2	18.28	93.8	54800	GVDEVTIVNILTNR	771.925
2	2.1	20	15	259.26	35.9	786000	46947.7	PIG	A0A286ZJV6	Annexin		2	17.4	83.8	36900	AEDGSVIDYELIDQDAR	954.947
2	2.1	20	15	259.26	35.9	786000	46947.7	PIG	A0A286ZJV6	Annexin		2	17.37	87.4	31300	SLYNYIQQDTK	686.841
2	2.1	20	15	259.26	35.9	786000	46947.7	PIG	A0A286ZJV6	Annexin		3	17.25	80.2	99400	GDLENAFLNLVQcIQNKPLYFADR	946.813
2	2.1	20	15	259.26	35.9	786000	46947.7	PIG	A0A286ZJV6	Annexin		3	15.15	85.9	15000	AYTNFDAERDALNIETAIK	719.022
2	2.1	20	15	259.26	35.9	786000	46947.7	PIG	A0A286ZJV6	Annexin		2	14.72	85.5	6270	DLYDAGVK	440.726
2	2.1	20	15	259.26	35.9	786000	46947.7	PIG	A0A286ZJV6	Annexin		2	14.71	73.1	5120	DLYDAGVKR	518.783
2	2.1	20	15	259.26	35.9	786000	46947.7	PIG	A0A286ZJV6	Annexin		2	14.41	76.2	9530	DIISDTSGDFR	613.289
2	2.1	20	15	259.26	35.9	786000	46947.7	PIG	A0A286ZJV6	Annexin		2	12.99	63.6	16800	TNQELQEINR	622.814
2	2.1	20	15	259.26	35.9	786000	46947.7	PIG	A0A286ZJV6	Annexin		2	12.25	70.3	126000	GLGTDEDSLIEIIcSR	889.428
2	2.1	20	15	259.26	35.9	786000	46947.7	PIG	A0A286ZJV6	Annexin		3	11.76	70.9	12900	GLGTDEDSLIEIIcSR	593.287
2	2.1	20	15	259.26	35.9	786000	46947.7	PIG	A0A286ZJV6	Annexin		2	7.79	53	15200	TDLEKDIISDTSGDFR	906.449
2	2.1	20	15	259.26	35.9	786000	46947.7	PIG	A0A286ZJV6	Annexin		2	5.88	52.7	13600	TDLEKDIISDTSGDFRK	970.49
2	2.1	20	15	259.26	35.9	786000	46947.7	PIG	A0A286ZJV6	Annexin		2	5.55	56	33700	RAEDGSVIDYELIDQDAR	1032.99
3	3.1	23	11	222.23	50.6	2700000	24998.3	PIG	A0A4X1SXN8	GLOBIN domain-containing protein		2	27.64	98.4	169000	VVAGVANALAHK	575.33
3	3.1	23	11	222.23	50.6	2700000	24998.3	PIG	A0A4X1SXN8	GLOBIN domain-containing protein		2	26.75	100	345000	FFESFGDLSNADAVmGNPK	1031.47
3	3.1	23	11	222.23	50.6	2700000	24998.3	PIG	A0A4X1SXN8	GLOBIN domain-containing protein		2	25.02	97.8	228000	FFESFGDLSNADAVMGNPK	1023.47
3	3.1	23	11	222.23	50.6	2700000	24998.3	PIG	A0A4X1SXN8	GLOBIN domain-containing protein		2	24.79	98.4	113000	LGHDFNPDVQAAFQK	843.915
3	3.1	23	11	222.23	50.6	2700000	24998.3	PIG	A0A4X1SXN8	GLOBIN domain-containing protein		3	23.85	96.2	27800	VVAGVANALAHK	383.897
3	3.1	23	11	222.23	50.6	2700000	24998.3	PIG	A0A4X1SXN8	GLOBIN domain-containing protein		4	22.97	91	25600	LSELHcDQLHVDPENFR	527.994
3	3.1	23	11	222.23	50.6	2700000	24998.3	PIG	A0A4X1SXN8	GLOBIN domain-containing protein		3	21.12	96.4	45000	FFESFGDLSNADAVMGNPK	682.649
3	3.1	23	11	222.23	50.6	2700000	24998.3	PIG	A0A4X1SXN8	GLOBIN domain-containing protein		2	20.7	95.6	31800	VLQSFSDGLK	547.3
3	3.1	23	11	222.23	50.6	2700000	24998.3	PIG	A0A4X1SXN8	GLOBIN domain-containing protein		2	20.63	65.9	26300	FFESFGDLSNADAVmGNPK	1031.47
3	3.1	23	11	222.23	50.6	2700000	24998.3	PIG	A0A4X1SXN8	GLOBIN domain-containing protein		3	20.27	88.4	84700	FFESFGDLSNADAVmGNPK	687.981
3	3.1	23	11	222.23	50.6	2700000	24998.3	PIG	A0A4X1SXN8	GLOBIN domain-containing protein		3	19.99	86.6	150000	LSELHcDQLHVDPENFR	703.667
3	3.1	23	11	222.23	50.6	2700000	24998.3	PIG	A0A4X1SXN8	GLOBIN domain-containing protein		2	19.43	85.4	154000	VNVDEVGGEALGR	657.835
3	3.1	23	11	222.23	50.6	2700000	24998.3	PIG	A0A4X1SXN8	GLOBIN domain-containing protein		2	19.11	94.2	13900	LLGNVIVVVLAR	633.417
3	3.1	23	11	222.23	50.6	2700000	24998.3	PIG	A0A4X1SXN8	GLOBIN domain-containing protein		2	17.27	89.2	236000	EAVLGLWGK	486.779
3	3.1	23	11	222.23	50.6	2700000	24998.3	PIG	A0A4X1SXN8	GLOBIN domain-containing protein		3	17.08	92.5	15700	RLGHDFNPDVQAAFQK	614.99
3	3.1	23	11	222.23	50.6	2700000	24998.3	PIG	A0A4X1SXN8	GLOBIN domain-containing protein		2	16.17	80.2	49800	LSELHcDQLHVDPENFR	1055
3	3.1	23	11	222.23	50.6	2700000	24998.3	PIG	A0A4X1SXN8	GLOBIN domain-containing protein		3	16	71.4	150000	LSELHcDQLHVDPENFR	703.663
3	3.1	23	11	222.23	50.6	2700000	24998.3	PIG	A0A4X1SXN8	GLOBIN domain-containing protein		3	15.72	94.3	108000	LGHDFNPDVQAAFQK	562.947
3	3.1	23	11	222.23	50.6	2700000	24998.3	PIG	A0A4X1SXN8	GLOBIN domain-containing protein		2	15.18	69.1	345000	FFESFGDLSNADAVmGNPK	1031.47
3	3.1	23	11	222.23	50.6	2700000	24998.3	PIG	A0A4X1SXN8	GLOBIN domain-containing protein		2	14.24	85.5	38900	HLDNLK	370.202
3	3.1	23	11	222.23	50.6	2700000	24998.3	PIG	A0A4X1SXN8	GLOBIN domain-containing protein		3	12.25	74.4	3950	VVAGVANALAHKYH	483.941
3	3.1	23	11	222.23	50.6	2700000	24998.3	PIG	A0A4X1SXN8	GLOBIN domain-containing protein		2	9.08	68.1	228000	FFESFGDLSNADAVMGNPK	1023.48
3	3.1	23	11	222.23	50.6	2700000	24998.3	PIG	A0A4X1SXN8	GLOBIN domain-containing protein		2	7.05	51.1	113000	LGHDFNPDVQAAFQK	843.91
4	4.1	17	13	208.42	25	519000	108874	PIG	A0A0B8RZR8	Aminopeptidase		4	24.33	97.3	52600	GVGDSQVPEIDRTELVELTEYLVVHLK	760.407
4	4.1	17	13	208.42	25	519000	108874	PIG	A0A0B8RZR8	Aminopeptidase		4	22.14	84.7	32000	STIYcNAIAQGGQDQWDFAWGQLQQAQLVNEADKLR	1031.5
4	4.1	17	13	208.42	25	519000	108874	PIG	A0A0B8RZR8	Aminopeptidase		2	21.08	91.6	56900	DVSQAQNDLFK	632.807
4	4.1	17	13	208.42	25	519000	108874	PIG	A0A0B8RZR8	Aminopeptidase		2	19.08	94.6	13400	EVVLNWFIEHS	686.848
4	4.1	17	13	208.42	25	519000	108874	PIG	A0A0B8RZR8	Aminopeptidase		2	16.46	93	24700	DLIVPGDVYR	573.811
4	4.1	17	13	208.42	25	519000	108874	PIG	A0A0B8RZR8	Aminopeptidase		2	15.31	92.1	81800	ENALLFDPQSSSISNK	875.437
4	4.1	17	13	208.42	25	519000	108874	PIG	A0A0B8RZR8	Aminopeptidase		3	15.13	64.3	9120	TLFDQWMSDPENNPIHPNLR	808.72
4	4.1	17	13	208.42	25	519000	108874	PIG	A0A0B8RZR8	Aminopeptidase		2	14.94	64.9	11400	qVEPLFQHFETLTK	850.458
4	4.1	17	13	208.42	25	519000	108874	PIG	A0A0B8RZR8	Aminopeptidase		4	14.13	68.7	32000	STIYcNAIAQGGQDQWDFAWGQLQQAQLVNEADKLR	1031.52
4	4.1	17	13	208.42	25	519000	108874	PIG	A0A0B8RZR8	Aminopeptidase		2	14.07	83.3	17900	GVGDSQVPEIDR	636.306
4	4.1	17	13	208.42	25	519000	108874	PIG	A0A0B8RZR8	Aminopeptidase		3	13.83	67.9	30800	STIYcNAIAQGGQDQWDFAWGQLQQAQLVNEADKLR	1375
4	4.1	17	13	208.42	25	519000	108874	PIG	A0A0B8RZR8	Aminopeptidase		3	13.28	78.2	7810	SDQIALPDFNAGAmENWGLVTYR	862.069
4	4.1	17	13	208.42	25	519000	108874	PIG	A0A0B8RZR8	Aminopeptidase		3	12.92	76.8	66700	KQDATSTINSIASNVIGQPLAWDFVQSNWK	1106.89
4	4.1	17	13	208.42	25	519000	108874	PIG	A0A0B8RZR8	Aminopeptidase		3	12.84	81	40200	GVGDSQVPEIDRTELVELTEYLVVHLK	1013.53
4	4.1	17	13	208.42	25	519000	108874	PIG	A0A0B8RZR8	Aminopeptidase		2	12.05	81.6	2150	LPDTVR	350.702
4	4.1	17	13	208.42	25	519000	108874	PIG	A0A0B8RZR8	Aminopeptidase		3	10.35	57.2	29800	TLFDQWmSDPENNPIHPNLR	814.047
4	4.1	17	13	208.42	25	519000	108874	PIG	A0A0B8RZR8	Aminopeptidase		3	7.63	53.6	9920	VMAVDALASSHPLTTPAEEVNTPAQISEMFDSISYSK	1312.96
5	5.1	14	10	177.59	22.3	693000	90811.1	PIG	A0A286ZSB5	15S Mg(2+)-ATPase p97 subunit		2	22.17	100	125000	NAPAIIFIDELDAIAPK	906.008
5	5.1	14	10	177.59	22.3	693000	90811.1	PIG	A0A286ZSB5	15S Mg(2+)-ATPase p97 subunit		2	22.13	95.6	66800	LIVDEAINEDNSVVSLSQPK	1085.57
5	5.1	14	10	177.59	22.3	693000	90811.1	PIG	A0A286ZSB5	15S Mg(2+)-ATPase p97 subunit		2	19.42	95.6	40100	LDQLIYIPLPDEK	778.933
5	5.1	14	10	177.59	22.3	693000	90811.1	PIG	A0A286ZSB5	15S Mg(2+)-ATPase p97 subunit		3	19.07	96.6	28100	ELQELVQYPVEHPDK	608.649
5	5.1	14	10	177.59	22.3	693000	90811.1	PIG	A0A286ZSB5	15S Mg(2+)-ATPase p97 subunit		4	19.06	65.3	112000	LADDVDLEQVANETHGHVGADLAALcSEAALQAIR	918.956
5	5.1	14	10	177.59	22.3	693000	90811.1	PIG	A0A286ZSB5	15S Mg(2+)-ATPase p97 subunit		2	17.62	92.9	18300	ELQELVQYPVEHPDK	912.456
5	5.1	14	10	177.59	22.3	693000	90811.1	PIG	A0A286ZSB5	15S Mg(2+)-ATPase p97 subunit		2	17.08	89.9	10000	DVDLEFLAK	525.285
5	5.1	14	10	177.59	22.3	693000	90811.1	PIG	A0A286ZSB5	15S Mg(2+)-ATPase p97 subunit		3	16.9	93.9	21800	LIVDEAINEDNSVVSLSQPK	724.043
5	5.1	14	10	177.59	22.3	693000	90811.1	PIG	A0A286ZSB5	15S Mg(2+)-ATPase p97 subunit		3	16.36	87.6	21300	NVFIIGATNRPDIIDPAILRPGR	840.144
5	5.1	14	10	177.59	22.3	693000	90811.1	PIG	A0A286ZSB5	15S Mg(2+)-ATPase p97 subunit		2	15.65	94.3	48100	EVDIGIPDATGR	621.819
5	5.1	14	10	177.59	22.3	693000	90811.1	PIG	A0A286ZSB5	15S Mg(2+)-ATPase p97 subunit		3	15.37	89.4	62900	ETVVEVPQVTWEDIGGLEDVKR	833.435
5	5.1	14	10	177.59	22.3	693000	90811.1	PIG	A0A286ZSB5	15S Mg(2+)-ATPase p97 subunit		2	11.28	67.8	32200	qAAPcVLFFDELDSIAK	953.962
5	5.1	14	10	177.59	22.3	693000	90811.1	PIG	A0A286ZSB5	15S Mg(2+)-ATPase p97 subunit		3	8.4	57.7	65300	LADDVDLEQVANETHGHVGADLAALcSEAALQAIR	1224.93
5	5.1	14	10	177.59	22.3	693000	90811.1	PIG	A0A286ZSB5	15S Mg(2+)-ATPase p97 subunit		2	6.26	56.1	40100	LDQLIYIPLPDEK	778.917
6	6.1	10	9	169.61	37.2	319000	38743.7	PIG	A0A4X1W3B6	Annexin		2	24.48	96.7	79200	GLGTDEDTLNEILASR	852.425
6	6.1	10	9	169.61	37.2	319000	38743.7	PIG	A0A4X1W3B6	Annexin		3	21.78	97.8	52600	GGPGSAVSPYPTFNPSSDVEALHK	805.398
6	6.1	10	9	169.61	37.2	319000	38743.7	PIG	A0A4X1W3B6	Annexin		2	21.3	98.3	35000	GVDEATIIEILTK	701.394
6	6.1	10	9	169.61	37.2	319000	38743.7	PIG	A0A4X1W3B6	Annexin		2	20.15	92.8	1030	SEDLAINDDLADTDAR	867.387
6	6.1	10	9	169.61	37.2	319000	38743.7	PIG	A0A4X1W3B6	Annexin		3	17.59	87.5	34000	GDRSEDLAINDDLADTDAR	687.981
6	6.1	10	9	169.61	37.2	319000	38743.7	PIG	A0A4X1W3B6	Annexin		3	17.1	83.6	1380	GLGTDEDTLNEILASR	568.622
6	6.1	10	9	169.61	37.2	319000	38743.7	PIG	A0A4X1W3B6	Annexin		2	16.46	90.5	15900	GTDLNVFITILTTR	782.428
6	6.1	10	9	169.61	37.2	319000	38743.7	PIG	A0A4X1W3B6	Annexin		2	16	77.2	21700	DITSDTSGDYQK	665.295
6	6.1	10	9	169.61	37.2	319000	38743.7	PIG	A0A4X1W3B6	Annexin		3	15.99	84	41200	LYGISLcQAILDETKGDYEK	772.717
6	6.1	10	9	169.61	37.2	319000	38743.7	PIG	A0A4X1W3B6	Annexin		2	15.86	78.5	36400	TPAQFDADELR	631.808
7	7.1	19	11	164.93	41.3	837000	48285.6	PIG	A0A4X1W776	Tubulin alpha chain		2	23.71	93.5	101000	TIGGGDDSFNTFFSETGAGK	1004.45
7	7.1	19	11	164.93	41.3	837000	48285.6	PIG	A0A4X1W776	Tubulin alpha chain		2	22.14	95.4	101000	FDGALNVDLTEFQTNLVPYPR	1205.11
7	7.1	19	11	164.93	41.3	837000	48285.6	PIG	A0A4X1W776	Tubulin alpha chain		2	17.43	90.4	24900	qLFHPEQLITGK	697.378
7	7.1	19	11	164.93	41.3	837000	48285.6	PIG	A0A4X1W776	Tubulin alpha chain		2	16.32	89.9	133000	AVFVDLEPTVIDEVR	851.458
7	7.1	19	11	164.93	41.3	837000	48285.6	PIG	A0A4X1W776	Tubulin alpha chain		3	16.32	82.8	1310	AVFVDLEPTVIDEVR	567.963
7	7.1	19	11	164.93	41.3	837000	48285.6	PIG	A0A4X1W776	Tubulin alpha chain		2	16.17	92	9490	EIIDLVLDR	543.312
7	7.1	19	11	164.93	41.3	837000	48285.6	PIG	A0A4X1W776	Tubulin alpha chain		3	15.39	89.2	59200	FDGALNVDLTEFQTNLVPYPR	803.745
7	7.1	19	11	164.93	41.3	837000	48285.6	PIG	A0A4X1W776	Tubulin alpha chain		3	15.16	85.2	6440	TIGGGDDSFNTFFSETGAGK	669.97
7	7.1	19	11	164.93	41.3	837000	48285.6	PIG	A0A4X1W776	Tubulin alpha chain		3	15.13	58	21700	QLFHPEQLITGKEDAANNYAR	805.741
7	7.1	19	11	164.93	41.3	837000	48285.6	PIG	A0A4X1W776	Tubulin alpha chain		2	13.79	81.3	57200	VGINYQPPTVVPGGDLAK	912.999
7	7.1	19	11	164.93	41.3	837000	48285.6	PIG	A0A4X1W776	Tubulin alpha chain		3	13.55	81.1	41700	NLDIERPTYTNLNR	573.631
7	7.1	19	11	164.93	41.3	837000	48285.6	PIG	A0A4X1W776	Tubulin alpha chain		2	13.12	68.1	101000	TIGGGDDSFNTFFSETGAGK	1004.46
7	7.1	19	11	164.93	41.3	837000	48285.6	PIG	A0A4X1W776	Tubulin alpha chain		3	12.43	70.2	24100	qLFHPEQLITGKEDAANNYAR	800.066
7	7.1	19	11	164.93	41.3	837000	48285.6	PIG	A0A4X1W776	Tubulin alpha chain		2	12.14	60.7	57200	VGINYQPPTVVPGGDLAK	912.999
7	7.1	19	11	164.93	41.3	837000	48285.6	PIG	A0A4X1W776	Tubulin alpha chain		3	11	72.7	9470	VGINYQPPTVVPGGDLAK	608.996
7	7.1	19	11	164.93	41.3	837000	48285.6	PIG	A0A4X1W776	Tubulin alpha chain		3	10.88	67.2	1260	AVCMLSNTTAIAEAWAR	603.302
7	7.1	19	11	164.93	41.3	837000	48285.6	PIG	A0A4X1W776	Tubulin alpha chain		3	9.6	66.4	59200	FDGALNVDLTEFQTNLVPYPR	803.731
7	7.1	19	11	164.93	41.3	837000	48285.6	PIG	A0A4X1W776	Tubulin alpha chain		3	9.13	62.8	10700	AYHEQLSVAEITNAcFEPANQMVK	917.436
7	7.1	19	11	164.93	41.3	837000	48285.6	PIG	A0A4X1W776	Tubulin alpha chain		2	6.68	55.4	18000	DYEEVGVDSVEGEGEEEGEEY	1174.95
8	8.1	17	9	164.52	40.2	651000	41792.1	PIG	A0A0B8RTA2	Actin, gamma 1		3	24.02	95	21900	TTGIVMDSGDGVTHTVPIYEGYALPHAILR	1061.88
8	8.1	17	9	164.52	40.2	651000	41792.1	PIG	A0A0B8RTA2	Actin, gamma 1		2	23.83	96.1	33600	DLYANTVLSGGTTMYPGIADR	1108.04
8	8.1	17	9	164.52	40.2	651000	41792.1	PIG	A0A0B8RTA2	Actin, gamma 1		2	22.72	95.9	120000	SYELPDGQVITIGNER	895.947
8	8.1	17	9	164.52	40.2	651000	41792.1	PIG	A0A0B8RTA2	Actin, gamma 1		2	20.13	87.5	25000	DLYANTVLSGGTTmYPGIADR	1116.02
8	8.1	17	9	164.52	40.2	651000	41792.1	PIG	A0A0B8RTA2	Actin, gamma 1		2	19.8	86.9	23100	qEYDESGPSIVHR	750.344
8	8.1	17	9	164.52	40.2	651000	41792.1	PIG	A0A0B8RTA2	Actin, gamma 1		2	19.27	93.4	26800	DSYVGDEAQSK	599.762
8	8.1	17	9	164.52	40.2	651000	41792.1	PIG	A0A0B8RTA2	Actin, gamma 1		3	18.67	52.7	5240	QEYDESGPSIVHR	506.239
8	8.1	17	9	164.52	40.2	651000	41792.1	PIG	A0A0B8RTA2	Actin, gamma 1		3	16.49	93.6	15900	SYELPDGQVITIGNER	597.632
8	8.1	17	9	164.52	40.2	651000	41792.1	PIG	A0A0B8RTA2	Actin, gamma 1		2	16.12	82.2	96100	VAPEEHPVLLTEAPLNPK	977.534
8	8.1	17	9	164.52	40.2	651000	41792.1	PIG	A0A0B8RTA2	Actin, gamma 1		3	15.56	78.8	20100	DLYANTVLSGGTTMYPGIADR	739.023
8	8.1	17	9	164.52	40.2	651000	41792.1	PIG	A0A0B8RTA2	Actin, gamma 1		2	14.82	91.3	20500	EITALAPSTMK	581.312
8	8.1	17	9	164.52	40.2	651000	41792.1	PIG	A0A0B8RTA2	Actin, gamma 1		3	14.75	75.8	174000	VAPEEHPVLLTEAPLNPK	652.028
8	8.1	17	9	164.52	40.2	651000	41792.1	PIG	A0A0B8RTA2	Actin, gamma 1		2	12.36	73.1	31800	LcYVALDFEQEMATAASSSSLEK	1275.6
8	8.1	17	9	164.52	40.2	651000	41792.1	PIG	A0A0B8RTA2	Actin, gamma 1		2	12.24	77	15300	EITALAPSTmK	589.314
8	8.1	17	9	164.52	40.2	651000	41792.1	PIG	A0A0B8RTA2	Actin, gamma 1		2	11.58	61.6	7360	DLTDYLMK	499.744
8	8.1	17	9	164.52	40.2	651000	41792.1	PIG	A0A0B8RTA2	Actin, gamma 1		3	10.92	64.1	8160	LcYVALDFEQEMATAASSSSLEK	850.738
8	8.1	17	9	164.52	40.2	651000	41792.1	PIG	A0A0B8RTA2	Actin, gamma 1		3	7.76	50.4	5740	DLYANTVLSGGTTmYPGIADR	744.352
8	8.2	8	5	85.1	15.3	224000	44807.5	PIG	A0A286ZWJ1	Actin gamma 2, smooth muscle		2	22.72	95.9	120000	SYELPDGQVITIGNER	895.947
8	8.2	8	5	85.1	15.3	224000	44807.5	PIG	A0A286ZWJ1	Actin gamma 2, smooth muscle		2	19.27	93.4	26800	DSYVGDEAQSK	599.762
8	8.2	8	5	85.1	15.3	224000	44807.5	PIG	A0A286ZWJ1	Actin gamma 2, smooth muscle		3	16.71	69.3	16600	YPIEHGIITNWDDMEK	654.303
8	8.2	8	5	85.1	15.3	224000	44807.5	PIG	A0A286ZWJ1	Actin gamma 2, smooth muscle		3	16.49	93.6	15900	SYELPDGQVITIGNER	597.632
8	8.2	8	5	85.1	15.3	224000	44807.5	PIG	A0A286ZWJ1	Actin gamma 2, smooth muscle		2	14.82	91.3	20500	EITALAPSTMK	581.312
8	8.2	8	5	85.1	15.3	224000	44807.5	PIG	A0A286ZWJ1	Actin gamma 2, smooth muscle		2	12.24	77	15300	EITALAPSTmK	589.314
8	8.2	8	5	85.1	15.3	224000	44807.5	PIG	A0A286ZWJ1	Actin gamma 2, smooth muscle		2	11.58	61.6	7360	DLTDYLMK	499.744
8	8.2	8	5	85.1	15.3	224000	44807.5	PIG	A0A286ZWJ1	Actin gamma 2, smooth muscle		3	10.32	59.2	1870	YPIEHGIITNWDDmEK	659.641
9	9.1	12	10	163.51	47.7	262000	27744.6	PIG	A0A480PLY3	14-3-3 protein zeta/delta		2	26.95	100	29700	GIVDQSQQAYQEAFEISK	1020.99
9	9.1	12	10	163.51	47.7	262000	27744.6	PIG	A0A480PLY3	14-3-3 protein zeta/delta		2	20.91	91.8	33800	SVTEQGAELSNEER	774.857
9	9.1	12	10	163.51	47.7	262000	27744.6	PIG	A0A480PLY3	14-3-3 protein zeta/delta		2	18.85	87	24000	DIcNDVLSLLEK	709.854
9	9.1	12	10	163.51	47.7	262000	27744.6	PIG	A0A480PLY3	14-3-3 protein zeta/delta		3	17.26	83.5	6830	GIVDQSQQAYQEAFEISK	680.991
9	9.1	12	10	163.51	47.7	262000	27744.6	PIG	A0A480PLY3	14-3-3 protein zeta/delta		3	17.19	63.9	15600	TAFDEAIAELDTLSEESYK	711.322
9	9.1	12	10	163.51	47.7	262000	27744.6	PIG	A0A480PLY3	14-3-3 protein zeta/delta		3	15.68	74.1	43600	TAFDEAIAELDTLSEESYKDSTLIMQLLR	1101.55
9	9.1	12	10	163.51	47.7	262000	27744.6	PIG	A0A480PLY3	14-3-3 protein zeta/delta		2	15.47	83.1	17600	FLIPNASQAESK	652.84
9	9.1	12	10	163.51	47.7	262000	27744.6	PIG	A0A480PLY3	14-3-3 protein zeta/delta		2	13.31	83.6	17900	NLLSVAYK	454.266
9	9.1	12	10	163.51	47.7	262000	27744.6	PIG	A0A480PLY3	14-3-3 protein zeta/delta		2	13.3	84.8	11300	DSTLIMQLLR	595.328
9	9.1	12	10	163.51	47.7	262000	27744.6	PIG	A0A480PLY3	14-3-3 protein zeta/delta		3	11.63	63	2210	GIVDQSQQAYQEAFEISKK	723.699
9	9.1	12	10	163.51	47.7	262000	27744.6	PIG	A0A480PLY3	14-3-3 protein zeta/delta		2	10.22	52.1	20200	DNLTLWTSDTQGDEAEAGEGGEN	1205
9	9.1	12	10	163.51	47.7	262000	27744.6	PIG	A0A480PLY3	14-3-3 protein zeta/delta		3	9.11	56.9	39800	TAFDEAIAELDTLSEESYKDSTLImQLLR	1106.86
9	9.2	6	6	79.67	23.5	257000	29173.4	PIG	A0A287A2R9	14_3_3 domain-containing protein		2	15.05	75.7	14300	HLIPAANTGESK	619.334
9	9.2	6	6	79.67	23.5	257000	29173.4	PIG	A0A287A2R9	14_3_3 domain-containing protein		2	13.82	70.9	53100	AAFDDAIAELDTLSEESYK	1044.48
9	9.2	6	6	79.67	23.5	257000	29173.4	PIG	A0A287A2R9	14_3_3 domain-containing protein		2	13.31	83.6	17900	NLLSVAYK	454.266
9	9.2	6	6	79.67	23.5	257000	29173.4	PIG	A0A287A2R9	14_3_3 domain-containing protein		2	13.3	84.8	11300	DSTLIMQLLR	595.328
9	9.2	6	6	79.67	23.5	257000	29173.4	PIG	A0A287A2R9	14_3_3 domain-containing protein		2	13.21	51.8	15200	EAAENSLVAYK	597.802
9	9.2	6	6	79.67	23.5	257000	29173.4	PIG	A0A287A2R9	14_3_3 domain-containing protein		3	10.98	62.9	146000	AAFDDAIAELDTLSEESYKDSTLIMQLLR	1086.86
9	9.3	4	4	46.96	20.8	57700	27763.8	PIG	A0A4X1UDE4	14-3-3 protein theta		2	13.31	83.6	17900	NLLSVAYK	454.266
9	9.3	4	4	46.96	20.8	57700	27763.8	PIG	A0A4X1UDE4	14-3-3 protein theta		2	13.3	84.8	11300	DSTLIMQLLR	595.328
9	9.3	4	4	46.96	20.8	57700	27763.8	PIG	A0A4X1UDE4	14-3-3 protein theta		3	11.47	64.8	26400	TAFDEAIAELDTLNEDSYKDSTLIMQLLR	1105.89
9	9.3	4	4	46.96	20.8	57700	27763.8	PIG	A0A4X1UDE4	14-3-3 protein theta		2	8.88	58.7	2140	AVTEQGAELSNEER	766.859
9	9.4	4	4	43.6	24.3	77200	28111.9	PIG	A0A0B8RVD2	Tyrosine 3-monooxygenase/tryptophan 5-monooxygenase activation protein, beta		2	13.31	83.6	17900	NLLSVAYK	454.266
9	9.4	4	4	43.6	24.3	77200	28111.9	PIG	A0A0B8RVD2	Tyrosine 3-monooxygenase/tryptophan 5-monooxygenase activation protein, beta		2	13.3	84.8	11300	DSTLIMQLLR	595.328
9	9.4	4	4	43.6	24.3	77200	28111.9	PIG	A0A0B8RVD2	Tyrosine 3-monooxygenase/tryptophan 5-monooxygenase activation protein, beta		3	10.96	67.5	34800	EKIEAELQDIcNDVLELLDK	796.408
9	9.4	4	4	43.6	24.3	77200	28111.9	PIG	A0A0B8RVD2	Tyrosine 3-monooxygenase/tryptophan 5-monooxygenase activation protein, beta		2	6.03	57.8	13300	DNLTLWTSENQGDEGDTGEGEN	1190.99
9	9.5	3	3	44.82	12.9	45600	28302.1	PIG	A0A4X1UM41	14_3_3 domain-containing protein		2	18.21	87.7	16500	NVTELNEPLSNEER	822.397
9	9.5	3	3	44.82	12.9	45600	28302.1	PIG	A0A4X1UM41	14_3_3 domain-containing protein		2	13.31	83.6	17900	NLLSVAYK	454.266
9	9.5	3	3	44.82	12.9	45600	28302.1	PIG	A0A4X1UM41	14_3_3 domain-containing protein		2	13.3	84.8	11300	DSTLIMQLLR	595.328
9	9.6	3	3	37.23	13	38800	28211.2	PIG	A0A4X1V4V6	14_3_3 domain-containing protein		2	13.31	83.6	17900	NLLSVAYK	454.266
9	9.6	3	3	37.23	13	38800	28211.2	PIG	A0A4X1V4V6	14_3_3 domain-containing protein		2	13.3	84.8	11300	DSTLIMQLLR	595.328
9	9.6	3	3	37.23	13	38800	28211.2	PIG	A0A4X1V4V6	14_3_3 domain-containing protein		2	10.62	62.1	9670	AVTELNEPLSNEDR	793.89
10	10.1	13	13	160.3	21.9	307000	136888	PIG	A0A481AYZ5	Calcium-transporting ATPase		2	20.51	91.7	27300	NNSAIDSGINLTTDTSK	875.93
10	10.1	13	13	160.3	21.9	307000	136888	PIG	A0A481AYZ5	Calcium-transporting ATPase		2	17.43	93.2	32800	TSPVEGLPGTAPDLEK	805.909
10	10.1	13	13	160.3	21.9	307000	136888	PIG	A0A481AYZ5	Calcium-transporting ATPase		2	16.8	72.8	22900	IDESSLTGESDQVR	768.364
10	10.1	13	13	160.3	21.9	307000	136888	PIG	A0A481AYZ5	Calcium-transporting ATPase		2	13.76	84.1	29800	AGQVVQIPVAEIVVGDIAQVK	1067.12
10	10.1	13	13	160.3	21.9	307000	136888	PIG	A0A481AYZ5	Calcium-transporting ATPase		2	13.68	80.9	34900	YGDLLPADGLFIQGNDLK	975.009
10	10.1	13	13	160.3	21.9	307000	136888	PIG	A0A481AYZ5	Calcium-transporting ATPase		4	11.49	58.2	25800	DFPSSPEPDWDNENDILNDLTcIcVVGIEDPVRPEVPEAIRK	1213.33
10	10.1	13	13	160.3	21.9	307000	136888	PIG	A0A481AYZ5	Calcium-transporting ATPase		3	11.41	62.3	29400	LTQKEEIPEEELNEDVEEIDHAER	965.457
10	10.1	13	13	160.3	21.9	307000	136888	PIG	A0A481AYZ5	Calcium-transporting ATPase		2	10.52	65	1530	QVVAVTGDGTNDGPALK	821.421
10	10.1	13	13	160.3	21.9	307000	136888	PIG	A0A481AYZ5	Calcium-transporting ATPase		3	10.36	51.4	34200	IEDSQPHIPLIDDTDLEEDAALK	859.76
10	10.1	13	13	160.3	21.9	307000	136888	PIG	A0A481AYZ5	Calcium-transporting ATPase		2	10.32	80.5	28300	EASDIILTDDNFSSIVK	933.971
10	10.1	13	13	160.3	21.9	307000	136888	PIG	A0A481AYZ5	Calcium-transporting ATPase		3	8.83	58.9	2470	KGDGLQLPAADGAAGSNAADSANTSLVNGK	924.113
10	10.1	13	13	160.3	21.9	307000	136888	PIG	A0A481AYZ5	Calcium-transporting ATPase		2	8.19	64.8	32300	SATSSSPGSPIHSLETSL	879.437
10	10.1	13	13	160.3	21.9	307000	136888	PIG	A0A481AYZ5	Calcium-transporting ATPase		2	7	50.9	5530	ADVGFAmGIAGTDVAK	769.878
11	11.1	12	9	153.25	40.4	606000	51585.1	PIG	A0A287A275	Tubulin beta chain		4	24.21	87.7	44000	FWEVISDEHGIDPTGTYHGDSDLQLER	779.878
11	11.1	12	9	153.25	40.4	606000	51585.1	PIG	A0A287A275	Tubulin beta chain		4	22.85	98.2	15200	VSDTVVEPYNATLSVHQLVENTDETYcIDNEALYDIcFR	1149.03
11	11.1	12	9	153.25	40.4	606000	51585.1	PIG	A0A287A275	Tubulin beta chain		3	21.33	87.5	252000	SGPFGQIFRPDNFVFGQSGAGNNWAK	933.45
11	11.1	12	9	153.25	40.4	606000	51585.1	PIG	A0A287A275	Tubulin beta chain		2	17.85	88.3	29900	FPGQLNADLR	565.793
11	11.1	12	9	153.25	40.4	606000	51585.1	PIG	A0A287A275	Tubulin beta chain		3	16.43	83.3	47000	EIVHLQAGQcGNQIGAK	608.312
11	11.1	12	9	153.25	40.4	606000	51585.1	PIG	A0A287A275	Tubulin beta chain		2	15.46	80	21300	EIVHLQAGQcGNQIGAK	911.964
11	11.1	12	9	153.25	40.4	606000	51585.1	PIG	A0A287A275	Tubulin beta chain		2	15.22	70.8	91300	GHYTEGAELVDSVLDVVR	979.995
11	11.1	12	9	153.25	40.4	606000	51585.1	PIG	A0A287A275	Tubulin beta chain		2	14.5	76.7	13800	NSSYFVEWIPNNVK	848.924
11	11.1	12	9	153.25	40.4	606000	51585.1	PIG	A0A287A275	Tubulin beta chain		4	13.96	76.1	15000	VSDTVVEPYNATLSVHQLVENTDETYcIDNEALYDIcFR	1149.06
11	11.1	12	9	153.25	40.4	606000	51585.1	PIG	A0A287A275	Tubulin beta chain		3	13.13	74.9	47000	EIVHLQAGQcGNQIGAK	608.314
11	11.1	12	9	153.25	40.4	606000	51585.1	PIG	A0A287A275	Tubulin beta chain		2	12.28	72	19100	EVDEQMLNVQNK	723.841
11	11.1	12	9	153.25	40.4	606000	51585.1	PIG	A0A287A275	Tubulin beta chain		3	8.58	63.2	10500	LTTPTYGDLNHLVSATMSGVTTcLR	903.44
11	11.2	12	9	140.44	39.6	564000	49670	PIG	A0A480TK33	Tubulin beta chain		4	22.85	98.2	15200	VSDTVVEPYNATLSVHQLVENTDETYcIDNEALYDIcFR	1149.03
11	11.2	12	9	140.44	39.6	564000	49670	PIG	A0A480TK33	Tubulin beta chain		3	21.33	87.5	252000	SGPFGQIFRPDNFVFGQSGAGNNWAK	933.45
11	11.2	12	9	140.44	39.6	564000	49670	PIG	A0A480TK33	Tubulin beta chain		2	17.85	88.3	29900	FPGQLNADLR	565.793
11	11.2	12	9	140.44	39.6	564000	49670	PIG	A0A480TK33	Tubulin beta chain		3	16.43	83.3	47000	EIVHIQAGQcGNQIGAK	608.312
11	11.2	12	9	140.44	39.6	564000	49670	PIG	A0A480TK33	Tubulin beta chain		2	15.46	80	21300	EIVHIQAGQcGNQIGAK	911.964
11	11.2	12	9	140.44	39.6	564000	49670	PIG	A0A480TK33	Tubulin beta chain		2	15.22	70.8	91300	GHYTEGAELVDSVLDVVR	979.995
11	11.2	12	9	140.44	39.6	564000	49670	PIG	A0A480TK33	Tubulin beta chain		2	14.5	76.7	13800	NSSYFVEWIPNNVK	848.924
11	11.2	12	9	140.44	39.6	564000	49670	PIG	A0A480TK33	Tubulin beta chain		4	13.96	76.1	15000	VSDTVVEPYNATLSVHQLVENTDETYcIDNEALYDIcFR	1149.06
11	11.2	12	9	140.44	39.6	564000	49670	PIG	A0A480TK33	Tubulin beta chain		3	13.13	74.9	47000	EIVHIQAGQcGNQIGAK	608.314
11	11.2	12	9	140.44	39.6	564000	49670	PIG	A0A480TK33	Tubulin beta chain		2	12.28	72	19100	EVDEQMLNVQNK	723.841
11	11.2	12	9	140.44	39.6	564000	49670	PIG	A0A480TK33	Tubulin beta chain		2	11.4	75.9	1790	ALTVPELTQQVFDAK	830.443
11	11.2	12	9	140.44	39.6	564000	49670	PIG	A0A480TK33	Tubulin beta chain		3	8.58	63.2	10500	LTTPTYGDLNHLVSATMSGVTTcLR	903.44
12	12.1	8	8	131.31	24.6	193000	57876.9	PIG	A0A0B8S031	Pyruvate kinase		2	20.55	88.8	26400	GVNLPGAAVDLPAVSEK	818.942
12	12.1	8	8	131.31	24.6	193000	57876.9	PIG	A0A0B8S031	Pyruvate kinase		2	20.33	91.2	14500	LAPITSDPTEAAAVGAVEASFK	1073.06
12	12.1	8	8	131.31	24.6	193000	57876.9	PIG	A0A0B8S031	Pyruvate kinase		3	19.07	92.6	17700	EAEAAIYHLQLFEELRR	696.693
12	12.1	8	8	131.31	24.6	193000	57876.9	PIG	A0A0B8S031	Pyruvate kinase		3	18.46	90.4	72400	AATESFASDPILYRPVAVALDTK	812.436
12	12.1	8	8	131.31	24.6	193000	57876.9	PIG	A0A0B8S031	Pyruvate kinase		2	15.95	90.8	26200	NTGIIcTIGPASR	680.348
12	12.1	8	8	131.31	24.6	193000	57876.9	PIG	A0A0B8S031	Pyruvate kinase		2	15.79	92.5	7030	APIIAVTR	420.769
12	12.1	8	8	131.31	24.6	193000	57876.9	PIG	A0A0B8S031	Pyruvate kinase		2	14.77	88.8	20600	GDLGIEIPAEK	571.306
12	12.1	8	8	131.31	24.6	193000	57876.9	PIG	A0A0B8S031	Pyruvate kinase		3	6.39	51.5	7950	QKGPDFLVTEVENGGFLGSK	708.022
13	13.1	8	8	119.9	2.6	208000	569745	PIG	A0A4X1VKL9	Uncharacterized protein		3	21.75	92.7	10900	VDVDVPDVDVHGPDWHLK	681.334
13	13.1	8	8	119.9	2.6	208000	569745	PIG	A0A4X1VKL9	Uncharacterized protein		2	20.1	94.2	23500	GEGPEVDVNLPK	627.325
13	13.1	8	8	119.9	2.6	208000	569745	PIG	A0A4X1VKL9	Uncharacterized protein		2	19.02	95.7	27800	VDIEAPDVSLEGPEGK	827.906
13	13.1	8	8	119.9	2.6	208000	569745	PIG	A0A4X1VKL9	Uncharacterized protein		2	16.46	84	40100	VDVEVPDVNIEGPEGK	848.426
13	13.1	8	8	119.9	2.6	208000	569745	PIG	A0A4X1VKL9	Uncharacterized protein		2	12.2	74.8	30400	VDIEGPDVNIEGPDAK	834.413
13	13.1	8	8	119.9	2.6	208000	569745	PIG	A0A4X1VKL9	Uncharacterized protein		3	10.8	63.5	4100	LGGDIQAPDLDISAPGVHVEGPDVK	833.763
13	13.1	8	8	119.9	2.6	208000	569745	PIG	A0A4X1VKL9	Uncharacterized protein		3	10.13	55.9	6300	AEGPEVDVNLPKPDVDVSGPK	721.363
13	13.1	8	8	119.9	2.6	208000	569745	PIG	A0A4X1VKL9	Uncharacterized protein		2	9.44	54.7	2370	VAVGAPDVSIEGPEGK	762.903
13	13.2	6	6	94.76	4.3	169000	235790	PIG	A0A287A608	AHNAK nucleoprotein		3	21.75	92.7	10900	VDVDVPDVDVHGPDWHLK	681.334
13	13.2	6	6	94.76	4.3	169000	235790	PIG	A0A287A608	AHNAK nucleoprotein		2	20.1	94.2	23500	GEGPEVDVNLPK	627.325
13	13.2	6	6	94.76	4.3	169000	235790	PIG	A0A287A608	AHNAK nucleoprotein		2	19.02	95.7	27800	VDIEAPDVSLEGPEGK	827.906
13	13.2	6	6	94.76	4.3	169000	235790	PIG	A0A287A608	AHNAK nucleoprotein		2	16.46	84	40100	VDVEVPDVNIEGPEGK	848.426
13	13.2	6	6	94.76	4.3	169000	235790	PIG	A0A287A608	AHNAK nucleoprotein		2	9.44	54.7	2370	VAVGAPDVSIEGPEGK	762.903
13	13.2	6	6	94.76	4.3	169000	235790	PIG	A0A287A608	AHNAK nucleoprotein		2	7.99	59.5	1710	VDIEALDVSLEGPEGK	835.927
14	14.1	9	8	118.78	20.2	167000	74487.8	PIG	A0A286ZWK2	Uncharacterized protein		3	20.9	94.9	20300	GPAVGIDLGTTYScVGVFQHGK	755.036
14	14.1	9	8	118.78	20.2	167000	74487.8	PIG	A0A286ZWK2	Uncharacterized protein		2	17.78	79.9	15200	TTPSYVAFTDTER	744.354
14	14.1	9	8	118.78	20.2	167000	74487.8	PIG	A0A286ZWK2	Uncharacterized protein		3	17.31	83.3	64900	QTQTFTTYSDNQPGVLIQVYEGER	925.456
14	14.1	9	8	118.78	20.2	167000	74487.8	PIG	A0A286ZWK2	Uncharacterized protein		2	17.18	88.5	12400	DAGTIAGLNVLR	600.341
14	14.1	9	8	118.78	20.2	167000	74487.8	PIG	A0A286ZWK2	Uncharacterized protein		3	15.37	87.3	10100	TVTNAVVTVPAYFNDSQR	661.34
14	14.1	9	8	118.78	20.2	167000	74487.8	PIG	A0A286ZWK2	Uncharacterized protein		2	13.41	85.8	20500	TVTNAVVTVPAYFNDSQR	991.503
14	14.1	9	8	118.78	20.2	167000	74487.8	PIG	A0A286ZWK2	Uncharacterized protein		2	13.22	76.5	2120	EIAEAYLGK	497.27
14	14.1	9	8	118.78	20.2	167000	74487.8	PIG	A0A286ZWK2	Uncharacterized protein		3	9.76	68.1	18300	STAGDTHLGGEDFDNR	564.578
14	14.1	9	8	118.78	20.2	167000	74487.8	PIG	A0A286ZWK2	Uncharacterized protein		2	7.26	53.4	3000	GVPQIEVTFDIDANGILNVSAVDK	1257.65
14	14.2	2	2	33.86	3	34500	100858	PIG	A0A287BQU9	Uncharacterized protein		2	17.78	79.9	15200	TTPSYVAFTDTER	744.354
14	14.2	2	2	33.86	3	34500	100858	PIG	A0A287BQU9	Uncharacterized protein		2	16.08	87	19400	NQVALNPQNTVFDAK	829.917
15	15.1	10	6	114.36	15.5	446000	56063.3	PIG	A0A286ZZ91	Oviduct-specific glycoprotein		2	23.97	100	34200	NELGAEAVGPASPGK	698.856
15	15.1	10	6	114.36	15.5	446000	56063.3	PIG	A0A286ZZ91	Oviduct-specific glycoprotein		3	19.78	87.1	2660	LLDFINVLSYDLHGSWEK	717.029
15	15.1	10	6	114.36	15.5	446000	56063.3	PIG	A0A286ZZ91	Oviduct-specific glycoprotein		2	18.85	81.3	26800	VTGHNSPLFSLSDDPK	857.423
15	15.1	10	6	114.36	15.5	446000	56063.3	PIG	A0A286ZZ91	Oviduct-specific glycoprotein		2	18.7	83.2	23600	EWVGYDDDISFSYK	862.377
15	15.1	10	6	114.36	15.5	446000	56063.3	PIG	A0A286ZZ91	Oviduct-specific glycoprotein		3	17.3	92.1	7450	DESIFYPEFNQLK	543.932
15	15.1	10	6	114.36	15.5	446000	56063.3	PIG	A0A286ZZ91	Oviduct-specific glycoprotein		3	15.76	91.5	69300	DARDESIFYPEFNQLK	657.984
15	15.1	10	6	114.36	15.5	446000	56063.3	PIG	A0A286ZZ91	Oviduct-specific glycoprotein		3	13.6	84.9	44400	VTGHNSPLFSLSDDPK	571.952
15	15.1	10	6	114.36	15.5	446000	56063.3	PIG	A0A286ZZ91	Oviduct-specific glycoprotein		2	12.19	89.9	154000	DESIFYPEFNQLK	815.394
15	15.1	10	6	114.36	15.5	446000	56063.3	PIG	A0A286ZZ91	Oviduct-specific glycoprotein		3	6.93	54.6	44400	VTGHNSPLFSLSDDPK	571.949
15	15.1	10	6	114.36	15.5	446000	56063.3	PIG	A0A286ZZ91	Oviduct-specific glycoprotein		2	5.73	50.6	39400	DARDESIFYPEFNQLK	986.478
16	16.1	8	6	107.98	32.8	248000	42566	PIG	A0A287BG23	Glyceraldehyde-3-phosphate dehydrogenase		4	23.39	90.9	34400	GILGYTEDQVVScDFNSDTHSSTFDAGAGIALNDHFVK	1022.72
16	16.1	8	6	107.98	32.8	248000	42566	PIG	A0A287BG23	Glyceraldehyde-3-phosphate dehydrogenase		2	20.31	94.4	123000	VPTPNVSVVDLTcR	778.909
16	16.1	8	6	107.98	32.8	248000	42566	PIG	A0A287BG23	Glyceraldehyde-3-phosphate dehydrogenase		4	19.97	91.2	15100	VIHDHFGIVEGLMTTVHAITATQK	655.344
16	16.1	8	6	107.98	32.8	248000	42566	PIG	A0A287BG23	Glyceraldehyde-3-phosphate dehydrogenase		3	17.84	89	4780	VIHDHFGIVEGLMTTVHAITATQK	873.464
16	16.1	8	6	107.98	32.8	248000	42566	PIG	A0A287BG23	Glyceraldehyde-3-phosphate dehydrogenase		2	17.81	87.9	4250	IVSNAScTTNcLAPLAK	910.463
16	16.1	8	6	107.98	32.8	248000	42566	PIG	A0A287BG23	Glyceraldehyde-3-phosphate dehydrogenase		3	16.07	92.8	8090	VPTPNVSVVDLTcR	519.604
16	16.1	8	6	107.98	32.8	248000	42566	PIG	A0A287BG23	Glyceraldehyde-3-phosphate dehydrogenase		3	15.92	83.6	1350	VIISAPSADAPMFVMGVNHEK	738.375
16	16.1	8	6	107.98	32.8	248000	42566	PIG	A0A287BG23	Glyceraldehyde-3-phosphate dehydrogenase		2	10.58	70.8	57300	GAAQNIIPASTGAAK	685.376
17	17.1	12	6	105.95	63.8	438000	15038.9	PIG	P01965	Hemoglobin subunit alpha		2	24.27	92.2	94300	VGGQAGAHGAEALER	711.856
17	17.1	12	6	105.95	63.8	438000	15038.9	PIG	P01965	Hemoglobin subunit alpha		3	21.41	96	39200	VGGQAGAHGAEALER	474.906
17	17.1	12	6	105.95	63.8	438000	15038.9	PIG	P01965	Hemoglobin subunit alpha		4	21.11	79.9	37800	AVGHLDDLPGALSALSDLHAHK	560.048
17	17.1	12	6	105.95	63.8	438000	15038.9	PIG	P01965	Hemoglobin subunit alpha		5	20.9	77.4	10600	LLSHcLLVTLAAHHPDDFNPSVHASLDK	622.314
17	17.1	12	6	105.95	63.8	438000	15038.9	PIG	P01965	Hemoglobin subunit alpha		4	20.77	97.7	35800	LLSHcLLVTLAAHHPDDFNPSVHASLDK	777.654
17	17.1	12	6	105.95	63.8	438000	15038.9	PIG	P01965	Hemoglobin subunit alpha		3	18.83	85.3	48600	AVGHLDDLPGALSALSDLHAHK	746.396
17	17.1	12	6	105.95	63.8	438000	15038.9	PIG	P01965	Hemoglobin subunit alpha		2	17.53	77	94300	VGGQAGAHGAEALER	711.849
17	17.1	12	6	105.95	63.8	438000	15038.9	PIG	P01965	Hemoglobin subunit alpha		2	17.4	80	14000	FLANVSTVLTSK	640.363
17	17.1	12	6	105.95	63.8	438000	15038.9	PIG	P01965	Hemoglobin subunit alpha		2	13.77	79.7	11300	VDPVNFK	409.723
17	17.1	12	6	105.95	63.8	438000	15038.9	PIG	P01965	Hemoglobin subunit alpha		2	10.42	62	18300	AVGHLDDLPGALSALSDLHAHK	1119.09
17	17.1	12	6	105.95	63.8	438000	15038.9	PIG	P01965	Hemoglobin subunit alpha		2	8.5	50.9	801	VLSAADK	352.203
17	17.1	12	6	105.95	63.8	438000	15038.9	PIG	P01965	Hemoglobin subunit alpha		3	8.12	52	32900	LLSHcLLVTLAAHHPDDFNPSVHASLDK	1036.52
18	18.1	9	5	92.35	26.7	298000	36133.4	PIG	A0A4X1VBD0	Annexin		2	22.2	92.7	5370	DLLDDLKSELTGK	723.884
18	18.1	9	5	92.35	26.7	298000	36133.4	PIG	A0A4X1VBD0	Annexin		3	21.28	93.9	31300	IDEAQVEQDAQALFQAGELK	735.036
18	18.1	9	5	92.35	26.7	298000	36133.4	PIG	A0A4X1VBD0	Annexin		2	19.53	94.9	41300	GTVTDFPGFDER	670.81
18	18.1	9	5	92.35	26.7	298000	36133.4	PIG	A0A4X1VBD0	Annexin		3	17.44	78.2	24500	QVYEEEYGSSLEDDVVGDTSGYYQR	963.412
18	18.1	9	5	92.35	26.7	298000	36133.4	PIG	A0A4X1VBD0	Annexin		2	17.39	82.7	64900	IDEAQVEQDAQALFQAGELK	1102.05
18	18.1	9	5	92.35	26.7	298000	36133.4	PIG	A0A4X1VBD0	Annexin		2	16.66	73.6	64900	IDEAQVEQDAQALFQAGELK	1102.05
18	18.1	9	5	92.35	26.7	298000	36133.4	PIG	A0A4X1VBD0	Annexin		3	14.9	72.8	17500	qVYEEEYGSSLEDDVVGDTSGYYQR	957.752
18	18.1	9	5	92.35	26.7	298000	36133.4	PIG	A0A4X1VBD0	Annexin		2	12.12	56.5	38600	QVYEEEYGSSLEDDVVGDTSGYYQR	1444.62
18	18.1	9	5	92.35	26.7	298000	36133.4	PIG	A0A4X1VBD0	Annexin		3	11.9	83.4	9900	GLGTDEESILTLLTSR	568.971
19	19.1	6	6	89.56	26.4	159000	53387.4	PIG	A0A287ALC1	Uncharacterized protein		2	22.41	97.6	28000	APASYFVQSVLTVSAK	834.451
19	19.1	6	6	89.56	26.4	159000	53387.4	PIG	A0A287ALC1	Uncharacterized protein		3	19.19	94.8	34800	VLLPSVSIPQDPEAFLVcEVQHPSGTK	983.186
19	19.1	6	6	89.56	26.4	159000	53387.4	PIG	A0A287ALC1	Uncharacterized protein		2	16.13	75.4	1090	VVSGVSTGPVETLQSSPVTYR	1082.06
19	19.1	6	6	89.56	26.4	159000	53387.4	PIG	A0A287ALC1	Uncharacterized protein		2	13.12	73	10900	STGKPTLYNVSLVLSDTASTcY	1189.09
19	19.1	6	6	89.56	26.4	159000	53387.4	PIG	A0A287ALC1	Uncharacterized protein		3	11.11	64	21100	SVSISGPVVEEQPPVLNIFVPTR	822.12
19	19.1	6	6	89.56	26.4	159000	53387.4	PIG	A0A287ALC1	Uncharacterized protein		3	7.6	64	63100	GEPVSADKYVTSAPVPEPEPK	733.034
20	20.1	7	6	86.33	11.6	121000	70792.5	PIG	A0A480UUL9	Ezrin		2	20.67	93.4	27600	SQEQLATELAEYTAK	841.417
20	20.1	7	6	86.33	11.6	121000	70792.5	PIG	A0A480UUL9	Ezrin		3	18.17	91.6	8930	FYPEDVSEELIQDITQK	685.342
20	20.1	7	6	86.33	11.6	121000	70792.5	PIG	A0A480UUL9	Ezrin		2	17.83	69.9	51600	FYPEDVSEELIQDITQK	1027.51
20	20.1	7	6	86.33	11.6	121000	70792.5	PIG	A0A480UUL9	Ezrin		2	14.07	85.5	9150	ELSDQIQR	494.758
20	20.1	7	6	86.33	11.6	121000	70792.5	PIG	A0A480UUL9	Ezrin		2	13.68	78.5	13200	EDEVEEWQLR	666.807
20	20.1	7	6	86.33	11.6	121000	70792.5	PIG	A0A480UUL9	Ezrin		2	10.39	70.7	8810	ENPLQFK	438.231
20	20.1	7	6	86.33	11.6	121000	70792.5	PIG	A0A480UUL9	Ezrin		2	9.35	52.5	2140	EVWYFGLQYVDNK	830.897
21	21.1	5	5	82.11	18.8	227000	56188.6	PIG	A0A4X1TWK8	Uncharacterized protein		3	25.6	98	40900	IGESAAGSPVSTELGQVLIEISSIHK	874.805
21	21.1	5	5	82.11	18.8	227000	56188.6	PIG	A0A4X1TWK8	Uncharacterized protein		2	17.14	85.7	29400	LLEDDSETTSVPAPSSAPVR	1036.01
21	21.1	5	5	82.11	18.8	227000	56188.6	PIG	A0A4X1TWK8	Uncharacterized protein		2	14.69	78.9	11500	TPATTPLSGTPLPSPVVER	960.525
21	21.1	5	5	82.11	18.8	227000	56188.6	PIG	A0A4X1TWK8	Uncharacterized protein		4	13.5	71.8	4710	IGESAAGSPVSTELGQVLIEISSIHKK	688.386
21	21.1	5	5	82.11	18.8	227000	56188.6	PIG	A0A4X1TWK8	Uncharacterized protein		3	11.18	72.7	140000	TIFPHTAGANQTLLSFAQGDIITLLVPEEK	1075.58
22	22.1	5	4	78.17	5.1	104000	150396	PIG	A0A480IQM9	Angiotensin-converting enzyme		2	23.42	95	21500	SLYDSPTFTEDLER	836.882
22	22.1	5	4	78.17	5.1	104000	150396	PIG	A0A480IQM9	Angiotensin-converting enzyme		3	19.54	95.7	20200	EGANPGFHEAIGDVLALSVSTPK	770.402
22	22.1	5	4	78.17	5.1	104000	150396	PIG	A0A480IQM9	Angiotensin-converting enzyme		2	18.6	87.5	20700	GPQFGSEVELR	609.802
22	22.1	5	4	78.17	5.1	104000	150396	PIG	A0A480IQM9	Angiotensin-converting enzyme		3	16.61	81.9	21700	IGLLDHVTSDWESDINYLLK	777.726
22	22.1	5	4	78.17	5.1	104000	150396	PIG	A0A480IQM9	Angiotensin-converting enzyme		3	6.66	52.8	20400	EGANPGFHEAIGDVLALSVSTPK	770.383
23	23.1	5	4	72.85	9.3	49300	73662.7	PIG	A0A4X1V982	Na(+)-dependent phosphate cotransporter 2B		4	23.33	95.2	5580	IELQPSHSAmALVEEPPKVEDPWDLPELK	829.172
23	23.1	5	4	72.85	9.3	49300	73662.7	PIG	A0A4X1V982	Na(+)-dependent phosphate cotransporter 2B		2	20.32	98.1	21200	SGEDAPELLK	529.771
23	23.1	5	4	72.85	9.3	49300	73662.7	PIG	A0A4X1V982	Na(+)-dependent phosphate cotransporter 2B		2	20.19	88.5	16300	TVLHQIALSDESAR	770.406
23	23.1	5	4	72.85	9.3	49300	73662.7	PIG	A0A4X1V982	Na(+)-dependent phosphate cotransporter 2B		4	16.34	83.8	1860	IELQPSHSAMALVEEPPKVEDPWDLPELK	825.186
23	23.1	5	4	72.85	9.3	49300	73662.7	PIG	A0A4X1V982	Na(+)-dependent phosphate cotransporter 2B		2	9.01	70	4410	SETVcNITPL	567.278
24	24.1	4	4	71.77	5.9	75600	175116	PIG	A0A4X1UF40	Uncharacterized protein		2	24.65	94.2	27700	ILAIGLINEALDEGDAQK	942.012
24	24.1	4	4	71.77	5.9	75600	175116	PIG	A0A4X1UF40	Uncharacterized protein		4	19.09	86.1	27900	IGGILANELSVDEAALHAAVIAINEAIDHR	774.648
24	24.1	4	4	71.77	5.9	75600	175116	PIG	A0A4X1UF40	Uncharacterized protein		3	14.11	80.5	9010	FQPGETLTEILETPATSEQEAEHQR	947.801
24	24.1	4	4	71.77	5.9	75600	175116	PIG	A0A4X1UF40	Uncharacterized protein		3	13.92	76.9	11100	LEGVLAEVAQHYQDTLIR	685.701
25	25.1	5	4	62.25	16.5	80800	42686.6	PIG	A0A4X1TS58	Creatine kinase		2	17.3	84	13800	LEQGQAIDDLVPAQK	812.93
25	25.1	5	4	62.25	16.5	80800	42686.6	PIG	A0A4X1TS58	Creatine kinase		2	15.92	79.7	3530	ELFDPIIEDR	623.82
25	25.1	5	4	62.25	16.5	80800	42686.6	PIG	A0A4X1TS58	Creatine kinase		2	15.18	78.7	5610	GTGGVDTAAVGGVFDVSNADR	982.965
25	25.1	5	4	62.25	16.5	80800	42686.6	PIG	A0A4X1TS58	Creatine kinase		2	13.85	72.7	29000	LGFSEVELVQMVVDGVK	924.986
25	25.1	5	4	62.25	16.5	80800	42686.6	PIG	A0A4X1TS58	Creatine kinase		2	13.16	69.2	29000	LGFSEVELVQMVVDGVK	925
26	26.1	4	4	56.98	11.7	56100	68170.1	PIG	A0A286ZT13	Albumin		2	19.57	98.1	30100	VPQVSTPTLVEVAR	748.425
26	26.1	4	4	56.98	11.7	56100	68170.1	PIG	A0A286ZT13	Albumin		3	13.2	73.8	2940	GLVLIAFSQHLQQcPYEEHVK	832.77
26	26.1	4	4	56.98	11.7	56100	68170.1	PIG	A0A286ZT13	Albumin		2	12.24	63.4	9960	DVFSEccQAADK	715.283
26	26.1	4	4	56.98	11.7	56100	68170.1	PIG	A0A286ZT13	Albumin		4	11.97	73.9	13200	RDELPADLNPLEHDFVEDKEVcK	692.837
27	27.1	4	3	54.43	3	47400	209859	PIG	A0A480IS92	Myosin-9		2	21.84	92.3	15300	IAQLEEELEEEQGNTELVNDR	1229.58
27	27.1	4	3	54.43	3	47400	209859	PIG	A0A480IS92	Myosin-9		3	20.25	90.7	9910	DFSALESQLQDTQELLQEENR	831.724
27	27.1	4	3	54.43	3	47400	209859	PIG	A0A480IS92	Myosin-9		3	15.89	76.3	13800	IAQLEEELEEEQGNTELVNDR	820.06
27	27.1	4	3	54.43	3	47400	209859	PIG	A0A480IS92	Myosin-9		2	12.34	64.1	8390	IAQLEEQLDNETK	765.883
28	28.1	3	3	54.32	19.8	89000	21258.2	PIG	Q007T2	Cell division control protein 42 homolog		2	18.51	95.4	68800	NVFDEAILAALEPPEPK	927
28	28.1	3	3	54.32	19.8	89000	21258.2	PIG	Q007T2	Cell division control protein 42 homolog		2	18.08	94.8	16800	TPFLLVGTQIDLR	736.917
28	28.1	3	3	54.32	19.8	89000	21258.2	PIG	Q007T2	Cell division control protein 42 homolog		3	17.73	87.9	3420	TPFLLVGTQIDLRDDPSTIEK	786.754
29	29.1	4	4	52.39	23.8	64900	21157.3	PIG	A0A287AHT9	Calcyphosin isoform a		2	16.35	83.7	23800	DGSGTLDLEEFLR	726.357
29	29.1	4	4	52.39	23.8	64900	21157.3	PIG	A0A287AHT9	Calcyphosin isoform a		2	15.65	88	29000	SGDGVVTVDDLR	616.811
29	29.1	4	4	52.39	23.8	64900	21157.3	PIG	A0A287AHT9	Calcyphosin isoform a		2	13.11	56.6	5220	EAVITAAFAK	510.788
29	29.1	4	4	52.39	23.8	64900	21157.3	PIG	A0A287AHT9	Calcyphosin isoform a		2	7.28	55.7	6780	FLDNFDSSEK	601.261
30	30.1	3	3	52.17	15.3	114000	46988.5	PIG	A0A287BRG6	Aldehyde dehydrogenase 1 family member A1		4	18.28	85.4	19500	IGPALScGNTVVVKPAEQTPLTALHVASLIK	796.955
30	30.1	3	3	52.17	15.3	114000	46988.5	PIG	A0A287BRG6	Aldehyde dehydrogenase 1 family member A1		2	17.78	88.3	13500	FPVFNPATEEK	639.823
30	30.1	3	3	52.17	15.3	114000	46988.5	PIG	A0A287BRG6	Aldehyde dehydrogenase 1 family member A1		3	16.11	89.7	81400	YVLGNPLTPGVNQGPQIDKEQYEK	896.461
31	31.1	4	4	51.49	5.3	57800	161596	PIG	A0A4X1TYA4	Uncharacterized protein		2	15.71	76.6	15900	VSNTQDASVSIVDYYEPR	1021.99
31	31.1	4	4	51.49	5.3	57800	161596	PIG	A0A4X1TYA4	Uncharacterized protein		2	13.98	74.3	12200	IEFPILADSSELQLK	851.982
31	31.1	4	4	51.49	5.3	57800	161596	PIG	A0A4X1TYA4	Uncharacterized protein		2	12.28	68.9	2890	NSLGGFASTQDTVVALK	854.443
31	31.1	4	4	51.49	5.3	57800	161596	PIG	A0A4X1TYA4	Uncharacterized protein		3	9.52	59.9	26800	VIHSELQGGNQSPITLTAYIVTSLLGYK	1001.53
32	32.1	4	3	51.44	11.9	62700	54761.1	PIG	A0A286ZUI3	Tr-type G domain-containing protein		2	20.19	97.8	14300	LPLQDVYK	488.275
32	32.1	4	3	51.44	11.9	62700	54761.1	PIG	A0A286ZUI3	Tr-type G domain-containing protein		3	19.82	97.8	12800	VETGVLKPGMVVTFAPVNVTTEVK	839.133
32	32.1	4	3	51.44	11.9	62700	54761.1	PIG	A0A286ZUI3	Tr-type G domain-containing protein		3	11.43	53	16000	DGNASGTTLLEALDcILPPTRPTDKPLR	1007.85
32	32.1	4	3	51.44	11.9	62700	54761.1	PIG	A0A286ZUI3	Tr-type G domain-containing protein		3	9.79	62.9	19600	VETGVLKPGmVVTFAPVNVTTEVK	844.467
33	33.1	2	2	49.47	6.9	78600	46932.9	PIG	A0A286ZX63	G protein-coupled receptor class C group 5 member C		2	25.31	98.4	34800	APSEGAYDVILPR	694.37
33	33.1	2	2	49.47	6.9	78600	46932.9	PIG	A0A286ZX63	G protein-coupled receptor class C group 5 member C		2	24.16	95.9	43700	AEDIYAAQSLQEATLPK	924.471
34	34.1	4	3	48.26	9.5	143000	61585.7	PIG	A0A4X1V775	Clusterin		3	19.05	84.3	9220	EPFDTQFFSPFGSSHR	629.287
34	34.1	4	3	48.26	9.5	143000	61585.7	PIG	A0A4X1V775	Clusterin		3	15.01	95.1	27900	LFDSYPITLIIPQEVSDPK	725.721
34	34.1	4	3	48.26	9.5	143000	61585.7	PIG	A0A4X1V775	Clusterin		3	14.2	87.1	36300	IPYHFPEAGVPENSNDR	647.989
34	34.1	4	3	48.26	9.5	143000	61585.7	PIG	A0A4X1V775	Clusterin		2	11.52	70.4	70000	LFDSYPITLIIPQEVSDPK	1088.08
35	35.1	3	3	46.47	16.8	34200	36154.3	PIG	A0A287AYJ2	Annexin		2	18.54	79.8	2700	SETSGSFEDALLAIVK	833.932
35	35.1	3	3	46.47	16.8	34200	36154.3	PIG	A0A287AYJ2	Annexin		2	14.45	55.6	11800	GLGTDEDAIISVLAYR	846.946
35	35.1	3	3	46.47	16.8	34200	36154.3	PIG	A0A287AYJ2	Annexin		3	13.48	78.2	19600	VLVSLSAGGRDEGNYLDDALVR	773.736
36	36.1	4	3	45.64	27.3	85900	26977.3	PIG	A0A0B8S0A2	Chloride intracellular channel protein		3	20.94	85.7	38300	VLDNYLTSPLPEEVDETSAEDEGISQR	1002.81
36	36.1	4	3	45.64	27.3	85900	26977.3	PIG	A0A0B8S0A2	Chloride intracellular channel protein		3	13.93	66.9	12100	EEFASTcPDDEEIELAYEQVAK	858.379
36	36.1	4	3	45.64	27.3	85900	26977.3	PIG	A0A0B8S0A2	Chloride intracellular channel protein		2	10.77	57.5	9900	FLDGNELTLADcNLLPK	966.993
36	36.1	4	3	45.64	27.3	85900	26977.3	PIG	A0A0B8S0A2	Chloride intracellular channel protein		2	5.76	53	25600	EEFASTcPDDEEIELAYEQVAK	1287.06
37	37.1	2	2	45.4	10.3	63000	33116.1	PIG	A0A287AQS1	L-lactate dehydrogenase B chain		2	23.58	98.2	25400	SLTDELALVDVLEDK	830.439
37	37.1	2	2	45.4	10.3	63000	33116.1	PIG	A0A287AQS1	L-lactate dehydrogenase B chain		2	21.82	96.7	37700	LIAPVAEEETTIPNNK	869.965
38	38.1	4	3	44.64	18.8	92300	35352.8	PIG	F1RHE6	Potassium channel tetramerization domain containing 12		2	17.19	91.6	13000	DLQLVLPDYFPER	802.913
38	38.1	4	3	44.64	18.8	92300	35352.8	PIG	F1RHE6	Potassium channel tetramerization domain containing 12		2	16.35	88	12700	EAEYFELPELVR	747.878
38	38.1	4	3	44.64	18.8	92300	35352.8	PIG	F1RHE6	Potassium channel tetramerization domain containing 12		3	11.1	70.5	33300	EGSLGDELLPLGYAEPELQEGASAGAPSPTLELSSR	1214.28
38	38.1	4	3	44.64	18.8	92300	35352.8	PIG	F1RHE6	Potassium channel tetramerization domain containing 12		3	8.89	59.9	33300	EGSLGDELLPLGYAEPELQEGASAGAPSPTLELSSR	1214.28
39	39.1	4	3	41.62	31.1	287000	25484.2	PIG	A0A2C9F366	Heat shock 27 kDa protein		2	14.74	80.1	9150	DGVVEITGK	459.244
39	39.1	4	3	41.62	31.1	287000	25484.2	PIG	A0A2C9F366	Heat shock 27 kDa protein		4	14.64	67.1	134000	KYTLPPGVDPTQVSSSLSPEGTLSVEAPLPKPATQSAEITIPVTFEAR	1252.4
39	39.1	4	3	41.62	31.1	287000	25484.2	PIG	A0A2C9F366	Heat shock 27 kDa protein		2	12.24	77.1	9270	qLSSGVSEIQQTADR	801.386
39	39.1	4	3	41.62	31.1	287000	25484.2	PIG	A0A2C9F366	Heat shock 27 kDa protein		4	6.31	61.1	134000	KYTLPPGVDPTQVSSSLSPEGTLSVEAPLPKPATQSAEITIPVTFEAR	1252.4
40	40.1	3	3	41.08	15.5	39700	39017.1	PIG	A0A287A3Y9	Alcohol dehydrogenase [NADP(+)]		2	15.3	86.1	18900	GLEVTAYSPLGSSDR	776.384
40	40.1	3	3	41.08	15.5	39700	39017.1	PIG	A0A287A3Y9	Alcohol dehydrogenase [NADP(+)]		3	13.59	78.2	5800	HIDcAAIYGNELEIGEALQETVGPGK	928.776
40	40.1	3	3	41.08	15.5	39700	39017.1	PIG	A0A287A3Y9	Alcohol dehydrogenase [NADP(+)]		2	12.19	78.6	15100	DAGHPLYPFNDPY	753.335
41	41.1	2	2	39.03	65.3	105000	5337.7	PIG	A0A4X1U5T5	Uncharacterized protein		3	23.22	92.4	98400	VAGESQKPAEEPEGEEPNLEAGPEAADGK	979.115
41	41.1	2	2	39.03	65.3	105000	5337.7	PIG	A0A4X1U5T5	Uncharacterized protein		4	15.81	81.4	6610	VAGESQKPAEEPEGEEPNLEAGPEAADGKDASLK	863.156
42	42.1	2	2	38.32	5.2	31100	56702.7	PIG	A0A480HK41	D-3-phosphoglycerate dehydrogenase		2	19.24	83.3	12300	AGTGVDNVDLEAATR	744.867
42	42.1	2	2	38.32	5.2	31100	56702.7	PIG	A0A480HK41	D-3-phosphoglycerate dehydrogenase		2	19.08	92.2	18800	EILQDGGLQVVEK	714.384
43	43.1	4	2	37.08	22.2	165000	16706.1	PIG	A0A287AHS0	Uncharacterized protein		3	19.76	85.8	59300	EAFSLFDKDGDGTITTK	615.636
43	43.1	4	2	37.08	22.2	165000	16706.1	PIG	A0A287AHS0	Uncharacterized protein		2	19.17	84.2	52600	EAFSLFDKDGDGTITTK	922.968
43	43.1	4	2	37.08	22.2	165000	16706.1	PIG	A0A287AHS0	Uncharacterized protein		3	17.32	85.8	2250	VFDKDGNGYISAAELR	585.618
43	43.1	4	2	37.08	22.2	165000	16706.1	PIG	A0A287AHS0	Uncharacterized protein		2	13.94	59.5	50400	EAFSLFDKDGDGTITTK	922.943
44	44.1	4	3	36.92	19.6	36700	27970.6	PIG	A0A286ZRV2	Triosephosphate isomerase		2	12.79	79.4	10400	HVFGESDELIGQK	729.864
44	44.1	4	3	36.92	19.6	36700	27970.6	PIG	A0A286ZRV2	Triosephosphate isomerase		2	12.28	71.2	23800	LPADTEVVcAPPTAYIDFAR	1103.54
44	44.1	4	3	36.92	19.6	36700	27970.6	PIG	A0A286ZRV2	Triosephosphate isomerase		2	11.85	60.9	1420	VAHALAEGLGVIAcIGEK	904.484
44	44.1	4	3	36.92	19.6	36700	27970.6	PIG	A0A286ZRV2	Triosephosphate isomerase		3	11.83	79.4	1010	VAHALAEGLGVIAcIGEK	603.328
45	45.1	4	2	35.89	14.7	308000	36283.6	PIG	A0A480NX20	Ketimine reductase mu-crystallin		3	20.98	97.2	25100	ESGDVLLSGAEIFAELGEVVK	721.382
45	45.1	4	2	35.89	14.7	308000	36283.6	PIG	A0A480NX20	Ketimine reductase mu-crystallin		3	16.5	86.2	24200	ESGDVLLSGAEIFAELGEVVK	721.363
45	45.1	4	2	35.89	14.7	308000	36283.6	PIG	A0A480NX20	Ketimine reductase mu-crystallin		3	14.91	86.9	148000	SSSLLIPPLEAALANFSSGPDGGVVQPVR	960.184
45	45.1	4	2	35.89	14.7	308000	36283.6	PIG	A0A480NX20	Ketimine reductase mu-crystallin		2	13.88	78	111000	ESGDVLLSGAEIFAELGEVVK	1081.56
46	46.1	2	2	33.79	9.2	20500	51531.2	PIG	A0A480VUJ9	Aldehyde dehydrogenase		3	21.23	89.1	15300	FLQENIQLLQEALAQDLHK	751.077
46	46.1	2	2	33.79	9.2	20500	51531.2	PIG	A0A480VUJ9	Aldehyde dehydrogenase		3	12.56	58.4	5180	YLDQScFAVVLGGPEETGQLLEHK	897.436
47	47.1	2	2	32.45	14.9	53800	36283	PIG	A0A287AAH4	Na(+)/H(+) exchange regulatory cofactor NHE-RF		3	21.91	93.3	32300	KEDTAASSTSSSSDPVLDFNISLAVAK	914.121
47	47.1	2	2	32.45	14.9	53800	36283	PIG	A0A287AAH4	Na(+)/H(+) exchange regulatory cofactor NHE-RF		3	10.54	68.2	21500	VIPSQEHLSGPLPEPFTNGEIQK	839.773
48	48.1	2	2	31.68	24.5	20700	22629.5	PIG	A0A165DE67	CRIP2		4	16.57	84.8	10500	GVNIGGAGSYIYEKPSAERPQVTGPIEVPVAR	828.699
48	48.1	2	2	31.68	24.5	20700	22629.5	PIG	A0A165DE67	CRIP2		3	15.11	80.4	10300	GVNTGAVGSYIYDKDPEGK	657.327
49	49.1	3	2	31.45	13.1	32800	36835	PIG	A0A287BQT0	Sphingomyelin phosphodiesterase acid like 3B		4	16.09	82.2	8010	EVFPDTQVYAALGNHDFHPK	572.029
49	49.1	3	2	31.45	13.1	32800	36835	PIG	A0A287BQT0	Sphingomyelin phosphodiesterase acid like 3B		3	15.36	73	22500	EIEPKPDFILWTGDDTPHVPDEK	893.439
49	49.1	3	2	31.45	13.1	32800	36835	PIG	A0A287BQT0	Sphingomyelin phosphodiesterase acid like 3B		3	14.75	83.9	2300	EVFPDTQVYAALGNHDFHPK	762.371
50	50.1	2	2	27.98	5.9	23400	60783.4	PIG	A0A0B8RVT0	Inositol-3-phosphate synthase 1		2	16.51	92.8	16900	APLAPPGSPVVNALFR	803.465
50	50.1	2	2	27.98	5.9	23400	60783.4	PIG	A0A0B8RVT0	Inositol-3-phosphate synthase 1		2	11.47	76.1	6480	FcEVVPGLNDTADNLLR	966.975
51	51.1	2	2	27.93	11.3	26700	25936.9	PIG	A0A287A690	Peroxiredoxin-2		3	15.18	84.3	18400	NLSLDYGVLKEDEGIAYR	685.68
51	51.1	2	2	27.93	11.3	26700	25936.9	PIG	A0A287A690	Peroxiredoxin-2		2	12.75	86.5	8320	IPLLADVTR	499.31
52	52.1	3	2	27.21	24.6	136000	17265.8	PIG	A0A4X1V8R7	Peroxiredoxin-5		2	15.9	91.2	89700	SLNVEPDGTGLTcSLAPNIISQL	1200.11
52	52.1	3	2	27.21	24.6	136000	17265.8	PIG	A0A4X1V8R7	Peroxiredoxin-5		2	11.31	84.9	15000	VGDAIPSVVVFEGEPEK	886.463
52	52.1	3	2	27.21	24.6	136000	17265.8	PIG	A0A4X1V8R7	Peroxiredoxin-5		3	10.91	76.9	31100	SLNVEPDGTGLTcSLAPNIISQL	800.411
53	53.1	2	2	26.76	2.6	73700	201206	PIG	A0A4X1SRE7	Clathrin heavy chain		3	15.22	72.6	22000	SVNESLNNLFITEEDYQALR	785.73
53	53.1	2	2	26.76	2.6	73700	201206	PIG	A0A4X1SRE7	Clathrin heavy chain		3	11.54	71.2	51700	RPLIDQVVQTALSETQDPEEVSVTVK	961.179
54	54.1	2	2	26.26	69.7	32900	7858.6	PIG	A0A4X1VHH2	Uncharacterized protein		3	14.09	84.4	9810	QQVEGAAQEAVTAAGAAAQQVVDQATEAGQK	1009.16
54	54.1	2	2	26.26	69.7	32900	7858.6	PIG	A0A4X1VHH2	Uncharacterized protein		3	12.17	66	23100	STQETIDKTANQASETFSGFGK	783.044
55	55.1	2	2	25.67	4.1	28700	113276	PIG	A0A4X1SUF8	Sodium/potassium-transporting ATPase subunit alpha		2	18.47	81.1	1870	GVGIISEGNETVEDIAAR	915.462
55	55.1	2	2	25.67	4.1	28700	113276	PIG	A0A4X1SUF8	Sodium/potassium-transporting ATPase subunit alpha		3	7.2	60.1	26800	EQPLDEELKDAFQNAYLELGGLGER	945.46
56	56.1	2	2	25.06	4.6	47700	95352.5	PIG	A0A287AWI9	Elongation factor 2		3	13.66	74.8	32700	DGSGFLINLIDSPGHVDFSSEVTAALR	939.811
56	56.1	2	2	25.06	4.6	47700	95352.5	PIG	A0A287AWI9	Elongation factor 2		2	11.4	68.9	15000	EGIPALDNFLDKL	722.885
57	57.1	3	2	23.99	6	51000	80781.2	PIG	A0A286ZIC1	Actin-depolymerizing factor		3	12.86	72.8	39800	VEKFDLVPVPPNLYGDFFTGDAYVILK	1019.53
57	57.1	3	2	23.99	6	51000	80781.2	PIG	A0A286ZIC1	Actin-depolymerizing factor		2	11.13	66	9280	QTQVSVLPEGGETPLFK	915.477
57	57.1	3	2	23.99	6	51000	80781.2	PIG	A0A286ZIC1	Actin-depolymerizing factor		2	7.31	75.9	1860	qTQVSVLPEGGETPLFK	906.975
58	58.1	2	2	23.91	21.6	33600	19935.8	PIG	A0A4X1W8H4	Maillard deglycase		3	16.41	78.5	23400	EGPYDVVVLPGGNLGAQNLSESAAVK	862.11
58	58.1	2	2	23.91	21.6	33600	19935.8	PIG	A0A4X1W8H4	Maillard deglycase		2	7.5	59.7	10200	DVVIcPDASLEDAKK	830.422
59	59.1	2	1	23.89	2.7	37500	77480.5	PIG	A0A4X1UYE9	Sodium/nucleoside cotransporter		2	23.89	98.2	27000	DTTNVVSccQSLLSSTVAK	1035.5
59	59.1	2	1	23.89	2.7	37500	77480.5	PIG	A0A4X1UYE9	Sodium/nucleoside cotransporter		3	11.21	60.1	10500	DTTNVVSccQSLLSSTVAK	690.669
60	60.1	2	2	23.88	12.6	16700	44265.4	PIG	A0A480UPA5	Protein GNAS isoform GNASS		3	15.94	83.8	12500	SNEYQLIDcAQYFLDKIDVIK	859.096
60	60.1	2	2	23.88	12.6	16700	44265.4	PIG	A0A480UPA5	Protein GNAS isoform GNASS		3	7.94	54.8	4250	EAIETIVAAMSNLVPPVELANPENQFR	984.836
61	61.1	2	2	23.63	8.3	27600	65130.5	PIG	A0A4X1VH46	Transket_pyr domain-containing protein		2	17.96	78.8	4830	ILATPPQEDAPSVDITNIR	1025.54
61	61.1	2	2	23.63	8.3	27600	65130.5	PIG	A0A4X1VH46	Transket_pyr domain-containing protein		3	5.67	55.5	22800	ILTVEDHYYEGGLGEAVAAAVVGEPDVTVTR	1077.55
62	62.1	2	2	23.25	2.9	14500	85754.5	PIG	A0A287BPD6	Atriopeptidase		2	12	75.7	7600	TEDIIAVQK	508.799
62	62.1	2	2	23.25	2.9	14500	85754.5	PIG	A0A287BPD6	Atriopeptidase		2	11.25	64.8	6860	IGYPDDIISNDNK	732.354
63	63.1	2	2	22.8	39.1	17200	11692.8	PIG	A0A287B7U0	60S acidic ribosomal protein P2		2	11.92	65.1	1900	NIEDVIAQGIGK	628.846
63	63.1	2	2	22.8	39.1	17200	11692.8	PIG	A0A287B7U0	60S acidic ribosomal protein P2		3	10.88	67.9	15300	LASVPSGGAVAVAAAPGSAAPAAGSAPAAAEEK	925.48
64	64.1	1	1	21.32	2	14600	62606.8	PIG	A0A287B7K6	Keratin 78		2	21.32	91.7	14600	FLEQQNQVLQTK	738.383
65	65.1	1	1	21.07	3.4	11100	63939.1	PIG	A0A287BB72	Serine/threonine-protein phosphatase 2A 65 kDa regulatory subunit A alpha isoform		3	21.07	96.3	11100	IGPILDNSTLQSEVKPILEK	732.075
66	66.1	1	1	20.6	8.1	31800	25894.9	PIG	A0A287B5W2	Trypsinogen isoform X1		3	20.6	97.8	31800	LGEHNIDVLEGNEQFINAAK	737.71
67	67.1	2	2	19.99	21.2	32300	21767.8	PIG	A0A4X1ST20	Uncharacterized protein		2	11.55	74	8370	QVELALWDTAGQEDYDR	1004.96
67	67.1	2	2	19.99	21.2	32300	21767.8	PIG	A0A4X1ST20	Uncharacterized protein		3	8.44	64.9	23900	DQFPEVYVPTVFENYVADIEVDGK	925.112
68	68.1	1	1	19.53	9.8	73400	25052.4	PIG	A0A4X1VDC5	Thioredoxin domain-containing protein		3	19.53	90.4	73400	DINAYNGEEPKETLPFPIIDDK	840.083
69	69.1	3	1	18.74	14.4	86400	18613.7	PIG	A0A4X1UK58	Tubulin polymerization-promoting protein family member 3		4	18.74	77.6	10900	SKEEAFDAIcQLVAGKEPANVGVTK	666.1
69	69.1	3	1	18.74	14.4	86400	18613.7	PIG	A0A4X1UK58	Tubulin polymerization-promoting protein family member 3		3	11.31	64.1	37800	SKEEAFDAIcQLVAGKEPANVGVTK	887.791
69	69.1	3	1	18.74	14.4	86400	18613.7	PIG	A0A4X1UK58	Tubulin polymerization-promoting protein family member 3		3	8.27	56.3	37800	SKEEAFDAIcQLVAGKEPANVGVTK	887.787
70	70.1	1	1	17.59	2.5	34500	77183.2	PIG	A0A287B865	Protein-arginine deiminase		2	17.59	72.8	34500	ELGLTEQDIIDLPALFK	958.033
71	71.1	1	1	17.57	4.7	7120	36453.5	PIG	A0A480JV95	Malate dehydrogenase		2	17.57	93.7	7120	ELAEEKETAFEFLSSA	900.926
72	72.1	1	1	17.52	2.7	8730	48788	PIG	A0A287A8E9	Keratin 8		2	17.52	89.8	8730	SLDLDGIIAEVK	636.853
73	73.1	2	2	17.02	6.7	39700	72887.7	PIG	A0A287BB33	Syntaxin-binding protein 2		3	10.79	80.5	24100	LcSVEQDLAMGSDAEGEKIKDAMK	875.746
73	73.1	2	2	17.02	6.7	39700	72887.7	PIG	A0A287BB33	Syntaxin-binding protein 2		2	6.23	55.3	15600	NLEQLGATVTNPGGSGTSSR	973.474
74	74.1	2	2	16.93	4.9	37500	114702	PIG	A0A480K2R4	Ras GTPase-activating-like protein IQGAP2 isoform 1		3	8.48	60.8	36700	IGGILANELSVDEAALHAAVIAINEAIEK	982.206
74	74.1	2	2	16.93	4.9	37500	114702	PIG	A0A480K2R4	Ras GTPase-activating-like protein IQGAP2 isoform 1		3	8.45	55.6	812	FVHLLDQSDLDFQEELEVAR	801.728
75	75.1	1	1	16.63	11.5	31300	18606.8	PIG	A0A4X1UJP8	Uncharacterized protein		3	16.63	78.8	31300	YNEDLELEDAIHTAILTLK	734.386
76	76.1	1	1	16.51	8.2	24500	28803.4	PIG	A0A287AJQ2	Phosphoglycerate mutase		3	16.51	86.7	24500	YADLTEDQLPScESLKDTIAR	809.059
77	77.1	1	1	16.5	2.5	10700	66442.9	PIG	A0A480JWA6	Annexin		2	16.5	75.7	10700	GLGTDEDTIIDIVTR	809.408
78	78.1	1	1	16.43	0.5	10300	531981	PIG	A0A287B9W3	Uncharacterized protein		3	16.43	78.2	10300	KLVPLLLEDGGEAPAALEAALEEK	826.129
79	79.1	1	1	16.33	6.3	9410	19920	PIG	A0A480LQL7	Myosin regulatory light chain 12B		2	16.33	78.7	9410	FTDEEVDELYR	708.322
80	80.1	1	1	16.12	11.2	13500	20971.3	PIG	A0A4X1TTH9	Uncharacterized protein		3	16.12	66.3	13500	WSGPLSLQEVDERPQHPLQVK	815.095
81	81.1	1	1	15.34	2.9	11300	34587.4	PIG	A0A286ZJY9	Peptidyl-prolyl cis-trans isomerase E		2	15.34	80.2	11300	FDDENFILK	570.784
82	82.1	1	1	14.94	5.2	18000	42141.3	PIG	A0A0B8S079	Guanine nucleotide binding protein (G protein), q polypeptide		3	14.94	82.2	18000	VPTTGIIEYPFDLQSVIFR	732.391
83	83.1	1	1	14.68	4.8	14100	36313.7	PIG	A0A286ZJ53	Kinesin light chain 2		2	14.68	85.5	14100	EFADSLGIPFLETSAK	862.947
84	84.1	1	1	14.61	3	62300	78330.9	PIG	A0A287BMQ3	Solute carrier family 15 member 2		3	14.61	74.4	62300	ETLFLPVSTEEVPPRPPSFPK	789.75
85	85.1	1	1	14.35	1.8	7590	133182	PIG	A0A4X1TNC5	Uncharacterized protein		3	14.35	67	7590	TVDFTSPLFKPQIGFPLGSSLR	803.109
86	86.1	1	1	13.7	2.6	4150	29266.6	PIG	A0A287AE47	Stomatin		2	13.7	80.4	4150	LPVQLQR	427.261
87	87.1	1	1	13.29	2.8	2470	58943	PIG	A0A4X1V8P2	CN hydrolase domain-containing protein		2	13.29	74.5	2470	ETIFPYLEDVPDPQK	895.943
88	88.1	1	1	12.91	8	20900	29714.5	PIG	A0A0D5CDB2	Dimethylargininase		2	12.91	61.7	20900	GVPESLASVEGAGAGLPALDLAK	1061.58
89	89.1	1	1	12.77	0.4	14500	464025	PIG	A0A4X1TCE8	Uncharacterized protein		2	12.77	61.2	14500	VLGSGFSENIQDVLITVAEAK	1095.59
90	90.1	1	1	12.76	0.5	2090	126020	PIG	A0A286ZYY1	NIMA related kinase 1		2	12.76	91.9	2090	LPERQK	385.727
91	91.1	1	1	12.18	4.8	14200	50196.1	PIG	A0A4X1U0Q7	RuvB-like helicase		3	12.18	67.9	14200	AQTEGINISEEALNHLGEIGTK	775.394
92	92.1	1	1	12.1	1	5870	272232	PIG	A0A480M011	3-hydroxyacyl-[acyl-carrier-protein] dehydratase		3	12.1	69.6	5870	ALSQNLEETPVVFEDVTLHQATILPK	964.85
93	93.1	1	1	11.61	0.4	1510	317641	PIG	A0A0B8RTI4	LPS-responsive vesicle trafficking, beach and anchor containing		2	11.61	70.6	1510	NAGLAFIELVNEGR	751.897
94	94.1	1	1	11.48	4.3	5290	47287.2	PIG	A0A0B8RSY9	2-phospho-D-glycerate hydro-lyase		2	11.48	69.7	5290	DATNVGDEGGFAPNILENK	980.968
95	95.1	2	1	11.37	4.2	21100	50241	PIG	A0A287B4B7	Rab GDP dissociation inhibitor		2	11.37	74.8	20300	SPYLYPLYGLGELPQGFAR	1071.05
95	95.1	2	1	11.37	4.2	21100	50241	PIG	A0A287B4B7	Rab GDP dissociation inhibitor		3	10.98	59.7	768	SPYLYPLYGLGELPQGFAR	714.359
96	96.1	1	1	10.76	9.9	11800	24127.4	PIG	A0A286ZZ57	ADP ribosylation factor 1		2	10.76	68	11800	LGEIVTTIPTIGFNVETVEYK	1162.11
97	97.1	1	1	10.58	11.4	32800	32428.8	PIG	A0A286ZKH9	Syndecan binding protein		3	10.58	58.4	32800	VIQAQTAFSANPANPAILSEASVPVSQDGNLYPK	1166.59
98	98.1	1	1	8.92	7.9	6020	34948	PIG	A0A287B697	G protein subunit alpha i2		2	8.92	65.5	6020	QLFALScTAEEQGVLPEDLSGVIR	1316.65
99	99.1	1	1	8.64	9.2	5320	30199.5	PIG	A0A287AQC2	Rho GDP dissociation inhibitor alpha		3	8.64	71.1	5320	LTLVcSTAPGPLELDLTGDLESFKK	902.14
100	100.1	1	1	7.88	1	12200	262323	PIG	A0A286ZY95	Fibronectin		3	7.88	60.3	12200	TKTETITGFQVDAVPANGQTPIQR	858.113
101	101.1	1	1	7.62	2.2	26200	100735	PIG	A0A480JBS1	Deleted in malignant brain tumors 1 protein		2	7.62	59	26200	DVQLESGcNFDYIEVFDGPYR	1262.05

## Sheet: AI-F3_OF
group	subgroup	Spectra	Peptides	score	Coverage	Intensity	protein_mw	species	accession_number	entry_name		z	score	SPI	Intensity	sequence	m/z
1	1.1	40	31	542	47.5	2020000	90638.6	PIG	A0A287AQK7	Heat shock protein HSP 90-alpha		2	24.62	98.3	34300	SLTNDWEDHLAVK	764.373
1	1.1	40	31	542	47.5	2020000	90638.6	PIG	A0A287AQK7	Heat shock protein HSP 90-alpha		2	23.13	96.6	201000	GVVDSEDLPLNISR	757.397
1	1.1	40	31	542	47.5	2020000	90638.6	PIG	A0A287AQK7	Heat shock protein HSP 90-alpha		3	22.9	96.1	81500	VILHLKEDQTEYLEER	672.352
1	1.1	40	31	542	47.5	2020000	90638.6	PIG	A0A287AQK7	Heat shock protein HSP 90-alpha		3	21.39	95	36000	ELHINLIPNKQDR	530.623
1	1.1	40	31	542	47.5	2020000	90638.6	PIG	A0A287AQK7	Heat shock protein HSP 90-alpha		2	20.12	93.7	129000	ELISNSSDALDK	646.316
1	1.1	40	31	542	47.5	2020000	90638.6	PIG	A0A287AQK7	Heat shock protein HSP 90-alpha		3	19.96	89.7	179000	DLVILLYETALLSSGFSLEDPQTHANR	1001.52
1	1.1	40	31	542	47.5	2020000	90638.6	PIG	A0A287AQK7	Heat shock protein HSP 90-alpha		2	19.78	95.9	121000	NPDDITNEEYGEFYK	917.395
1	1.1	40	31	542	47.5	2020000	90638.6	PIG	A0A287AQK7	Heat shock protein HSP 90-alpha		2	19.63	91.7	36100	ADLINNLGTIAK	621.855
1	1.1	40	31	542	47.5	2020000	90638.6	PIG	A0A287AQK7	Heat shock protein HSP 90-alpha		3	19.55	90.8	43900	VFIMDNcEELIPEYLNFIR	805.735
1	1.1	40	31	542	47.5	2020000	90638.6	PIG	A0A287AQK7	Heat shock protein HSP 90-alpha		2	19.5	96.1	41800	APFDLFENR	554.773
1	1.1	40	31	542	47.5	2020000	90638.6	PIG	A0A287AQK7	Heat shock protein HSP 90-alpha		3	19.47	88.1	26700	KHLEINPDHSIIETLR	639.016
1	1.1	40	31	542	47.5	2020000	90638.6	PIG	A0A287AQK7	Heat shock protein HSP 90-alpha		4	19.13	93.9	1630	cLELFTELAEDKENYKK	533.266
1	1.1	40	31	542	47.5	2020000	90638.6	PIG	A0A287AQK7	Heat shock protein HSP 90-alpha		2	18.95	90.9	43500	ELHINLIPNKQDR	795.433
1	1.1	40	31	542	47.5	2020000	90638.6	PIG	A0A287AQK7	Heat shock protein HSP 90-alpha		2	18.75	89.5	27700	TLTIVDTGIGMTK	675.371
1	1.1	40	31	542	47.5	2020000	90638.6	PIG	A0A287AQK7	Heat shock protein HSP 90-alpha		3	18.67	95.3	25200	HSQFIGYPITLFVEK	593.653
1	1.1	40	31	542	47.5	2020000	90638.6	PIG	A0A287AQK7	Heat shock protein HSP 90-alpha		2	17.74	84.9	57800	DQVANSAFVER	618.304
1	1.1	40	31	542	47.5	2020000	90638.6	PIG	A0A287AQK7	Heat shock protein HSP 90-alpha		3	17.14	87	56200	HGLEVIYMIEPIDEYcVQQLK	859.764
1	1.1	40	31	542	47.5	2020000	90638.6	PIG	A0A287AQK7	Heat shock protein HSP 90-alpha		3	17.03	73.8	27500	SLTNDWEDHLAVK	509.919
1	1.1	40	31	542	47.5	2020000	90638.6	PIG	A0A287AQK7	Heat shock protein HSP 90-alpha		3	16.62	80.3	23300	HNDDEQYAWESSAGGSFTVR	752.659
1	1.1	40	31	542	47.5	2020000	90638.6	PIG	A0A287AQK7	Heat shock protein HSP 90-alpha		2	16.6	88.9	39100	EGLELPEDEEEK	708.823
1	1.1	40	31	542	47.5	2020000	90638.6	PIG	A0A287AQK7	Heat shock protein HSP 90-alpha		3	16.4	91	18500	YESLTDPSKLDSGK	513.929
1	1.1	40	31	542	47.5	2020000	90638.6	PIG	A0A287AQK7	Heat shock protein HSP 90-alpha		3	16.33	92.3	84900	HLEINPDHSIIETLR	596.324
1	1.1	40	31	542	47.5	2020000	90638.6	PIG	A0A287AQK7	Heat shock protein HSP 90-alpha		2	16.3	83.6	53700	HLEINPDHSIIETLR	893.973
1	1.1	40	31	542	47.5	2020000	90638.6	PIG	A0A287AQK7	Heat shock protein HSP 90-alpha		3	15.86	80.2	24600	HNDDEQYAWESSAGGSFTVR	752.664
1	1.1	40	31	542	47.5	2020000	90638.6	PIG	A0A287AQK7	Heat shock protein HSP 90-alpha		2	15.32	83.2	62700	YIDQEELNK	576.282
1	1.1	40	31	542	47.5	2020000	90638.6	PIG	A0A287AQK7	Heat shock protein HSP 90-alpha		2	15.29	83.8	121000	NPDDITNEEYGEFYK	917.393
1	1.1	40	31	542	47.5	2020000	90638.6	PIG	A0A287AQK7	Heat shock protein HSP 90-alpha		2	15.26	85.3	46200	EDQTEYLEER	656.291
1	1.1	40	31	542	47.5	2020000	90638.6	PIG	A0A287AQK7	Heat shock protein HSP 90-alpha		2	15.16	76.1	29200	ELISNSSDALDKIR	780.913
1	1.1	40	31	542	47.5	2020000	90638.6	PIG	A0A287AQK7	Heat shock protein HSP 90-alpha		2	15.16	91.3	17000	ELHINLIPNK	595.847
1	1.1	40	31	542	47.5	2020000	90638.6	PIG	A0A287AQK7	Heat shock protein HSP 90-alpha		3	14.94	85.4	19900	KHGLEVIYMIEPIDEYcVQQLK	902.462
1	1.1	40	31	542	47.5	2020000	90638.6	PIG	A0A287AQK7	Heat shock protein HSP 90-alpha		3	14.88	88.8	14100	ELISNSSDALDKIR	520.948
1	1.1	40	31	542	47.5	2020000	90638.6	PIG	A0A287AQK7	Heat shock protein HSP 90-alpha		3	14.23	75.6	5590	LGLGIDEDDPTADDSSAAVTEEMPPLEGDDDTSR	1178.51
1	1.1	40	31	542	47.5	2020000	90638.6	PIG	A0A287AQK7	Heat shock protein HSP 90-alpha		2	14.16	75.1	12100	LGIHEDSQNR	584.789
1	1.1	40	31	542	47.5	2020000	90638.6	PIG	A0A287AQK7	Heat shock protein HSP 90-alpha		2	13.83	70.1	33300	HSQFIGYPITLFVEK	889.972
1	1.1	40	31	542	47.5	2020000	90638.6	PIG	A0A287AQK7	Heat shock protein HSP 90-alpha		2	13.82	88.4	12800	TLVSVTK	374.233
1	1.1	40	31	542	47.5	2020000	90638.6	PIG	A0A287AQK7	Heat shock protein HSP 90-alpha		2	13.8	68.3	22700	VILHLKEDQTEYLEER	1008.02
1	1.1	40	31	542	47.5	2020000	90638.6	PIG	A0A287AQK7	Heat shock protein HSP 90-alpha		2	13.52	82.3	157000	VFIMDNcEELIPEYLNFIR	1208.07
1	1.1	40	31	542	47.5	2020000	90638.6	PIG	A0A287AQK7	Heat shock protein HSP 90-alpha		2	12.77	77.4	20400	HFSVEGQLEFR	674.837
1	1.1	40	31	542	47.5	2020000	90638.6	PIG	A0A287AQK7	Heat shock protein HSP 90-alpha		2	11.93	74.4	11700	FENLcK	405.692
1	1.1	40	31	542	47.5	2020000	90638.6	PIG	A0A287AQK7	Heat shock protein HSP 90-alpha		4	11.82	78.7	20900	EGLELPEDEEEKKKQEEK	547.52
1	1.2	24	19	289.66	32.2	1030000	94588.5	PIG	A0A286ZKC5	HATPase_c domain-containing protein		2	24.62	98.3	34300	SLTNDWEDHLAVK	764.373
1	1.2	24	19	289.66	32.2	1030000	94588.5	PIG	A0A286ZKC5	HATPase_c domain-containing protein		2	23.13	96.6	201000	GVVDSEDLPLNISR	757.397
1	1.2	24	19	289.66	32.2	1030000	94588.5	PIG	A0A286ZKC5	HATPase_c domain-containing protein		3	22.9	96.1	81500	VILHLKEDQTEYLEER	672.352
1	1.2	24	19	289.66	32.2	1030000	94588.5	PIG	A0A286ZKC5	HATPase_c domain-containing protein		2	19.63	91.7	36100	ADLINNLGTIAK	621.855
1	1.2	24	19	289.66	32.2	1030000	94588.5	PIG	A0A286ZKC5	HATPase_c domain-containing protein		2	18.75	89.5	27700	TLTLVDTGIGMTK	675.371
1	1.2	24	19	289.66	32.2	1030000	94588.5	PIG	A0A286ZKC5	HATPase_c domain-containing protein		3	17.03	73.8	27500	SLTNDWEDHLAVK	509.919
1	1.2	24	19	289.66	32.2	1030000	94588.5	PIG	A0A286ZKC5	HATPase_c domain-containing protein		3	16.62	80.3	23300	HNDDEQYAWESSAGGSFTVR	752.659
1	1.2	24	19	289.66	32.2	1030000	94588.5	PIG	A0A286ZKC5	HATPase_c domain-containing protein		2	16.6	88.9	39100	EGLELPEDEEEK	708.823
1	1.2	24	19	289.66	32.2	1030000	94588.5	PIG	A0A286ZKC5	HATPase_c domain-containing protein		3	16.4	91	18500	YESLTDPSKLDSGK	513.929
1	1.2	24	19	289.66	32.2	1030000	94588.5	PIG	A0A286ZKC5	HATPase_c domain-containing protein		3	15.86	80.2	24600	HNDDEQYAWESSAGGSFTVR	752.664
1	1.2	24	19	289.66	32.2	1030000	94588.5	PIG	A0A286ZKC5	HATPase_c domain-containing protein		3	15.36	82.1	103000	LGLGIDEDEVTAEEPSAAVPDEIPPLEGDEDASR	1179.22
1	1.2	24	19	289.66	32.2	1030000	94588.5	PIG	A0A286ZKC5	HATPase_c domain-containing protein		2	15.32	83.2	62700	YIDQEELNK	576.282
1	1.2	24	19	289.66	32.2	1030000	94588.5	PIG	A0A286ZKC5	HATPase_c domain-containing protein		2	15.26	85.3	46200	EDQTEYLEER	656.291
1	1.2	24	19	289.66	32.2	1030000	94588.5	PIG	A0A286ZKC5	HATPase_c domain-containing protein		3	13.81	82.2	103000	LGLGIDEDEVTAEEPSAAVPDEIPPLEGDEDASR	1179.23
1	1.2	24	19	289.66	32.2	1030000	94588.5	PIG	A0A286ZKC5	HATPase_c domain-containing protein		2	13.8	68.3	22700	VILHLKEDQTEYLEER	1008.02
1	1.2	24	19	289.66	32.2	1030000	94588.5	PIG	A0A286ZKC5	HATPase_c domain-containing protein		2	12.94	69.8	18600	EQVANSAFVER	625.311
1	1.2	24	19	289.66	32.2	1030000	94588.5	PIG	A0A286ZKC5	HATPase_c domain-containing protein		2	12.77	77.4	20400	HFSVEGQLEFR	674.837
1	1.2	24	19	289.66	32.2	1030000	94588.5	PIG	A0A286ZKC5	HATPase_c domain-containing protein		2	12.64	85.2	17500	IDIIPNPQER	597.828
1	1.2	24	19	289.66	32.2	1030000	94588.5	PIG	A0A286ZKC5	HATPase_c domain-containing protein		2	11.93	74.4	11700	FENLcK	405.692
1	1.2	24	19	289.66	32.2	1030000	94588.5	PIG	A0A286ZKC5	HATPase_c domain-containing protein		3	10.53	53.8	45200	DLVVLLFETALLSSGFSLEDPQTHSNR	996.856
1	1.2	24	19	289.66	32.2	1030000	94588.5	PIG	A0A286ZKC5	HATPase_c domain-containing protein		2	10.47	58.5	36700	ELISNASDALDK	638.325
1	1.2	24	19	289.66	32.2	1030000	94588.5	PIG	A0A286ZKC5	HATPase_c domain-containing protein		2	7.64	63.6	23300	NPDDITQEEYGEFYK	924.404
1	1.2	24	19	289.66	32.2	1030000	94588.5	PIG	A0A286ZKC5	HATPase_c domain-containing protein		3	6.15	53.9	2890	cLELFSELAEDKENYKK	706.005
1	1.2	24	19	289.66	32.2	1030000	94588.5	PIG	A0A286ZKC5	HATPase_c domain-containing protein		2	5.65	52.9	6080	NPDDITQEEYGEFYK	924.428
2	2.1	22	17	244.09	49.8	623000	53484.6	PIG	A0A286ZPC8	Uncharacterized protein		2	21.25	89.7	30000	SINPDEAVAYGAAVQAAILSGDK	1130.58
2	2.1	22	17	244.09	49.8	623000	53484.6	PIG	A0A286ZPC8	Uncharacterized protein		2	20.17	90.7	31500	TTPSYVAFTDTER	744.355
2	2.1	22	17	244.09	49.8	623000	53484.6	PIG	A0A286ZPC8	Uncharacterized protein		3	19.36	89.6	11800	SINPDEAVAYGAAVQAAILSGDK	754.054
2	2.1	22	17	244.09	49.8	623000	53484.6	PIG	A0A286ZPC8	Uncharacterized protein		3	18.75	95.1	14600	IINEPTAAAIAYGLDKK	596.673
2	2.1	22	17	244.09	49.8	623000	53484.6	PIG	A0A286ZPC8	Uncharacterized protein		3	18.45	85.4	36300	GPAVGIDLGTTYScVGVFQHGK	755.045
2	2.1	22	17	244.09	49.8	623000	53484.6	PIG	A0A286ZPC8	Uncharacterized protein		3	18.44	87.6	84700	QTQTFTTYSDNQPGVLIQVYEGER	925.451
2	2.1	22	17	244.09	49.8	623000	53484.6	PIG	A0A286ZPC8	Uncharacterized protein		2	16.88	87.5	24300	FEELNADLFR	627.311
2	2.1	22	17	244.09	49.8	623000	53484.6	PIG	A0A286ZPC8	Uncharacterized protein		3	15.24	80.3	17100	TVTNAVVTVPAYFNDSQR	661.33
2	2.1	22	17	244.09	49.8	623000	53484.6	PIG	A0A286ZPC8	Uncharacterized protein		2	15.23	89.8	16600	DAGTIAGLNVLR	600.337
2	2.1	22	17	244.09	49.8	623000	53484.6	PIG	A0A286ZPC8	Uncharacterized protein		3	15	74.4	21500	STAGDTHLGGEDFDNR	564.584
2	2.1	22	17	244.09	49.8	623000	53484.6	PIG	A0A286ZPC8	Uncharacterized protein		2	14.92	81.6	20600	VEIIANDQGNR	614.821
2	2.1	22	17	244.09	49.8	623000	53484.6	PIG	A0A286ZPC8	Uncharacterized protein		2	14.67	60.6	24700	STAGDTHLGGEDFDNR	846.36
2	2.1	22	17	244.09	49.8	623000	53484.6	PIG	A0A286ZPC8	Uncharacterized protein		2	13.19	63.6	9090	EIAEAYLGK	497.257
2	2.1	22	17	244.09	49.8	623000	53484.6	PIG	A0A286ZPC8	Uncharacterized protein		2	13.06	84.1	33900	TVTNAVVTVPAYFNDSQR	991.498
2	2.1	22	17	244.09	49.8	623000	53484.6	PIG	A0A286ZPC8	Uncharacterized protein		2	11.98	73.1	9820	IINEPTAAAIAYGLDK	830.441
2	2.1	22	17	244.09	49.8	623000	53484.6	PIG	A0A286ZPC8	Uncharacterized protein		2	11.6	64.5	6650	GTLDPVEK	429.733
2	2.1	22	17	244.09	49.8	623000	53484.6	PIG	A0A286ZPC8	Uncharacterized protein		2	9.98	55.3	5040	SQIHDIVLVGGSTR	741.403
2	2.1	22	17	244.09	49.8	623000	53484.6	PIG	A0A286ZPC8	Uncharacterized protein		3	8.02	50.2	64400	TLSSSTQASIEIDSLYEGIDFYTSITR	999.841
2	2.1	22	17	244.09	49.8	623000	53484.6	PIG	A0A286ZPC8	Uncharacterized protein		2	7.78	64.4	8680	NQVAMNPTNTVFDAK	825.395
2	2.1	22	17	244.09	49.8	623000	53484.6	PIG	A0A286ZPC8	Uncharacterized protein		2	7.21	61.6	5010	DNNLLGK	387.212
2	2.1	22	17	244.09	49.8	623000	53484.6	PIG	A0A286ZPC8	Uncharacterized protein		3	7.12	52.8	84700	QTQTFTTYSDNQPGVLIQVYEGER	925.434
2	2.1	22	17	244.09	49.8	623000	53484.6	PIG	A0A286ZPC8	Uncharacterized protein		2	6.68	54.8	62200	QTQTFTTYSDNQPGVLIQVYEGER	1387.67
2	2.2	6	5	73.12	12.7	121000	70281.3	PIG	A0A480ZTG9	Heat shock 70 kDa protein 1B		2	20.17	90.7	31500	TTPSYVAFTDTER	744.355
2	2.2	6	5	73.12	12.7	121000	70281.3	PIG	A0A480ZTG9	Heat shock 70 kDa protein 1B		2	14.92	81.6	20600	VEIIANDQGNR	614.821
2	2.2	6	5	73.12	12.7	121000	70281.3	PIG	A0A480ZTG9	Heat shock 70 kDa protein 1B		3	13.9	68.8	32100	ELEQVcNPIISGLYQGAGGPGAGGFGAQAPK	1015.18
2	2.2	6	5	73.12	12.7	121000	70281.3	PIG	A0A480ZTG9	Heat shock 70 kDa protein 1B		2	13.56	80.8	15300	NQVALNPQNTVFDAK	829.925
2	2.2	6	5	73.12	12.7	121000	70281.3	PIG	A0A480ZTG9	Heat shock 70 kDa protein 1B		2	10.57	71.9	11500	IHDIVLVGGSTR	633.85
2	2.2	6	5	73.12	12.7	121000	70281.3	PIG	A0A480ZTG9	Heat shock 70 kDa protein 1B		2	6.55	54.4	10400	IHDIVLVGGSTR	633.862
3	3.1	19	15	239.39	40	789000	46947.7	PIG	A0A286ZJV6	Annexin		2	21.43	95.3	40900	SLYNYIQQDTK	686.84
3	3.1	19	15	239.39	40	789000	46947.7	PIG	A0A286ZJV6	Annexin		2	20.2	96.3	54500	GVDEVTIVNILTNR	771.928
3	3.1	19	15	239.39	40	789000	46947.7	PIG	A0A286ZJV6	Annexin		2	19.6	90	37400	AEDGSVIDYELIDQDAR	954.944
3	3.1	19	15	239.39	40	789000	46947.7	PIG	A0A286ZJV6	Annexin		3	19.17	85.7	24600	AYTNFDAERDALNIETAIK	719.029
3	3.1	19	15	239.39	40	789000	46947.7	PIG	A0A286ZJV6	Annexin		3	19.14	95.2	53400	RAEDGSVIDYELIDQDAR	689.001
3	3.1	19	15	239.39	40	789000	46947.7	PIG	A0A286ZJV6	Annexin		2	18.98	88.9	101000	GLGTDEDSLIEIIcSR	889.436
3	3.1	19	15	239.39	40	789000	46947.7	PIG	A0A286ZJV6	Annexin		2	18.5	91.9	58800	DALNIETAIK	544.303
3	3.1	19	15	239.39	40	789000	46947.7	PIG	A0A286ZJV6	Annexin		2	17.9	86.6	27300	TPAQYDASELK	611.801
3	3.1	19	15	239.39	40	789000	46947.7	PIG	A0A286ZJV6	Annexin		3	16.19	83.4	16300	LSLEGDHSTPASAYGSVK	606.976
3	3.1	19	15	239.39	40	789000	46947.7	PIG	A0A286ZJV6	Annexin		2	15.84	75.3	30600	TNQELQEINR	622.817
3	3.1	19	15	239.39	40	789000	46947.7	PIG	A0A286ZJV6	Annexin		3	15.22	89.8	9160	GVDEVTIVNILTNR	514.945
3	3.1	19	15	239.39	40	789000	46947.7	PIG	A0A286ZJV6	Annexin		3	14.92	84.8	12700	TDLEKDIISDTSGDFR	604.632
3	3.1	19	15	239.39	40	789000	46947.7	PIG	A0A286ZJV6	Annexin		2	13.1	82.9	1640	DLYDAGVK	440.725
3	3.1	19	15	239.39	40	789000	46947.7	PIG	A0A286ZJV6	Annexin		2	11.61	67	58800	DALNIETAIK	544.309
3	3.1	19	15	239.39	40	789000	46947.7	PIG	A0A286ZJV6	Annexin		2	10.68	65.7	7640	DIISDTSGDFR	613.287
3	3.1	19	15	239.39	40	789000	46947.7	PIG	A0A286ZJV6	Annexin		2	10.65	66.3	109000	GLGTDEDSLIEIIcSR	889.445
3	3.1	19	15	239.39	40	789000	46947.7	PIG	A0A286ZJV6	Annexin		2	8.31	51.6	3430	DLYDAGVKR	518.771
3	3.1	19	15	239.39	40	789000	46947.7	PIG	A0A286ZJV6	Annexin		2	7.42	54.5	54500	GVDEVTIVNILTNR	771.931
3	3.1	19	15	239.39	40	789000	46947.7	PIG	A0A286ZJV6	Annexin		3	5.43	50.9	87100	GDLENAFLNLVQcIQNKPLYFADR	946.816
4	4.1	19	14	217.28	30.8	818000	90811.1	PIG	A0A286ZSB5	15S Mg(2+)-ATPase p97 subunit		2	22.17	100	83500	NAPAIIFIDELDAIAPK	906.001
4	4.1	19	14	217.28	30.8	818000	90811.1	PIG	A0A286ZSB5	15S Mg(2+)-ATPase p97 subunit		4	19.52	56.8	106000	LADDVDLEQVANETHGHVGADLAALcSEAALQAIR	918.953
4	4.1	19	14	217.28	30.8	818000	90811.1	PIG	A0A286ZSB5	15S Mg(2+)-ATPase p97 subunit		3	19.44	95.4	22200	ELQELVQYPVEHPDK	608.648
4	4.1	19	14	217.28	30.8	818000	90811.1	PIG	A0A286ZSB5	15S Mg(2+)-ATPase p97 subunit		2	18.53	96.9	39200	LDQLIYIPLPDEK	778.933
4	4.1	19	14	217.28	30.8	818000	90811.1	PIG	A0A286ZSB5	15S Mg(2+)-ATPase p97 subunit		3	18.03	93	25900	LIVDEAINEDNSVVSLSQPK	724.04
4	4.1	19	14	217.28	30.8	818000	90811.1	PIG	A0A286ZSB5	15S Mg(2+)-ATPase p97 subunit		2	16.29	92.9	39500	EVDIGIPDATGR	621.82
4	4.1	19	14	217.28	30.8	818000	90811.1	PIG	A0A286ZSB5	15S Mg(2+)-ATPase p97 subunit		2	15.87	85.5	16300	ELQELVQYPVEHPDK	912.458
4	4.1	19	14	217.28	30.8	818000	90811.1	PIG	A0A286ZSB5	15S Mg(2+)-ATPase p97 subunit		3	15.48	92.6	43300	ETVVEVPQVTWEDIGGLEDVKR	833.435
4	4.1	19	14	217.28	30.8	818000	90811.1	PIG	A0A286ZSB5	15S Mg(2+)-ATPase p97 subunit		2	15.39	84.3	13900	DVDLEFLAK	525.283
4	4.1	19	14	217.28	30.8	818000	90811.1	PIG	A0A286ZSB5	15S Mg(2+)-ATPase p97 subunit		2	15.39	76.4	37200	QAAPcVLFFDELDSIAK	962.474
4	4.1	19	14	217.28	30.8	818000	90811.1	PIG	A0A286ZSB5	15S Mg(2+)-ATPase p97 subunit		3	15.24	71.3	107000	LADDVDLEQVANETHGHVGADLAALcSEAALQAIR	1224.94
4	4.1	19	14	217.28	30.8	818000	90811.1	PIG	A0A286ZSB5	15S Mg(2+)-ATPase p97 subunit		2	14.81	78	87100	LIVDEAINEDNSVVSLSQPK	1085.57
4	4.1	19	14	217.28	30.8	818000	90811.1	PIG	A0A286ZSB5	15S Mg(2+)-ATPase p97 subunit		4	14.74	73.9	44000	IHVLPIDDTVEGITGNLFEVYLKPYFLEAYRPIR	998.526
4	4.1	19	14	217.28	30.8	818000	90811.1	PIG	A0A286ZSB5	15S Mg(2+)-ATPase p97 subunit		2	13.76	73.8	9450	VHLGDVISIQPcPDVK	888.976
4	4.1	19	14	217.28	30.8	818000	90811.1	PIG	A0A286ZSB5	15S Mg(2+)-ATPase p97 subunit		2	12.47	69.9	28400	qAAPcVLFFDELDSIAK	953.97
4	4.1	19	14	217.28	30.8	818000	90811.1	PIG	A0A286ZSB5	15S Mg(2+)-ATPase p97 subunit		2	11.21	80.4	10100	GILLYGPPGTGK	586.829
4	4.1	19	14	217.28	30.8	818000	90811.1	PIG	A0A286ZSB5	15S Mg(2+)-ATPase p97 subunit		2	10.85	60.3	16300	EAVcIVLSDDTcSDEK	920.89
4	4.1	19	14	217.28	30.8	818000	90811.1	PIG	A0A286ZSB5	15S Mg(2+)-ATPase p97 subunit		2	8.07	56.8	87100	LIVDEAINEDNSVVSLSQPK	1085.56
4	4.1	19	14	217.28	30.8	818000	90811.1	PIG	A0A286ZSB5	15S Mg(2+)-ATPase p97 subunit		2	6.48	52.4	1070	AIANEcQANFISIK	789.889
5	5.1	20	12	195.82	43.7	1060000	46296.5	PIG	A0A4X1WCL8	Tubulin alpha chain		2	23.79	95.5	125000	TIGGGDDSFNTFFSETGAGK	1004.45
5	5.1	20	12	195.82	43.7	1060000	46296.5	PIG	A0A4X1WCL8	Tubulin alpha chain		2	21.35	93.9	130000	FDGALNVDLTEFQTNLVPYPR	1205.11
5	5.1	20	12	195.82	43.7	1060000	46296.5	PIG	A0A4X1WCL8	Tubulin alpha chain		3	19.27	94.4	11000	AVFVDLEPTVIDEVR	567.975
5	5.1	20	12	195.82	43.7	1060000	46296.5	PIG	A0A4X1WCL8	Tubulin alpha chain		2	16.84	89.4	31000	DVNAAIATIK	508.291
5	5.1	20	12	195.82	43.7	1060000	46296.5	PIG	A0A4X1WCL8	Tubulin alpha chain		2	16.8	88.7	191000	AVFVDLEPTVIDEVR	851.448
5	5.1	20	12	195.82	43.7	1060000	46296.5	PIG	A0A4X1WCL8	Tubulin alpha chain		2	16.71	92.9	27300	qLFHPEQLITGK	697.377
5	5.1	20	12	195.82	43.7	1060000	46296.5	PIG	A0A4X1WCL8	Tubulin alpha chain		2	16.48	93.3	3520	EIIDLVLDR	543.318
5	5.1	20	12	195.82	43.7	1060000	46296.5	PIG	A0A4X1WCL8	Tubulin alpha chain		3	16.45	90.7	68300	FDGALNVDLTEFQTNLVPYPR	803.741
5	5.1	20	12	195.82	43.7	1060000	46296.5	PIG	A0A4X1WCL8	Tubulin alpha chain		2	15.9	86.9	4530	LIGQIVSSITASLR	729.437
5	5.1	20	12	195.82	43.7	1060000	46296.5	PIG	A0A4X1WCL8	Tubulin alpha chain		3	15.39	82.9	27400	TIGGGDDSFNTFFSETGAGK	669.967
5	5.1	20	12	195.82	43.7	1060000	46296.5	PIG	A0A4X1WCL8	Tubulin alpha chain		3	14.88	81.8	52800	AYHEQLSVAEITNAcFEPANQMVK	917.436
5	5.1	20	12	195.82	43.7	1060000	46296.5	PIG	A0A4X1WCL8	Tubulin alpha chain		2	13.84	66	125000	TIGGGDDSFNTFFSETGAGK	1004.46
5	5.1	20	12	195.82	43.7	1060000	46296.5	PIG	A0A4X1WCL8	Tubulin alpha chain		2	13.77	83.3	64900	VGINYQPPTVVPGGDLAK	912.997
5	5.1	20	12	195.82	43.7	1060000	46296.5	PIG	A0A4X1WCL8	Tubulin alpha chain		3	13.45	87.3	18700	IHFPLATYAPVISAEK	586.318
5	5.1	20	12	195.82	43.7	1060000	46296.5	PIG	A0A4X1WCL8	Tubulin alpha chain		3	12.12	78	15100	VGINYQPPTVVPGGDLAK	608.999
5	5.1	20	12	195.82	43.7	1060000	46296.5	PIG	A0A4X1WCL8	Tubulin alpha chain		3	11.96	60.4	14500	qLFHPEQLITGKEDAANNYAR	800.062
5	5.1	20	12	195.82	43.7	1060000	46296.5	PIG	A0A4X1WCL8	Tubulin alpha chain		2	11.42	58.5	49100	NLDIERPTYTNLNR	859.945
5	5.1	20	12	195.82	43.7	1060000	46296.5	PIG	A0A4X1WCL8	Tubulin alpha chain		2	9.62	60.9	34400	IHFPLATYAPVISAEK	878.957
5	5.1	20	12	195.82	43.7	1060000	46296.5	PIG	A0A4X1WCL8	Tubulin alpha chain		2	8.52	60.2	64900	VGINYQPPTVVPGGDLAK	912.998
5	5.1	20	12	195.82	43.7	1060000	46296.5	PIG	A0A4X1WCL8	Tubulin alpha chain		3	8.35	53.4	4410	QLFHPEQLITGKEDAANNYAR	805.737
5	5.2	20	12	193.1	40.6	1040000	49863.5	PIG	A0A481BFD1	Tubulin alpha chain		2	23.79	95.5	125000	TIGGGDDSFNTFFSETGAGK	1004.45
5	5.2	20	12	193.1	40.6	1040000	49863.5	PIG	A0A481BFD1	Tubulin alpha chain		2	21.35	93.9	130000	FDGALNVDLTEFQTNLVPYPR	1205.11
5	5.2	20	12	193.1	40.6	1040000	49863.5	PIG	A0A481BFD1	Tubulin alpha chain		3	19.27	94.4	11000	AVFVDLEPTVIDEVR	567.975
5	5.2	20	12	193.1	40.6	1040000	49863.5	PIG	A0A481BFD1	Tubulin alpha chain		2	16.8	88.7	191000	AVFVDLEPTVIDEVR	851.448
5	5.2	20	12	193.1	40.6	1040000	49863.5	PIG	A0A481BFD1	Tubulin alpha chain		2	16.71	92.9	27300	qLFHPEQLITGK	697.377
5	5.2	20	12	193.1	40.6	1040000	49863.5	PIG	A0A481BFD1	Tubulin alpha chain		2	16.48	93.3	3520	ELIDLVLDR	543.318
5	5.2	20	12	193.1	40.6	1040000	49863.5	PIG	A0A481BFD1	Tubulin alpha chain		3	16.45	90.7	68300	FDGALNVDLTEFQTNLVPYPR	803.741
5	5.2	20	12	193.1	40.6	1040000	49863.5	PIG	A0A481BFD1	Tubulin alpha chain		2	15.9	86.9	4530	LIGQIVSSITASLR	729.437
5	5.2	20	12	193.1	40.6	1040000	49863.5	PIG	A0A481BFD1	Tubulin alpha chain		3	15.39	82.9	27400	TIGGGDDSFNTFFSETGAGK	669.967
5	5.2	20	12	193.1	40.6	1040000	49863.5	PIG	A0A481BFD1	Tubulin alpha chain		3	14.88	81.8	52800	AYHEQLSVAEITNAcFEPANQMVK	917.436
5	5.2	20	12	193.1	40.6	1040000	49863.5	PIG	A0A481BFD1	Tubulin alpha chain		2	14.12	82.6	4850	DVNAAIAAIK	493.291
5	5.2	20	12	193.1	40.6	1040000	49863.5	PIG	A0A481BFD1	Tubulin alpha chain		2	13.84	66	125000	TIGGGDDSFNTFFSETGAGK	1004.46
5	5.2	20	12	193.1	40.6	1040000	49863.5	PIG	A0A481BFD1	Tubulin alpha chain		2	13.77	83.3	64900	VGINYQPPTVVPGGDLAK	912.997
5	5.2	20	12	193.1	40.6	1040000	49863.5	PIG	A0A481BFD1	Tubulin alpha chain		3	13.45	87.3	18700	IHFPLATYAPVISAEK	586.318
5	5.2	20	12	193.1	40.6	1040000	49863.5	PIG	A0A481BFD1	Tubulin alpha chain		3	12.12	78	15100	VGINYQPPTVVPGGDLAK	608.999
5	5.2	20	12	193.1	40.6	1040000	49863.5	PIG	A0A481BFD1	Tubulin alpha chain		3	11.96	60.4	14500	qLFHPEQLITGKEDAANNYAR	800.062
5	5.2	20	12	193.1	40.6	1040000	49863.5	PIG	A0A481BFD1	Tubulin alpha chain		2	11.42	58.5	49100	NLDIERPTYTNLNR	859.945
5	5.2	20	12	193.1	40.6	1040000	49863.5	PIG	A0A481BFD1	Tubulin alpha chain		2	9.62	60.9	34400	IHFPLATYAPVISAEK	878.957
5	5.2	20	12	193.1	40.6	1040000	49863.5	PIG	A0A481BFD1	Tubulin alpha chain		2	8.52	60.2	64900	VGINYQPPTVVPGGDLAK	912.998
5	5.2	20	12	193.1	40.6	1040000	49863.5	PIG	A0A481BFD1	Tubulin alpha chain		3	8.35	53.4	4410	QLFHPEQLITGKEDAANNYAR	805.737
5	5.3	15	10	151.27	34.1	573000	49893.5	PIG	A0A480IV89	Tubulin alpha chain		2	21.35	93.9	130000	FDGALNVDLTEFQTNLVPYPR	1205.11
5	5.3	15	10	151.27	34.1	573000	49893.5	PIG	A0A480IV89	Tubulin alpha chain		2	17.71	87.2	19100	AVFVDLEPTVIDEIR	858.466
5	5.3	15	10	151.27	34.1	573000	49893.5	PIG	A0A480IV89	Tubulin alpha chain		2	16.71	92.9	27300	qLFHPEQLITGK	697.377
5	5.3	15	10	151.27	34.1	573000	49893.5	PIG	A0A480IV89	Tubulin alpha chain		3	16.45	90.7	68300	FDGALNVDLTEFQTNLVPYPR	803.741
5	5.3	15	10	151.27	34.1	573000	49893.5	PIG	A0A480IV89	Tubulin alpha chain		2	15.9	86.9	4530	LIGQIVSSITASLR	729.437
5	5.3	15	10	151.27	34.1	573000	49893.5	PIG	A0A480IV89	Tubulin alpha chain		3	14.88	81.8	52800	AYHEQLSVAEITNAcFEPANQMVK	917.436
5	5.3	15	10	151.27	34.1	573000	49893.5	PIG	A0A480IV89	Tubulin alpha chain		2	14.12	82.6	4850	DVNAAIAAIK	493.291
5	5.3	15	10	151.27	34.1	573000	49893.5	PIG	A0A480IV89	Tubulin alpha chain		2	13.77	83.3	64900	VGINYQPPTVVPGGDLAK	912.997
5	5.3	15	10	151.27	34.1	573000	49893.5	PIG	A0A480IV89	Tubulin alpha chain		3	13.45	87.3	18700	IHFPLATYAPVISAEK	586.318
5	5.3	15	10	151.27	34.1	573000	49893.5	PIG	A0A480IV89	Tubulin alpha chain		3	12.12	78	15100	VGINYQPPTVVPGGDLAK	608.999
5	5.3	15	10	151.27	34.1	573000	49893.5	PIG	A0A480IV89	Tubulin alpha chain		3	11.96	60.4	14500	qLFHPEQLITGKEDAANNYAR	800.062
5	5.3	15	10	151.27	34.1	573000	49893.5	PIG	A0A480IV89	Tubulin alpha chain		2	11.42	58.5	49100	NLDIERPTYTNLNR	859.945
5	5.3	15	10	151.27	34.1	573000	49893.5	PIG	A0A480IV89	Tubulin alpha chain		2	9.62	60.9	34400	IHFPLATYAPVISAEK	878.957
5	5.3	15	10	151.27	34.1	573000	49893.5	PIG	A0A480IV89	Tubulin alpha chain		2	8.52	60.2	64900	VGINYQPPTVVPGGDLAK	912.998
5	5.3	15	10	151.27	34.1	573000	49893.5	PIG	A0A480IV89	Tubulin alpha chain		3	8.35	53.4	4410	QLFHPEQLITGKEDAANNYAR	805.737
6	6.1	15	12	185.69	16	420000	136888	PIG	A0A481AYZ5	Calcium-transporting ATPase		4	19.13	92.8	35400	LTQKEEIPEEELNEDVEEIDHAER	724.336
6	6.1	15	12	185.69	16	420000	136888	PIG	A0A481AYZ5	Calcium-transporting ATPase		2	19.03	91.6	40000	TSPVEGLPGTAPDLEK	805.923
6	6.1	15	12	185.69	16	420000	136888	PIG	A0A481AYZ5	Calcium-transporting ATPase		3	17.78	90.6	19100	AGQVVQIPVAEIVVGDIAQVK	711.741
6	6.1	15	12	185.69	16	420000	136888	PIG	A0A481AYZ5	Calcium-transporting ATPase		2	16.62	77.1	19300	IDESSLTGESDQVR	768.361
6	6.1	15	12	185.69	16	420000	136888	PIG	A0A481AYZ5	Calcium-transporting ATPase		2	16.61	79.6	23000	NNSAIDSGINLTTDTSK	875.926
6	6.1	15	12	185.69	16	420000	136888	PIG	A0A481AYZ5	Calcium-transporting ATPase		2	16.32	78.4	18000	QVVAVTGDGTNDGPALK	821.42
6	6.1	15	12	185.69	16	420000	136888	PIG	A0A481AYZ5	Calcium-transporting ATPase		2	15.3	79.9	32400	SATSSSPGSPIHSLETSL	879.425
6	6.1	15	12	185.69	16	420000	136888	PIG	A0A481AYZ5	Calcium-transporting ATPase		3	14.88	79.9	5760	KGDGLQLPAADGAAGSNAADSANTSLVNGK	924.129
6	6.1	15	12	185.69	16	420000	136888	PIG	A0A481AYZ5	Calcium-transporting ATPase		3	14.7	76.8	2140	IDESSLTGESDQVRK	555.272
6	6.1	15	12	185.69	16	420000	136888	PIG	A0A481AYZ5	Calcium-transporting ATPase		3	14.36	65.9	36400	IEDSQPHIPLIDDTDLEEDAALK	859.763
6	6.1	15	12	185.69	16	420000	136888	PIG	A0A481AYZ5	Calcium-transporting ATPase		2	13.04	79.4	45900	AGQVVQIPVAEIVVGDIAQVK	1067.12
6	6.1	15	12	185.69	16	420000	136888	PIG	A0A481AYZ5	Calcium-transporting ATPase		2	11.96	82.5	49300	EASDIILTDDNFSSIVK	933.967
6	6.1	15	12	185.69	16	420000	136888	PIG	A0A481AYZ5	Calcium-transporting ATPase		3	9	62	8880	TSPVEGLPGTAPDLEKR	589.643
6	6.1	15	12	185.69	16	420000	136888	PIG	A0A481AYZ5	Calcium-transporting ATPase		2	7.49	69.7	45900	AGQVVQIPVAEIVVGDIAQVK	1067.12
6	6.1	15	12	185.69	16	420000	136888	PIG	A0A481AYZ5	Calcium-transporting ATPase		3	6.81	51.1	38200	LTQKEEIPEEELNEDVEEIDHAER	965.46
7	7.1	11	10	176.74	40.4	340000	38743.7	PIG	A0A4X1W3B6	Annexin		3	24.16	93.8	46000	LYGISLcQAILDETKGDYEK	772.721
7	7.1	11	10	176.74	40.4	340000	38743.7	PIG	A0A4X1W3B6	Annexin		2	20.18	92.8	24300	SEDLAINDDLADTDAR	867.397
7	7.1	11	10	176.74	40.4	340000	38743.7	PIG	A0A4X1W3B6	Annexin		3	19.99	89.8	54700	GGPGSAVSPYPTFNPSSDVEALHK	805.393
7	7.1	11	10	176.74	40.4	340000	38743.7	PIG	A0A4X1W3B6	Annexin		3	18.68	90.3	1820	ALTGHLEEVALALLK	526.649
7	7.1	11	10	176.74	40.4	340000	38743.7	PIG	A0A4X1W3B6	Annexin		2	18.52	90.9	50600	GVDEATIIEILTK	701.394
7	7.1	11	10	176.74	40.4	340000	38743.7	PIG	A0A4X1W3B6	Annexin		3	18.32	88.4	39300	GDRSEDLAINDDLADTDAR	687.983
7	7.1	11	10	176.74	40.4	340000	38743.7	PIG	A0A4X1W3B6	Annexin		2	18.2	87.3	46400	TPAQFDADELR	631.805
7	7.1	11	10	176.74	40.4	340000	38743.7	PIG	A0A4X1W3B6	Annexin		2	15.27	86.7	31900	GTDLNVFITILTTR	782.44
7	7.1	11	10	176.74	40.4	340000	38743.7	PIG	A0A4X1W3B6	Annexin		2	12.25	55.2	9600	GDIENcLTVVVK	673.855
7	7.1	11	10	176.74	40.4	340000	38743.7	PIG	A0A4X1W3B6	Annexin		2	11.96	70.1	2850	ALTGHLEEVALALLK	789.47
7	7.1	11	10	176.74	40.4	340000	38743.7	PIG	A0A4X1W3B6	Annexin		2	11.17	62	32000	DITSDTSGDYQK	665.286
8	8.1	16	8	163.55	44.1	1230000	24998.3	PIG	A0A4X1SXN8	GLOBIN domain-containing protein		2	26.68	95.7	101000	VVAGVANALAHK	575.34
8	8.1	16	8	163.55	44.1	1230000	24998.3	PIG	A0A4X1SXN8	GLOBIN domain-containing protein		2	25.13	96.1	97900	FFESFGDLSNADAVMGNPK	1023.47
8	8.1	16	8	163.55	44.1	1230000	24998.3	PIG	A0A4X1SXN8	GLOBIN domain-containing protein		3	23.13	95.4	69900	LSELHcDQLHVDPENFR	703.665
8	8.1	16	8	163.55	44.1	1230000	24998.3	PIG	A0A4X1SXN8	GLOBIN domain-containing protein		3	23.02	93.4	21200	VVAGVANALAHK	383.897
8	8.1	16	8	163.55	44.1	1230000	24998.3	PIG	A0A4X1SXN8	GLOBIN domain-containing protein		4	23.01	92.1	14600	LSELHcDQLHVDPENFR	527.995
8	8.1	16	8	163.55	44.1	1230000	24998.3	PIG	A0A4X1SXN8	GLOBIN domain-containing protein		2	21.57	91	121000	LGHDFNPDVQAAFQK	843.916
8	8.1	16	8	163.55	44.1	1230000	24998.3	PIG	A0A4X1SXN8	GLOBIN domain-containing protein		2	20.96	89	75900	FFESFGDLSNADAVmGNPK	1031.46
8	8.1	16	8	163.55	44.1	1230000	24998.3	PIG	A0A4X1SXN8	GLOBIN domain-containing protein		3	18.98	91.1	22500	FFESFGDLSNADAVMGNPK	682.646
8	8.1	16	8	163.55	44.1	1230000	24998.3	PIG	A0A4X1SXN8	GLOBIN domain-containing protein		2	18.97	92.2	40900	VLQSFSDGLK	547.297
8	8.1	16	8	163.55	44.1	1230000	24998.3	PIG	A0A4X1SXN8	GLOBIN domain-containing protein		3	18.54	82.3	807	VNVDEVGGEALGR	438.898
8	8.1	16	8	163.55	44.1	1230000	24998.3	PIG	A0A4X1SXN8	GLOBIN domain-containing protein		2	18.41	91.8	29200	EAVLGLWGK	486.779
8	8.1	16	8	163.55	44.1	1230000	24998.3	PIG	A0A4X1SXN8	GLOBIN domain-containing protein		2	17.85	84.5	404000	VNVDEVGGEALGR	657.837
8	8.1	16	8	163.55	44.1	1230000	24998.3	PIG	A0A4X1SXN8	GLOBIN domain-containing protein		3	15.54	85.2	22300	FFESFGDLSNADAVmGNPK	687.976
8	8.1	16	8	163.55	44.1	1230000	24998.3	PIG	A0A4X1SXN8	GLOBIN domain-containing protein		3	15.46	66.7	69900	LSELHcDQLHVDPENFR	703.676
8	8.1	16	8	163.55	44.1	1230000	24998.3	PIG	A0A4X1SXN8	GLOBIN domain-containing protein		3	14.25	81.8	121000	LGHDFNPDVQAAFQK	562.946
8	8.1	16	8	163.55	44.1	1230000	24998.3	PIG	A0A4X1SXN8	GLOBIN domain-containing protein		2	11.12	83.9	14300	HLDNLK	370.208
8	8.2	3	2	32.93	27.2	108000	16094.3	PIG	P02101	Hemoglobin subunit epsilon		3	23.13	95.4	69900	LSELHcDKLHVDPENFR	703.665
8	8.2	3	2	32.93	27.2	108000	16094.3	PIG	P02101	Hemoglobin subunit epsilon		4	23.01	92.1	14600	LSELHcDKLHVDPENFR	527.995
8	8.2	3	2	32.93	27.2	108000	16094.3	PIG	P02101	Hemoglobin subunit epsilon		3	9.8	62.8	24000	VNVEETGGQAVGRLLVVYPWTQR	857.781
9	9.1	14	9	155.14	39.1	670000	51585.1	PIG	A0A287A275	Tubulin beta chain		2	22.01	89.8	43600	GHYTEGAELVDSVLDVVR	980
9	9.1	14	9	155.14	39.1	670000	51585.1	PIG	A0A287A275	Tubulin beta chain		4	20.38	90.1	118000	VSDTVVEPYNATLSVHQLVENTDETYcIDNEALYDIcFR	1149.04
9	9.1	14	9	155.14	39.1	670000	51585.1	PIG	A0A287A275	Tubulin beta chain		3	19.64	80.4	44000	LTTPTYGDLNHLVSATMSGVTTcLR	903.442
9	9.1	14	9	155.14	39.1	670000	51585.1	PIG	A0A287A275	Tubulin beta chain		4	19.1	85	38600	FWEVISDEHGIDPTGTYHGDSDLQLER	779.863
9	9.1	14	9	155.14	39.1	670000	51585.1	PIG	A0A287A275	Tubulin beta chain		3	18.43	95.5	30700	GHYTEGAELVDSVLDVVR	653.665
9	9.1	14	9	155.14	39.1	670000	51585.1	PIG	A0A287A275	Tubulin beta chain		3	17.68	84.9	70500	EIVHLQAGQcGNQIGAK	608.311
9	9.1	14	9	155.14	39.1	670000	51585.1	PIG	A0A287A275	Tubulin beta chain		2	15.88	80.8	16700	NSSYFVEWIPNNVK	848.917
9	9.1	14	9	155.14	39.1	670000	51585.1	PIG	A0A287A275	Tubulin beta chain		2	14.67	86.8	18000	ALTVPELTQQMFDAK	846.432
9	9.1	14	9	155.14	39.1	670000	51585.1	PIG	A0A287A275	Tubulin beta chain		2	13.09	72.8	30900	EVDEQMLNVQNK	723.848
9	9.1	14	9	155.14	39.1	670000	51585.1	PIG	A0A287A275	Tubulin beta chain		2	12.99	70.3	29800	EIVHLQAGQcGNQIGAK	911.972
9	9.1	14	9	155.14	39.1	670000	51585.1	PIG	A0A287A275	Tubulin beta chain		2	12.69	80.3	21300	AVLVDLEPGTMDSVR	801.418
9	9.1	14	9	155.14	39.1	670000	51585.1	PIG	A0A287A275	Tubulin beta chain		3	12.55	72.9	129000	VSDTVVEPYNATLSVHQLVENTDETYcIDNEALYDIcFR	1531.7
9	9.1	14	9	155.14	39.1	670000	51585.1	PIG	A0A287A275	Tubulin beta chain		3	10.59	61.2	57400	FWEVISDEHGIDPTGTYHGDSDLQLER	1039.47
9	9.1	14	9	155.14	39.1	670000	51585.1	PIG	A0A287A275	Tubulin beta chain		2	6.47	53.2	21300	AVLVDLEPGTMDSVR	801.416
10	10.1	12	8	151.94	22.7	631000	56063.3	PIG	A0A286ZZ91	Oviduct-specific glycoprotein		3	25.01	96.2	17400	LLLSAAVSADPHVIQK	554.649
10	10.1	12	8	151.94	22.7	631000	56063.3	PIG	A0A286ZZ91	Oviduct-specific glycoprotein		2	24.34	98	9710	LLLSAAVSADPHVIQK	831.483
10	10.1	12	8	151.94	22.7	631000	56063.3	PIG	A0A286ZZ91	Oviduct-specific glycoprotein		2	23.49	91.7	42400	VTGHNSPLFSLSDDPK	857.424
10	10.1	12	8	151.94	22.7	631000	56063.3	PIG	A0A286ZZ91	Oviduct-specific glycoprotein		2	22.7	96.6	104000	NELGAEAVGPASPGK	698.858
10	10.1	12	8	151.94	22.7	631000	56063.3	PIG	A0A286ZZ91	Oviduct-specific glycoprotein		3	18.98	84.1	53300	LLDFINVLSYDLHGSWEK	717.036
10	10.1	12	8	151.94	22.7	631000	56063.3	PIG	A0A286ZZ91	Oviduct-specific glycoprotein		2	18.45	81.3	18800	EWVGYDDDISFSYK	862.374
10	10.1	12	8	151.94	22.7	631000	56063.3	PIG	A0A286ZZ91	Oviduct-specific glycoprotein		3	18.18	94	11700	DESIFYPEFNQLK	543.932
10	10.1	12	8	151.94	22.7	631000	56063.3	PIG	A0A286ZZ91	Oviduct-specific glycoprotein		3	16.14	94.8	63800	VTGHNSPLFSLSDDPK	571.949
10	10.1	12	8	151.94	22.7	631000	56063.3	PIG	A0A286ZZ91	Oviduct-specific glycoprotein		2	14.67	89.8	155000	DESIFYPEFNQLK	815.39
10	10.1	12	8	151.94	22.7	631000	56063.3	PIG	A0A286ZZ91	Oviduct-specific glycoprotein		3	14.48	84.3	61000	DARDESIFYPEFNQLK	657.984
10	10.1	12	8	151.94	22.7	631000	56063.3	PIG	A0A286ZZ91	Oviduct-specific glycoprotein		3	12.8	73.4	53300	LLDFINVLSYDLHGSWEK	717.036
10	10.1	12	8	151.94	22.7	631000	56063.3	PIG	A0A286ZZ91	Oviduct-specific glycoprotein		3	10.65	52.3	41000	GTFcGTGPFPLVYMLNDLLLK	786.076
11	11.1	10	9	134	8.4	171000	209859	PIG	A0A480IS92	Myosin-9		2	22.23	92.9	17400	IAQLEEQLDNETK	765.889
11	11.1	10	9	134	8.4	171000	209859	PIG	A0A480IS92	Myosin-9		2	19.73	85	11200	LQVELDNVTGLLTQSDSK	980.511
11	11.1	10	9	134	8.4	171000	209859	PIG	A0A480IS92	Myosin-9		3	19.5	89.4	8600	LQQELDDLLVDLDHQR	650.663
11	11.1	10	9	134	8.4	171000	209859	PIG	A0A480IS92	Myosin-9		2	16.57	77.6	20200	TQLEELEDELQATEDAK	981.467
11	11.1	10	9	134	8.4	171000	209859	PIG	A0A480IS92	Myosin-9		3	13.46	74.1	67700	DLGEELEALKTELEDTLDSTAAQQELR	1006.49
11	11.1	10	9	134	8.4	171000	209859	PIG	A0A480IS92	Myosin-9		3	12.8	76.6	2480	IRELESQISELQEDLESER	768.401
11	11.1	10	9	134	8.4	171000	209859	PIG	A0A480IS92	Myosin-9		2	11	73.9	3410	EQADFAIEALAK	653.339
11	11.1	10	9	134	8.4	171000	209859	PIG	A0A480IS92	Myosin-9		2	10.41	76.5	5940	TDLLLEPYNK	603.32
11	11.1	10	9	134	8.4	171000	209859	PIG	A0A480IS92	Myosin-9		2	8.3	54.3	21800	DFSALESQLQDTQELLQEENR	1247.09
11	11.1	10	9	134	8.4	171000	209859	PIG	A0A480IS92	Myosin-9		3	7.49	61.4	12400	DFSALESQLQDTQELLQEENR	831.73
12	12.1	10	9	131.97	25.2	170000	57876.9	PIG	A0A0B8S031	Pyruvate kinase		3	21.62	98.2	47700	AATESFASDPILYRPVAVALDTK	812.433
12	12.1	10	9	131.97	25.2	170000	57876.9	PIG	A0A0B8S031	Pyruvate kinase		2	18.71	94.4	11500	LDIDSPPITAR	599.326
12	12.1	10	9	131.97	25.2	170000	57876.9	PIG	A0A0B8S031	Pyruvate kinase		3	18.12	80.1	19000	EAEAAIYHLQLFEELRR	696.705
12	12.1	10	9	131.97	25.2	170000	57876.9	PIG	A0A0B8S031	Pyruvate kinase		2	15.56	85	22700	NTGIIcTIGPASR	680.356
12	12.1	10	9	131.97	25.2	170000	57876.9	PIG	A0A0B8S031	Pyruvate kinase		2	14.36	75.3	2160	GVNLPGAAVDLPAVSEK	818.948
12	12.1	10	9	131.97	25.2	170000	57876.9	PIG	A0A0B8S031	Pyruvate kinase		2	14.04	84.7	19500	GDLGIEIPAEK	571.308
12	12.1	10	9	131.97	25.2	170000	57876.9	PIG	A0A0B8S031	Pyruvate kinase		3	12.85	82	17500	QKGPDFLVTEVENGGFLGSK	708.019
12	12.1	10	9	131.97	25.2	170000	57876.9	PIG	A0A0B8S031	Pyruvate kinase		3	11.53	66.3	17600	QKGPDFLVTEVENGGFLGSK	708.027
12	12.1	10	9	131.97	25.2	170000	57876.9	PIG	A0A0B8S031	Pyruvate kinase		2	8.75	57	9620	LAPITSDPTEAAAVGAVEASFK	1073.05
12	12.1	10	9	131.97	25.2	170000	57876.9	PIG	A0A0B8S031	Pyruvate kinase		2	7.96	62.1	2170	GPDFLVTEVENGGFLGSK	933.463
13	13.1	10	8	130.79	29.3	399000	53387.4	PIG	A0A287ALC1	Uncharacterized protein		2	21.4	97.1	32100	APASYFVQSVLTVSAK	834.457
13	13.1	10	8	130.79	29.3	399000	53387.4	PIG	A0A287ALC1	Uncharacterized protein		3	20.45	94.7	30500	VLLPSVSIPQDPEAFLVcEVQHPSGTK	983.179
13	13.1	10	8	130.79	29.3	399000	53387.4	PIG	A0A287ALC1	Uncharacterized protein		3	17.38	86	73100	GEPVSADKYVTSAPVPEPEPK	733.038
13	13.1	10	8	130.79	29.3	399000	53387.4	PIG	A0A287ALC1	Uncharacterized protein		3	17.12	80.8	43200	SVSISGPVVEEQPPVLNIFVPTR	822.111
13	13.1	10	8	130.79	29.3	399000	53387.4	PIG	A0A287ALC1	Uncharacterized protein		3	15.48	85.4	29500	VVSGVSTGPVETLQSSPVTYR	721.721
13	13.1	10	8	130.79	29.3	399000	53387.4	PIG	A0A287ALC1	Uncharacterized protein		2	15.41	65	56200	VVSGVSTGPVETLQSSPVTYR	1082.07
13	13.1	10	8	130.79	29.3	399000	53387.4	PIG	A0A287ALC1	Uncharacterized protein		2	14.46	75.4	35700	YVTSAPVPEPEPK	707.364
13	13.1	10	8	130.79	29.3	399000	53387.4	PIG	A0A287ALC1	Uncharacterized protein		2	13.86	81.4	35200	STGKPTLYNVSLVLSDTASTcY	1189.09
13	13.1	10	8	130.79	29.3	399000	53387.4	PIG	A0A287ALC1	Uncharacterized protein		2	10.64	56.2	11500	VSSQNIQDFPSVLR	795.415
13	13.1	10	8	130.79	29.3	399000	53387.4	PIG	A0A287ALC1	Uncharacterized protein		2	7.44	57.3	52000	SVSISGPVVEEQPPVLNIFVPTR	1232.66
14	14.1	8	8	113.52	2	310000	569745	PIG	A0A4X1VKL9	Uncharacterized protein		2	21.22	93.3	46000	GEGPEVDVNLPK	627.322
14	14.1	8	8	113.52	2	310000	569745	PIG	A0A4X1VKL9	Uncharacterized protein		2	18.68	88.6	22400	VDIEAPDVSLEGPEGK	827.91
14	14.1	8	8	113.52	2	310000	569745	PIG	A0A4X1VKL9	Uncharacterized protein		2	15.19	83.6	41300	VDVEVPDVNIEGPEGK	848.425
14	14.1	8	8	113.52	2	310000	569745	PIG	A0A4X1VKL9	Uncharacterized protein		2	13.28	68.7	40600	VDIEGPDVNIEGPEGK	834.412
14	14.1	8	8	113.52	2	310000	569745	PIG	A0A4X1VKL9	Uncharacterized protein		2	12.94	80.5	4510	LDIDTPDINLEGPEGK	863.429
14	14.1	8	8	113.52	2	310000	569745	PIG	A0A4X1VKL9	Uncharacterized protein		2	12.68	69.9	12200	ADIDISGPK	458.236
14	14.1	8	8	113.52	2	310000	569745	PIG	A0A4X1VKL9	Uncharacterized protein		3	12.68	70.6	15700	VDIDVPDVDVHGPDWHLK	686.011
14	14.1	8	8	113.52	2	310000	569745	PIG	A0A4X1VKL9	Uncharacterized protein		2	6.85	50.2	2840	GDVDVSLPK	465.247
15	15.1	11	8	112.61	34.1	469000	41792.1	PIG	A0A0B8RTA2	Actin, gamma 1		2	18.93	89.1	124000	SYELPDGQVITIGNER	895.941
15	15.1	11	8	112.61	34.1	469000	41792.1	PIG	A0A0B8RTA2	Actin, gamma 1		2	15.98	79.8	13500	DSYVGDEAQSK	599.766
15	15.1	11	8	112.61	34.1	469000	41792.1	PIG	A0A0B8RTA2	Actin, gamma 1		2	15.74	82.2	24800	DLYANTVLSGGTTMYPGIADR	1108.04
15	15.1	11	8	112.61	34.1	469000	41792.1	PIG	A0A0B8RTA2	Actin, gamma 1		3	14.66	76	153000	VAPEEHPVLLTEAPLNPK	652.02
15	15.1	11	8	112.61	34.1	469000	41792.1	PIG	A0A0B8RTA2	Actin, gamma 1		2	14.41	61.4	15500	qEYDESGPSIVHR	750.34
15	15.1	11	8	112.61	34.1	469000	41792.1	PIG	A0A0B8RTA2	Actin, gamma 1		2	14.2	85.1	16800	EITALAPSTMK	581.315
15	15.1	11	8	112.61	34.1	469000	41792.1	PIG	A0A0B8RTA2	Actin, gamma 1		2	13.78	72.1	80400	VAPEEHPVLLTEAPLNPK	977.537
15	15.1	11	8	112.61	34.1	469000	41792.1	PIG	A0A0B8RTA2	Actin, gamma 1		3	12.98	70.9	14300	DLYANTVLSGGTTMYPGIADR	739.026
15	15.1	11	8	112.61	34.1	469000	41792.1	PIG	A0A0B8RTA2	Actin, gamma 1		3	10.63	59.5	5070	TTGIVMDSGDGVTHTVPIYEGYALPHAILR	1061.86
15	15.1	11	8	112.61	34.1	469000	41792.1	PIG	A0A0B8RTA2	Actin, gamma 1		3	10.17	62.8	14900	SYELPDGQVITIGNER	597.633
15	15.1	11	8	112.61	34.1	469000	41792.1	PIG	A0A0B8RTA2	Actin, gamma 1		2	8.06	54.8	6980	DLTDYLMK	499.746
16	16.1	9	6	111.11	55.6	273000	15170.1	PIG	A0A4X1UIB6	GLOBIN domain-containing protein		3	24.04	92.5	18200	TYFPHFNLSHGSDQVK	626.308
16	16.1	9	6	111.11	55.6	273000	15170.1	PIG	A0A4X1UIB6	GLOBIN domain-containing protein		2	21.56	78	80800	VGGQAGAHGAEALER	711.858
16	16.1	9	6	111.11	55.6	273000	15170.1	PIG	A0A4X1UIB6	GLOBIN domain-containing protein		3	19.85	92.5	51400	AVGHLDDLPGALSALSDLHAHK	746.394
16	16.1	9	6	111.11	55.6	273000	15170.1	PIG	A0A4X1UIB6	GLOBIN domain-containing protein		5	18.3	93.5	7370	AVGHLDDLPGALSALSDLHAHK	448.238
16	16.1	9	6	111.11	55.6	273000	15170.1	PIG	A0A4X1UIB6	GLOBIN domain-containing protein		3	18.14	85.9	32500	VGGQAGAHGAEALER	474.907
16	16.1	9	6	111.11	55.6	273000	15170.1	PIG	A0A4X1UIB6	GLOBIN domain-containing protein		2	16.81	89.7	9280	FLANVSTVLTSK	640.367
16	16.1	9	6	111.11	55.6	273000	15170.1	PIG	A0A4X1UIB6	GLOBIN domain-containing protein		2	16.03	94	7900	VADALTK	359.207
16	16.1	9	6	111.11	55.6	273000	15170.1	PIG	A0A4X1UIB6	GLOBIN domain-containing protein		2	12.82	81.4	38600	VDPVNFK	409.723
16	16.1	9	6	111.11	55.6	273000	15170.1	PIG	A0A4X1UIB6	GLOBIN domain-containing protein		2	5.88	60	26700	AVGHLDDLPGALSALSDLHAHK	1119.09
17	17.1	7	6	105.71	33	159000	28673	PIG	A0A287A0Q6	Tyrosine 3-monooxygenase/tryptophan 5-monooxygenase activation protein zeta		2	22.54	90.4	28500	SVTEQGAELSNEER	774.859
17	17.1	7	6	105.71	33	159000	28673	PIG	A0A287A0Q6	Tyrosine 3-monooxygenase/tryptophan 5-monooxygenase activation protein zeta		2	20.25	87.9	17400	DIcNDVLSLLEK	709.864
17	17.1	7	6	105.71	33	159000	28673	PIG	A0A287A0Q6	Tyrosine 3-monooxygenase/tryptophan 5-monooxygenase activation protein zeta		2	17.37	73.3	25900	GIVDQSQQAYQEAFEISK	1021
17	17.1	7	6	105.71	33	159000	28673	PIG	A0A287A0Q6	Tyrosine 3-monooxygenase/tryptophan 5-monooxygenase activation protein zeta		2	16.06	86.5	18700	FLIPNASQAESK	652.845
17	17.1	7	6	105.71	33	159000	28673	PIG	A0A287A0Q6	Tyrosine 3-monooxygenase/tryptophan 5-monooxygenase activation protein zeta		3	14.88	78.6	7230	TAFDEAIAELDTLSEESYK	711.338
17	17.1	7	6	105.71	33	159000	28673	PIG	A0A287A0Q6	Tyrosine 3-monooxygenase/tryptophan 5-monooxygenase activation protein zeta		2	14.61	84.8	14900	NLLSVAYK	454.265
17	17.1	7	6	105.71	33	159000	28673	PIG	A0A287A0Q6	Tyrosine 3-monooxygenase/tryptophan 5-monooxygenase activation protein zeta		2	14.6	76.7	46400	TAFDEAIAELDTLSEESYK	1066.5
18	18.1	8	6	97.36	13.8	228000	70792.5	PIG	A0A480UUL9	Ezrin		2	20.47	91.9	41100	FYPEDVSEELIQDITQK	1027.5
18	18.1	8	6	97.36	13.8	228000	70792.5	PIG	A0A480UUL9	Ezrin		2	20.09	94.3	10900	APDFVFYAPR	591.802
18	18.1	8	6	97.36	13.8	228000	70792.5	PIG	A0A480UUL9	Ezrin		2	19.21	89.5	24300	SQEQLATELAEYTAK	841.422
18	18.1	8	6	97.36	13.8	228000	70792.5	PIG	A0A480UUL9	Ezrin		3	18.04	88.4	26100	FYPEDVSEELIQDITQK	685.33
18	18.1	8	6	97.36	13.8	228000	70792.5	PIG	A0A480UUL9	Ezrin		3	15.59	81.5	58100	DGILSDEIYcPPETAVLLGSYAVQAK	937.141
18	18.1	8	6	97.36	13.8	228000	70792.5	PIG	A0A480UUL9	Ezrin		2	12.4	76.4	1060	ELSDQIQR	494.756
18	18.1	8	6	97.36	13.8	228000	70792.5	PIG	A0A480UUL9	Ezrin		3	10.38	67.1	58100	DGILSDEIYcPPETAVLLGSYAVQAK	937.14
18	18.1	8	6	97.36	13.8	228000	70792.5	PIG	A0A480UUL9	Ezrin		2	9.6	62.5	8380	ENPLQFK	438.228
19	19.1	7	6	93.44	28.2	197000	29173.4	PIG	A0A287A2R9	14_3_3 domain-containing protein		2	22.39	90.1	11100	LIccDILDVLDK	738.874
19	19.1	7	6	93.44	28.2	197000	29173.4	PIG	A0A287A2R9	14_3_3 domain-containing protein		2	21.09	82.2	30300	AAFDDAIAELDTLSEESYK	1044.47
19	19.1	7	6	93.44	28.2	197000	29173.4	PIG	A0A287A2R9	14_3_3 domain-containing protein		3	15.22	76.8	6180	AAFDDAIAELDTLSEESYK	696.662
19	19.1	7	6	93.44	28.2	197000	29173.4	PIG	A0A287A2R9	14_3_3 domain-containing protein		2	14.61	84.8	14900	NLLSVAYK	454.265
19	19.1	7	6	93.44	28.2	197000	29173.4	PIG	A0A287A2R9	14_3_3 domain-containing protein		2	13.12	70.3	9710	HLIPAANTGESK	619.329
19	19.1	7	6	93.44	28.2	197000	29173.4	PIG	A0A287A2R9	14_3_3 domain-containing protein		2	12.83	67.4	15100	EAAENSLVAYK	597.805
19	19.1	7	6	93.44	28.2	197000	29173.4	PIG	A0A287A2R9	14_3_3 domain-containing protein		3	9.4	61.4	110000	AAFDDAIAELDTLSEESYKDSTLIMQLLR	1086.88
20	20.1	5	5	91.21	22.3	84400	36283	PIG	A0A287AAH4	Na(+)/H(+) exchange regulatory cofactor NHE-RF		2	23.99	87.8	27200	AVDPDSPAEASGLR	692.845
20	20.1	5	5	91.21	22.3	84400	36283	PIG	A0A287AAH4	Na(+)/H(+) exchange regulatory cofactor NHE-RF		3	18.72	86.4	6850	KEDTAASSTSSSSDPVLDFNISLAVAK	914.119
20	20.1	5	5	91.21	22.3	84400	36283	PIG	A0A287AAH4	Na(+)/H(+) exchange regulatory cofactor NHE-RF		2	18.47	89.1	34100	LLVVDPETDER	643.333
20	20.1	5	5	91.21	22.3	84400	36283	PIG	A0A287AAH4	Na(+)/H(+) exchange regulatory cofactor NHE-RF		2	16.26	86	5160	IVEVNGVcVEGK	651.835
20	20.1	5	5	91.21	22.3	84400	36283	PIG	A0A287AAH4	Na(+)/H(+) exchange regulatory cofactor NHE-RF		2	13.77	72.5	11100	LVEVNGENVEK	615.317
21	21.1	6	5	88.33	27.4	289000	42566	PIG	A0A287BG23	Glyceraldehyde-3-phosphate dehydrogenase		2	21.38	89.8	34000	IVSNAScTTNcLAPLAK	910.451
21	21.1	6	5	88.33	27.4	289000	42566	PIG	A0A287BG23	Glyceraldehyde-3-phosphate dehydrogenase		4	20.58	88.1	79300	GILGYTEDQVVScDFNSDTHSSTFDAGAGIALNDHFVK	1022.71
21	21.1	6	5	88.33	27.4	289000	42566	PIG	A0A287BG23	Glyceraldehyde-3-phosphate dehydrogenase		2	20.06	90.9	98600	VPTPNVSVVDLTcR	778.907
21	21.1	6	5	88.33	27.4	289000	42566	PIG	A0A287BG23	Glyceraldehyde-3-phosphate dehydrogenase		4	15.58	78.8	7640	VIHDHFGIVEGLMTTVHAITATQK	655.357
21	21.1	6	5	88.33	27.4	289000	42566	PIG	A0A287BG23	Glyceraldehyde-3-phosphate dehydrogenase		2	10.73	74.6	67400	GAAQNIIPASTGAAK	685.377
21	21.1	6	5	88.33	27.4	289000	42566	PIG	A0A287BG23	Glyceraldehyde-3-phosphate dehydrogenase		3	7.1	53.6	1740	IVSNAScTTNcLAPLAK	607.308
22	22.1	8	5	84.17	22.4	200000	36133.4	PIG	A0A4X1VBD0	Annexin		2	22.76	90.2	76400	IDEAQVEQDAQALFQAGELK	1102.05
22	22.1	8	5	84.17	22.4	200000	36133.4	PIG	A0A4X1VBD0	Annexin		3	21.41	95	32100	IDEAQVEQDAQALFQAGELK	735.03
22	22.1	8	5	84.17	22.4	200000	36133.4	PIG	A0A4X1VBD0	Annexin		3	20.43	92.6	17200	QVYEEEYGSSLEDDVVGDTSGYYQR	963.425
22	22.1	8	5	84.17	22.4	200000	36133.4	PIG	A0A4X1VBD0	Annexin		2	14.44	86.5	29600	GTVTDFPGFDER	670.814
22	22.1	8	5	84.17	22.4	200000	36133.4	PIG	A0A4X1VBD0	Annexin		2	13.39	88.5	2170	TPEELR	372.698
22	22.1	8	5	84.17	22.4	200000	36133.4	PIG	A0A4X1VBD0	Annexin		2	13.15	80.7	9050	SEIDLFNIR	553.799
22	22.1	8	5	84.17	22.4	200000	36133.4	PIG	A0A4X1VBD0	Annexin		2	12.2	56.2	29300	QVYEEEYGSSLEDDVVGDTSGYYQR	1444.62
22	22.1	8	5	84.17	22.4	200000	36133.4	PIG	A0A4X1VBD0	Annexin		3	6.91	59.8	3820	qVYEEEYGSSLEDDVVGDTSGYYQR	957.737
23	23.1	6	5	78.65	23.6	85000	36154.3	PIG	A0A287AYJ2	Annexin		2	21.38	91.2	12900	SETSGSFEDALLAIVK	833.94
23	23.1	6	5	78.65	23.6	85000	36154.3	PIG	A0A287AYJ2	Annexin		2	16.75	69.5	16400	GLGTDEDAIISVLAYR	846.948
23	23.1	6	5	78.65	23.6	85000	36154.3	PIG	A0A287AYJ2	Annexin		3	16.55	80.4	28200	VLVSLSAGGRDEGNYLDDALVR	773.741
23	23.1	6	5	78.65	23.6	85000	36154.3	PIG	A0A287AYJ2	Annexin		2	13.39	88.5	2170	TPEEIR	372.698
23	23.1	6	5	78.65	23.6	85000	36154.3	PIG	A0A287AYJ2	Annexin		2	10.58	65.3	13000	GAGTDEGcLIEILASR	831.415
23	23.1	6	5	78.65	23.6	85000	36154.3	PIG	A0A287AYJ2	Annexin		2	6.39	52.4	12400	SETSGSFEDALLAIVK	833.921
24	24.1	6	5	77.12	9.2	240000	125417	PIG	A0A480MFL0	Ras GTPase-activating-like protein IQGAP1		4	24.43	91.4	81900	IGGILANELSVDEAALHAAVIAINEAIDHR	774.659
24	24.1	6	5	77.12	9.2	240000	125417	PIG	A0A480MFL0	Ras GTPase-activating-like protein IQGAP1		3	17.06	89.3	20400	LEGVLAEVAQHYQDTLIR	685.704
24	24.1	6	5	77.12	9.2	240000	125417	PIG	A0A480MFL0	Ras GTPase-activating-like protein IQGAP1		2	16.5	80.8	40200	ILAIGLINEALDEGDAQK	942.014
24	24.1	6	5	77.12	9.2	240000	125417	PIG	A0A480MFL0	Ras GTPase-activating-like protein IQGAP1		4	15.51	76.5	81900	IGGILANELSVDEAALHAAVIAINEAIDHR	774.672
24	24.1	6	5	77.12	9.2	240000	125417	PIG	A0A480MFL0	Ras GTPase-activating-like protein IQGAP1		2	12.64	65.2	7240	FALGIFAINEAVDSGDVSR	991.008
24	24.1	6	5	77.12	9.2	240000	125417	PIG	A0A480MFL0	Ras GTPase-activating-like protein IQGAP1		2	6.49	53.7	7860	EEIQSSISGVTAAYNR	862.915
25	25.1	5	5	73.34	7	40700	150396	PIG	A0A480IQM9	Angiotensin-converting enzyme		3	19.63	97.2	12300	EGANPGFHEAIGDVLALSVSTPK	770.393
25	25.1	5	5	73.34	7	40700	150396	PIG	A0A480IQM9	Angiotensin-converting enzyme		3	15.45	77.4	9410	RQEEAALISQEFSEVWGQK	745.715
25	25.1	5	5	73.34	7	40700	150396	PIG	A0A480IQM9	Angiotensin-converting enzyme		4	14.15	67.2	1210	GANPGFHEAIGDVLALSVSTPAHLHK	660.343
25	25.1	5	5	73.34	7	40700	150396	PIG	A0A480IQM9	Angiotensin-converting enzyme		2	12.45	57.9	10800	GPQFGSEVELR	609.806
25	25.1	5	5	73.34	7	40700	150396	PIG	A0A480IQM9	Angiotensin-converting enzyme		2	11.66	68.4	6970	SLYDSPTFTEDLER	836.884
26	26.1	6	5	71.82	7.2	91500	132026	PIG	A0A287B5M2	Uncharacterized protein		2	21.37	92.4	2610	LLDAVVEAFLSQASQR	873.976
26	26.1	6	5	71.82	7.2	91500	132026	PIG	A0A287B5M2	Uncharacterized protein		3	18.34	92.5	12100	LLDAVVEAFLSQASQR	582.982
26	26.1	6	5	71.82	7.2	91500	132026	PIG	A0A287B5M2	Uncharacterized protein		2	16.35	54.9	7190	DDLSSVLKPR	565.316
26	26.1	6	5	71.82	7.2	91500	132026	PIG	A0A287B5M2	Uncharacterized protein		3	14.89	80.1	22400	VISEFQYRPGGPVIDFLNTR	770.063
26	26.1	6	5	71.82	7.2	91500	132026	PIG	A0A287B5M2	Uncharacterized protein		2	10.4	83.1	13100	NNVVFQPISR	587.316
26	26.1	6	5	71.82	7.2	91500	132026	PIG	A0A287B5M2	Uncharacterized protein		3	8.81	55.4	34000	DcLYFTDNGQIIFPESEYQIFSYSNPPLR	1171.88
27	27.1	5	4	68.07	18.1	71900	25484.2	PIG	A0A2C9F366	Heat shock 27 kDa protein		3	23.58	96.6	25200	VSLDVNHFAPEELTVK	599.987
27	27.1	5	4	68.07	18.1	71900	25484.2	PIG	A0A2C9F366	Heat shock 27 kDa protein		2	18.34	76.7	17200	QLSSGVSEIQQTADR	809.908
27	27.1	5	4	68.07	18.1	71900	25484.2	PIG	A0A2C9F366	Heat shock 27 kDa protein		2	13.89	84.6	5520	DGVVEITGK	459.251
27	27.1	5	4	68.07	18.1	71900	25484.2	PIG	A0A2C9F366	Heat shock 27 kDa protein		2	12.26	66	8210	TKDGVVEITGK	573.826
27	27.1	5	4	68.07	18.1	71900	25484.2	PIG	A0A2C9F366	Heat shock 27 kDa protein		2	9.49	61.4	15800	VSLDVNHFAPEELTVK	899.471
28	28.1	5	4	67.91	7.1	55900	108874	PIG	A0A0B8RZR8	Aminopeptidase		4	25.86	98.1	2610	GVGDSQVPEIDRTELVELTEYLVVHLK	760.394
28	28.1	5	4	67.91	7.1	55900	108874	PIG	A0A0B8RZR8	Aminopeptidase		2	15.73	76.9	14100	DVSQAQNDLFK	632.816
28	28.1	5	4	67.91	7.1	55900	108874	PIG	A0A0B8RZR8	Aminopeptidase		2	14.29	87.6	31100	ENALLFDPQSSSISNK	875.439
28	28.1	5	4	67.91	7.1	55900	108874	PIG	A0A0B8RZR8	Aminopeptidase		3	12.03	71.1	4750	FSSEFELQQLEQFKK	629.987
28	28.1	5	4	67.91	7.1	55900	108874	PIG	A0A0B8RZR8	Aminopeptidase		3	11.64	68.2	3280	GVGDSQVPEIDRTELVELTEYLVVHLK	1013.55
29	29.1	6	5	67.24	18.8	340000	56188.6	PIG	A0A4X1TWK8	Uncharacterized protein		3	18.64	80.8	37800	IGESAAGSPVSTELGQVLIEISSIHK	874.801
29	29.1	6	5	67.24	18.8	340000	56188.6	PIG	A0A4X1TWK8	Uncharacterized protein		2	14.19	74.7	38200	LLEDDSETTSVPAPSSAPVR	1036.01
29	29.1	6	5	67.24	18.8	340000	56188.6	PIG	A0A4X1TWK8	Uncharacterized protein		3	13.66	76.8	125000	TIFPHTAGANQTLLSFAQGDIITLLVPEEK	1075.58
29	29.1	6	5	67.24	18.8	340000	56188.6	PIG	A0A4X1TWK8	Uncharacterized protein		4	11.46	68.6	2330	IGESAAGSPVSTELGQVLIEISSIHKK	688.362
29	29.1	6	5	67.24	18.8	340000	56188.6	PIG	A0A4X1TWK8	Uncharacterized protein		3	11.15	69.1	125000	TIFPHTAGANQTLLSFAQGDIITLLVPEEK	1075.58
29	29.1	6	5	67.24	18.8	340000	56188.6	PIG	A0A4X1TWK8	Uncharacterized protein		2	9.29	67.2	10900	TPATTPLSGTPLPSPVVER	960.523
30	30.1	6	5	67.22	10.6	153000	95352.5	PIG	A0A287AWI9	Elongation factor 2		2	17.29	84.4	13700	ETVSEESNVLcLSK	797.884
30	30.1	6	5	67.22	10.6	153000	95352.5	PIG	A0A287AWI9	Elongation factor 2		3	16.28	82	43200	DGSGFLINLIDSPGHVDFSSEVTAALR	939.794
30	30.1	6	5	67.22	10.6	153000	95352.5	PIG	A0A287AWI9	Elongation factor 2		3	12.46	72.8	10900	ALLELQLEPEELYQTFQR	740.71
30	30.1	6	5	67.22	10.6	153000	95352.5	PIG	A0A287AWI9	Elongation factor 2		2	12.32	72.6	19600	EGIPALDNFLDKL	722.884
30	30.1	6	5	67.22	10.6	153000	95352.5	PIG	A0A287AWI9	Elongation factor 2		2	8.87	62	22900	STAISLFYELSENDLNFIK	1102.56
30	30.1	6	5	67.22	10.6	153000	95352.5	PIG	A0A287AWI9	Elongation factor 2		3	8.32	50.9	43200	DGSGFLINLIDSPGHVDFSSEVTAALR	939.792
31	31.1	4	4	64.53	12.1	63800	54761.1	PIG	A0A286ZUI3	Tr-type G domain-containing protein		2	20.43	97.6	9520	LPLQDVYK	488.283
31	31.1	4	4	64.53	12.1	63800	54761.1	PIG	A0A286ZUI3	Tr-type G domain-containing protein		4	16.95	80.3	25900	DGNASGTTLLEALDcILPPTRPTDKPLR	756.149
31	31.1	4	4	64.53	12.1	63800	54761.1	PIG	A0A286ZUI3	Tr-type G domain-containing protein		4	13.78	72.7	2430	KDGNASGTTLLEALDcILPPTRPTDKPLR	788.168
31	31.1	4	4	64.53	12.1	63800	54761.1	PIG	A0A286ZUI3	Tr-type G domain-containing protein		3	13.37	76.3	26000	VETGVLKPGMVVTFAPVNVTTEVK	839.135
32	32.1	6	5	58.02	27	61800	30504.4	PIG	A0A288CFT0	Triosephosphate isomerase		2	15.23	83.2	3660	NNLGELINTLNAAK	742.907
32	32.1	6	5	58.02	27	61800	30504.4	PIG	A0A288CFT0	Triosephosphate isomerase		3	12.17	71	1380	VAHALAEGLGVIAcIGEK	603.32
32	32.1	6	5	58.02	27	61800	30504.4	PIG	A0A288CFT0	Triosephosphate isomerase		3	11.56	73	7180	LPADTEVVcAPPTAYIDFAR	736.046
32	32.1	6	5	58.02	27	61800	30504.4	PIG	A0A288CFT0	Triosephosphate isomerase		2	10.12	62.4	12100	THVSEAVAQSTR	643.328
32	32.1	6	5	58.02	27	61800	30504.4	PIG	A0A288CFT0	Triosephosphate isomerase		2	8.94	61	12400	HVFGESDELIGQK	729.866
32	32.1	6	5	58.02	27	61800	30504.4	PIG	A0A288CFT0	Triosephosphate isomerase		2	6.14	50.5	25100	LPADTEVVcAPPTAYIDFAR	1103.54
33	33.1	4	3	56.24	7.8	48900	73662.7	PIG	A0A4X1V982	Na(+)-dependent phosphate cotransporter 2B		2	21.05	87.2	18400	TVLHQIALSDESAR	770.415
33	33.1	4	3	56.24	7.8	48900	73662.7	PIG	A0A4X1V982	Na(+)-dependent phosphate cotransporter 2B		2	20.42	100	25400	SGEDAPELLK	529.773
33	33.1	4	3	56.24	7.8	48900	73662.7	PIG	A0A4X1V982	Na(+)-dependent phosphate cotransporter 2B		3	15.58	87.9	1180	TVLHQIALSDESAR	513.943
33	33.1	4	3	56.24	7.8	48900	73662.7	PIG	A0A4X1V982	Na(+)-dependent phosphate cotransporter 2B		4	14.77	69	3880	IELQPSHSAmALVEEPPKVEDPWDLPELK	829.163
34	34.1	5	4	56.06	15.9	91700	56458.1	PIG	A0A480TMT6	Fibrinogen beta chain		4	16.27	84.4	5110	KPPDAGGcLHADPDLGVLcPTGcQLQDTLLK	837.41
34	34.1	5	4	56.06	15.9	91700	56458.1	PIG	A0A480TMT6	Fibrinogen beta chain		2	15.66	71.9	23100	TPcTVTcNIPVVSGK	816.912
34	34.1	5	4	56.06	15.9	91700	56458.1	PIG	A0A480TMT6	Fibrinogen beta chain		3	12.67	81.4	22000	HQLYIDETVNSNIPTNLR	709.694
34	34.1	5	4	56.06	15.9	91700	56458.1	PIG	A0A480TMT6	Fibrinogen beta chain		2	11.46	62.8	28400	DNENVINEFSSELEK	883.907
34	34.1	5	4	56.06	15.9	91700	56458.1	PIG	A0A480TMT6	Fibrinogen beta chain		3	8.47	65.6	13200	KPPDAGGcLHADPDLGVLcPTGcQLQDTLLK	1116.22
35	35.1	4	4	50.59	28	44700	34948	PIG	A0A287B697	G protein subunit alpha i2		2	17.07	85.1	7960	NVQFVFDAVTDVIIK	854.469
35	35.1	4	4	50.59	28	44700	34948	PIG	A0A287B697	G protein subunit alpha i2		3	12.57	67.2	1540	QLFALScTAEEQGVLPEDLSGVIR	878.106
35	35.1	4	4	50.59	28	44700	34948	PIG	A0A287B697	G protein subunit alpha i2		2	11.14	65	14800	EYQLNDSAAYYLNDLER	1038.99
35	35.1	4	4	50.59	28	44700	34948	PIG	A0A287B697	G protein subunit alpha i2		4	9.81	62.2	20400	ITHSPLTIcFPEYTGANKYDEAASYIQSK	826.898
36	36.1	3	3	49.86	15.3	90000	46988.5	PIG	A0A287BRG6	Aldehyde dehydrogenase 1 family member A1		4	21.79	85.9	12800	IGPALScGNTVVVKPAEQTPLTALHVASLIK	796.955
36	36.1	3	3	49.86	15.3	90000	46988.5	PIG	A0A287BRG6	Aldehyde dehydrogenase 1 family member A1		3	15.13	81.7	65000	YVLGNPLTPGVNQGPQIDKEQYEK	896.458
36	36.1	3	3	49.86	15.3	90000	46988.5	PIG	A0A287BRG6	Aldehyde dehydrogenase 1 family member A1		2	12.94	64.9	12200	FPVFNPATEEK	639.819
37	37.1	3	3	48.93	18.5	45600	21157.3	PIG	A0A287AHT9	Calcyphosin isoform a		2	18.31	89.1	20200	DGSGTLDLEEFLR	726.357
37	37.1	3	3	48.93	18.5	45600	21157.3	PIG	A0A287AHT9	Calcyphosin isoform a		2	15.54	86.5	23100	SGDGVVTVDDLR	616.811
37	37.1	3	3	48.93	18.5	45600	21157.3	PIG	A0A287AHT9	Calcyphosin isoform a		2	15.08	76.7	2330	FLDNFDSSEK	601.28
38	38.1	4	4	44.98	16.4	56200	55383.5	PIG	A0A287A1V5	Fructose-bisphosphate aldolase		2	13.94	82.4	16500	GILAADESTGSIAK	666.849
38	38.1	4	4	44.98	16.4	56200	55383.5	PIG	A0A287A1V5	Fructose-bisphosphate aldolase		3	13.41	81.6	1500	IGEHTPSSLAIMENANVLAR	708.359
38	38.1	4	4	44.98	16.4	56200	55383.5	PIG	A0A287A1V5	Fructose-bisphosphate aldolase		2	9.57	58.9	23600	GVVPLAGTNGETTTQGLDGLSER	1136.58
38	38.1	4	4	44.98	16.4	56200	55383.5	PIG	A0A287A1V5	Fructose-bisphosphate aldolase		3	8.06	61.6	14700	YASIcQQNGIVPIVEPEILPDGDHDLK	1007.5
39	39.1	4	3	44.56	27.3	111000	26977.3	PIG	A0A0B8S0A2	Chloride intracellular channel protein		3	21.27	92.3	58700	VLDNYLTSPLPEEVDETSAEDEGISQR	1002.81
39	39.1	4	3	44.56	27.3	111000	26977.3	PIG	A0A0B8S0A2	Chloride intracellular channel protein		2	14.36	70.7	8580	FLDGNELTLADcNLLPK	966.995
39	39.1	4	3	44.56	27.3	111000	26977.3	PIG	A0A0B8S0A2	Chloride intracellular channel protein		2	13.79	70.9	3680	FLDGNELTLADcNLLPK	966.981
39	39.1	4	3	44.56	27.3	111000	26977.3	PIG	A0A0B8S0A2	Chloride intracellular channel protein		2	8.93	59.9	40500	EEFASTcPDDEEIELAYEQVAK	1287.07
40	40.1	3	2	43.82	6.9	63800	46932.9	PIG	A0A286ZX63	G protein-coupled receptor class C group 5 member C		2	21.94	93.8	20300	APSEGAYDVILPR	694.369
40	40.1	3	2	43.82	6.9	63800	46932.9	PIG	A0A286ZX63	G protein-coupled receptor class C group 5 member C		2	21.88	94.9	42900	AEDIYAAQSLQEATLPK	924.476
40	40.1	3	2	43.82	6.9	63800	46932.9	PIG	A0A286ZX63	G protein-coupled receptor class C group 5 member C		3	20.1	97	562	AEDIYAAQSLQEATLPK	616.656
41	41.1	3	3	36.84	8	34200	68170.1	PIG	A0A286ZT13	Albumin		2	18.11	94.7	24500	VPQVSTPTLVEVAR	748.429
41	41.1	3	3	36.84	8	34200	68170.1	PIG	A0A286ZT13	Albumin		2	12.15	54.9	7010	DVFSEccQAADK	715.287
41	41.1	3	3	36.84	8	34200	68170.1	PIG	A0A286ZT13	Albumin		3	6.58	55.4	2710	LKPDPVALcADFQEDEQKFWGK	874.428
42	42.1	2	2	36.52	11.3	66500	25894.9	PIG	A0A287B5W2	Trypsinogen isoform X1		3	22.5	100	63500	LGEHNIDVLEGNEQFINAAK	737.707
42	42.1	2	2	36.52	11.3	66500	25894.9	PIG	A0A287B5W2	Trypsinogen isoform X1		2	14.02	83.5	2990	VATVSLPR	421.755
43	43.1	3	3	36.48	9.5	63200	77183.2	PIG	A0A287B865	Protein-arginine deiminase		2	16.06	75.5	40400	ELGLTEQDIIDLPALFK	958.028
43	43.1	3	3	36.48	9.5	63200	77183.2	PIG	A0A287B865	Protein-arginine deiminase		3	12.03	74.9	20400	SLLEPLGLccTFVDDISAYHK	813.392
43	43.1	3	3	36.48	9.5	63200	77183.2	PIG	A0A287B865	Protein-arginine deiminase		3	8.39	53.1	2390	EPLFEPVTSLDSFGNLEVSPPVTVNGK	958.157
44	44.1	3	3	36.32	13	62100	42141.3	PIG	A0A0B8S079	Guanine nucleotide binding protein (G protein), q polypeptide		2	16.76	90.3	12700	VADPAYLPTQQDVLR	843.453
44	44.1	3	3	36.32	13	62100	42141.3	PIG	A0A0B8S079	Guanine nucleotide binding protein (G protein), q polypeptide		2	10.25	65.1	42700	VPTTGIIEYPFDLQSVIFR	1098.09
44	44.1	3	3	36.32	13	62100	42141.3	PIG	A0A0B8S079	Guanine nucleotide binding protein (G protein), q polypeptide		2	9.31	62.6	6680	VSAFENPYVDAIK	726.863
45	45.1	3	2	34.73	22.2	121000	16706.1	PIG	A0A287AHS0	Uncharacterized protein		3	18.41	84.6	59600	EAFSLFDKDGDGTITTK	615.636
45	45.1	3	2	34.73	22.2	121000	16706.1	PIG	A0A287AHS0	Uncharacterized protein		3	16.32	84.8	12300	VFDKDGNGYISAAELR	585.631
45	45.1	3	2	34.73	22.2	121000	16706.1	PIG	A0A287AHS0	Uncharacterized protein		2	16.1	71.7	48700	EAFSLFDKDGDGTITTK	922.946
46	46.1	3	3	32.57	14.1	42200	42686.6	PIG	A0A4X1TS58	Creatine kinase		2	13.11	78.1	23300	LEQGQAIDDLVPAQK	812.929
46	46.1	3	3	32.57	14.1	42200	42686.6	PIG	A0A4X1TS58	Creatine kinase		2	13.03	68.1	608	LAVEALSSLDGDLAGR	793.92
46	46.1	3	3	32.57	14.1	42200	42686.6	PIG	A0A4X1TS58	Creatine kinase		2	6.43	54.6	18300	TDLNPDNLQGGDDLDPNYVLSSR	1259.59
47	47.1	2	2	32.2	7.7	16900	35352.8	PIG	F1RHE6	Potassium channel tetramerization domain containing 12		2	16.33	83.6	10200	EAEYFELPELVR	747.876
47	47.1	2	2	32.2	7.7	16900	35352.8	PIG	F1RHE6	Potassium channel tetramerization domain containing 12		2	15.87	87.9	6690	DLQLVLPDYFPER	802.919
48	48.1	3	2	31.79	5.6	85800	77480.5	PIG	A0A4X1UYE9	Sodium/nucleoside cotransporter		2	16.11	86.8	44600	DTTNVVSccQSLLSSTVAK	1035.5
48	48.1	3	2	31.79	5.6	85800	77480.5	PIG	A0A4X1UYE9	Sodium/nucleoside cotransporter		3	15.68	71.1	26300	EDENGKQDEEQVTIEEDSPR	783.015
48	48.1	3	2	31.79	5.6	85800	77480.5	PIG	A0A4X1UYE9	Sodium/nucleoside cotransporter		3	15.02	81	14900	DTTNVVSccQSLLSSTVAK	690.662
49	49.1	4	3	31.08	1	53900	531981	PIG	A0A287B9W3	Uncharacterized protein		3	10.68	68.7	17700	FGNPLLVQDVESYDPVLNPVLNR	866.786
49	49.1	4	3	31.08	1	53900	531981	PIG	A0A287B9W3	Uncharacterized protein		3	10.47	66.5	10100	KLVPLLLEDGGEAPAALEAALEEK	826.113
49	49.1	4	3	31.08	1	53900	531981	PIG	A0A287B9W3	Uncharacterized protein		3	10.2	67.3	17500	FGNPLLVQDVESYDPVLNPVLNR	866.795
49	49.1	4	3	31.08	1	53900	531981	PIG	A0A287B9W3	Uncharacterized protein		2	9.93	56.2	8640	LVPLLLEDGGEAPAALEAALEEK	1174.62
50	50.1	2	2	29.79	15.7	12600	21258.2	PIG	Q007T2	Cell division control protein 42 homolog		2	16.5	87.7	4850	NVFDEAILAALEPPEPK	926.976
50	50.1	2	2	29.79	15.7	12600	21258.2	PIG	Q007T2	Cell division control protein 42 homolog		2	13.29	81.8	7760	TPFLLVGTQIDLR	736.925
51	51.1	2	2	29.48	3.8	25700	72645.2	PIG	A0A4X1SSQ4	Fibrinogen alpha chain		2	16.65	91.6	11200	QLDQVIAINLLPSR	790.463
51	51.1	2	2	29.48	3.8	25700	72645.2	PIG	A0A4X1SSQ4	Fibrinogen alpha chain		2	12.83	71.6	14500	DPFPDFFSPVLK	704.86
52	52.1	3	3	29.27	10.7	60800	72887.7	PIG	A0A287BB33	Syntaxin-binding protein 2		3	10.08	55.9	32100	AADPVSPLLHELTFQAMAYDLLAIEQDTYR	1131.25
52	52.1	3	3	29.27	10.7	60800	72887.7	PIG	A0A287BB33	Syntaxin-binding protein 2		2	9.61	55	19200	NLEQLGATVTNPGGSGTSSR	973.471
52	52.1	3	3	29.27	10.7	60800	72887.7	PIG	A0A287BB33	Syntaxin-binding protein 2		3	9.58	60	9550	AAHVFFTDTcPEPLFSELGR	765.373
53	53.1	3	3	29.17	7	11300	90728.1	PIG	A0A480Z666	Major vault protein		3	13.76	84.8	1130	DITPLQVVLPNTALHLK	624.697
53	53.1	3	3	29.17	7	11300	90728.1	PIG	A0A480Z666	Major vault protein		2	8.86	69.3	8810	LAQDPFPLYPGEVLEK	908.487
53	53.1	3	3	29.17	7	11300	90728.1	PIG	A0A480Z666	Major vault protein		3	6.55	55	1370	ALcLLLGPDFFTDVITIETADHAR	896.775
54	54.1	2	2	28.88	1.3	11000	205962	PIG	A0A480M2G1	Plectin isoform X12		2	16.41	83.2	9180	LLEAQIATGGVIDPVR	826.476
54	54.1	2	2	28.88	1.3	11000	205962	PIG	A0A480M2G1	Plectin isoform X12		2	12.47	64.8	1860	VPVDVAYQR	523.779
55	55.1	3	2	28.47	2.7	96500	201206	PIG	A0A4X1SRE7	Clathrin heavy chain		3	14.6	86.9	20000	LAELEEFINGPNNAHIQQVGDR	822.08
55	55.1	3	2	28.47	2.7	96500	201206	PIG	A0A4X1SRE7	Clathrin heavy chain		3	13.87	76	38400	RPLIDQVVQTALSETQDPEEVSVTVK	961.174
55	55.1	3	2	28.47	2.7	96500	201206	PIG	A0A4X1SRE7	Clathrin heavy chain		3	7.62	61.2	38100	RPLIDQVVQTALSETQDPEEVSVTVK	961.189
56	56.1	2	2	28.36	4.6	19100	63104.6	PIG	A0A480XZU6	Annexin		2	18.04	86	6800	TPILFDAYEIK	655.353
56	56.1	2	2	28.36	4.6	19100	63104.6	PIG	A0A480XZU6	Annexin		2	10.32	62.8	12300	GFGTDEQAIIDcLGSR	869.909
57	57.1	3	3	27.89	6.1	175000	151016	PIG	A0A480KMH7	Alpha-2-macroglobulin isoform X1		3	12.3	70.8	23400	VVVQQESGETAEHPFTVEEFVLPK	900.459
57	57.1	3	3	27.89	6.1	175000	151016	PIG	A0A480KMH7	Alpha-2-macroglobulin isoform X1		3	8.42	61	36200	AVDQSVLLLKPEAELSPTTVYNLLPVK	979.874
57	57.1	3	3	27.89	6.1	175000	151016	PIG	A0A480KMH7	Alpha-2-macroglobulin isoform X1		3	7.17	73.2	115000	SLEKVNFTVTAEALssQELCGTEAAMVPEYGR	1197.51
58	58.1	2	2	27.84	14.7	110000	36283.6	PIG	A0A480NX20	Ketimine reductase mu-crystallin		2	16.35	86.2	65100	ESGDVLLSGAEIFAELGEVVK	1081.56
58	58.1	2	2	27.84	14.7	110000	36283.6	PIG	A0A480NX20	Ketimine reductase mu-crystallin		3	11.49	65.6	44500	SSSLLIPPLEAALANFSSGPDGGVVQPVR	960.181
59	59.1	2	2	26.75	6.6	40400	61585.7	PIG	A0A4X1V775	Clusterin		3	14.65	92.9	13600	LFDSYPITLIIPQEVSDPK	725.733
59	59.1	2	2	26.75	6.6	40400	61585.7	PIG	A0A4X1V775	Clusterin		3	12.1	84.6	26800	IPYHFPEAGVPENSNDR	647.969
60	60.1	2	2	26.74	11.3	31900	28111.9	PIG	A0A0B8RVD2	Tyrosine 3-monooxygenase/tryptophan 5-monooxygenase activation protein, beta		2	14.61	84.8	14900	NLLSVAYK	454.265
60	60.1	2	2	26.74	11.3	31900	28111.9	PIG	A0A0B8RVD2	Tyrosine 3-monooxygenase/tryptophan 5-monooxygenase activation protein, beta		3	12.13	66.7	17000	EKIEAELQDIcNDVLELLDK	796.411
61	61.1	2	2	25.02	5.3	31400	80781.2	PIG	A0A286ZIC1	Actin-depolymerizing factor		2	14.78	80.7	16000	QTQVSVLPEGGETPLFK	915.482
61	61.1	2	2	25.02	5.3	31400	80781.2	PIG	A0A286ZIC1	Actin-depolymerizing factor		2	10.24	60.9	15400	AQPVQVAEGSEPDSFWEALGGK	1151.53
62	62.1	2	2	24.82	8.2	13600	49617.8	PIG	A0A4X1SSS2	Fibrinogen C-terminal domain-containing protein		3	13	75.7	1800	AIQISYNPEDLSKPDR	615.985
62	62.1	2	2	24.82	8.2	13600	49617.8	PIG	A0A4X1SSS2	Fibrinogen C-terminal domain-containing protein		3	11.82	68.8	11800	EGFGHLSPTGTTEFWLGNEK	736.348
63	63.1	2	2	24.23	15.1	64100	25052.4	PIG	A0A4X1VDC5	Thioredoxin domain-containing protein		3	12.47	64.4	52500	DINAYNGEEPKETLPFPIIDDK	840.085
63	63.1	2	2	24.23	15.1	64100	25052.4	PIG	A0A4X1VDC5	Thioredoxin domain-containing protein		2	11.76	79.7	11600	DFTPVcTTELGR	698.331
64	64.1	2	2	24.03	9.8	20600	36453.5	PIG	A0A480JV95	Malate dehydrogenase		2	14.42	72.2	18500	VIVVGNPANTNcLTASK	879.457
64	64.1	2	2	24.03	9.8	20600	36453.5	PIG	A0A480JV95	Malate dehydrogenase		2	9.61	63.8	2090	ELAEEKETAFEFLSSA	900.933
65	65.1	2	2	23.25	21.9	13700	18613.7	PIG	A0A4X1UK58	Tubulin polymerization-promoting protein family member 3		2	15.21	78.5	8080	AVTGTDVDIVFSK	676.35
65	65.1	2	2	23.25	21.9	13700	18613.7	PIG	A0A4X1UK58	Tubulin polymerization-promoting protein family member 3		3	8.04	56.5	5570	SKEEAFDAIcQLVAGKEPANVGVTK	887.781
66	66.1	2	2	23.03	9	28400	23227.6	PIG	A0A4X1UCS5	Peptidyl-prolyl cis-trans isomerase		2	15.7	79.8	22300	FDDENFILK	570.782
66	66.1	2	2	23.03	9	28400	23227.6	PIG	A0A4X1UCS5	Peptidyl-prolyl cis-trans isomerase		2	7.33	65.9	6160	KITIADcGQI	559.794
67	67.1	4	2	22.83	5.1	215000	78330.9	PIG	A0A287BMQ3	Solute carrier family 15 member 2		3	13.98	84.9	65500	ETLFLPVSTEEVPPRPPSFPK	789.755
67	67.1	4	2	22.83	5.1	215000	78330.9	PIG	A0A287BMQ3	Solute carrier family 15 member 2		3	10.73	69.4	65500	ETLFLPVSTEEVPPRPPSFPK	789.755
67	67.1	4	2	22.83	5.1	215000	78330.9	PIG	A0A287BMQ3	Solute carrier family 15 member 2		3	10.71	69.3	65700	ETLFLPVSTEEVPPRPPSFPK	789.743
67	67.1	4	2	22.83	5.1	215000	78330.9	PIG	A0A287BMQ3	Solute carrier family 15 member 2		2	8.85	54.9	18700	QIPQIQGNmINLETK	871.963
68	68.1	2	2	22.38	2.2	11800	161596	PIG	A0A4X1TYA4	Uncharacterized protein		2	12.25	69	11100	SIQDQEAFDLDIAVK	846.421
68	68.1	2	2	22.38	2.2	11800	161596	PIG	A0A4X1TYA4	Uncharacterized protein		2	10.13	55.7	712	VSNTQDASVSIVDYYEPR	1021.99
69	69.1	1	1	22.35	3.4	11600	63939.1	PIG	A0A287BB72	Serine/threonine-protein phosphatase 2A 65 kDa regulatory subunit A alpha isoform		3	22.35	97.4	11600	IGPILDNSTLQSEVKPILEK	732.082
70	70.1	2	2	21.48	7.7	80200	60783.4	PIG	A0A0B8RVT0	Inositol-3-phosphate synthase 1		3	12.61	68.8	40200	VSFcTDADPEPQTFHPVLSLLSFLFK	999.172
70	70.1	2	2	21.48	7.7	80200	60783.4	PIG	A0A0B8RVT0	Inositol-3-phosphate synthase 1		2	8.87	74.6	40000	FcEVVPGLNDTADNLLR	966.976
71	71.1	1	1	20.88	8.9	39300	13790	PIG	O62680	CD59 glycoprotein		2	20.88	87.5	39300	FDEcNFDFISR	725.308
72	72.1	2	2	20.02	11.3	11300	25936.9	PIG	A0A287A690	Peroxiredoxin-2		2	12.65	76.9	1290	IPLLADVTR	499.3
72	72.1	2	2	20.02	11.3	11300	25936.9	PIG	A0A287A690	Peroxiredoxin-2		3	7.37	54.4	10000	NLSLDYGVLKEDEGIAYR	685.681
73	73.1	1	1	19.63	16.3	24300	10666.7	PIG	A0A286ZIM1	Ig-like domain-containing protein		2	19.63	92.3	24300	LVESGGGLVQPGGSLR	763.416
74	74.1	2	2	19.18	16.5	17800	17933	PIG	A0A4X1UWL1	Profilin		2	12.83	84.5	16600	TFVNITPAEVGVLVGK	822.483
74	74.1	2	2	19.18	16.5	17800	17933	PIG	A0A4X1UWL1	Profilin		2	6.35	56.5	1190	DSPSVWAAVPGK	607.321
75	75.1	1	1	19.02	19.5	14400	9733.2	PIG	A0A4X1VTF1	Uncharacterized protein		2	19.02	90.5	14400	AGLEQELSATGQQVLGK	864.96
76	76.1	1	1	17.32	4.8	6120	23403.4	PIG	A0A286ZTI3	ADP ribosylation factor 1		2	17.32	94.3	6120	DAVLLVFANK	545.317
77	77.1	1	1	17.26	28.8	2900	12610.3	PIG	A0A5G2QQA2	Protein S100		4	17.26	76.2	2900	KLDLDSDGQLDFQEFLNLIGGLAIAcHDSFIK	898.949
78	78.1	2	2	16.83	2.1	34700	272232	PIG	A0A480M011	3-hydroxyacyl-[acyl-carrier-protein] dehydratase		3	8.64	53.1	25800	IAScLEVLDLFLSQPHPVLSSFVLAEK	1004.88
78	78.1	2	2	16.83	2.1	34700	272232	PIG	A0A480M011	3-hydroxyacyl-[acyl-carrier-protein] dehydratase		3	8.19	60.3	8920	ALSQNLEETPVVFEDVTLHQATILPK	964.859
79	79.1	1	1	16.55	4.6	6510	30993.3	PIG	A0A286ZQC7	Apolipoprotein A-I		2	16.55	84.5	6510	DYVAQFEASALGK	699.858
80	80.1	1	1	16.41	5.3	29100	33116.1	PIG	A0A287AQS1	L-lactate dehydrogenase B chain		2	16.41	85.9	29100	LIAPVAEEETTIPNNK	869.967
81	81.1	1	1	16.1	3.2	15600	85754.5	PIG	A0A287BPD6	Atriopeptidase		3	16.1	74.6	15600	LNNEYLELSYKEDEYFENIIQNLK	1007.84
82	82.1	2	2	15.54	8.1	26200	41864.1	PIG	A0A480ZG01	Guanine nucleotide-binding protein G(I)/G(S)/G(T) subunit beta-2		2	8.1	56.2	16500	AcGDSTLTQITAGLDPVGR	966.471
82	82.1	2	2	15.54	8.1	26200	41864.1	PIG	A0A480ZG01	Guanine nucleotide-binding protein G(I)/G(S)/G(T) subunit beta-2		2	7.44	60.9	9630	TFVSGAcDASIK	628.298
83	83.1	1	1	15.44	3.9	5570	22142.7	PIG	A0A480I0Y2	Myosin light polypeptide 6 isoform 2		2	15.44	83.7	5570	EAFQLFDR	513.254
84	84.1	1	1	15.21	55.7	121000	5337.7	PIG	A0A4X1U5T5	Uncharacterized protein		3	15.21	61.2	121000	VAGESQKPAEEPEGEEPNLEAGPEAADGK	979.128
85	85.1	1	1	14.88	4	23700	51394.8	PIG	A0A0B8S0B1	Adenylyl cyclase-associated protein		2	14.88	82.2	23700	LSELLAPISEQIQEVITFR	1093.61
86	86.1	1	1	13.85	11.3	14000	22126.4	PIG	A0A287A9Y6	40S ribosomal protein S7		3	13.85	80.3	14000	TLTAVHDAILEDLVFPSEIVGK	789.755
87	87.1	1	1	13.84	6.4	15300	31216.7	PIG	A0A287ASU4	40S ribosomal protein S2		3	13.84	73.5	15300	ESEIIDFFLGASLKDEVLK	718.377
88	88.1	1	1	13.49	8	11900	29714.5	PIG	A0A0D5CDB2	Dimethylargininase		2	13.49	68.8	11900	GVPESLASVEGAGAGLPALDLAK	1061.57
89	89.1	1	1	12.76	5.8	3010	45383.3	PIG	A0A0K1TQQ2	Aldehyde dehydrogenase		3	12.76	68.7	3010	YLDQScFAVVLGGPEETGQLLEHK	897.431
90	90.1	1	1	12.31	5	46200	54161.9	PIG	F1SNF3	Podocalyxin		3	12.31	69.9	46200	ATFNPSQDQcNIQLAPVPEIQSVAVK	952.155
91	91.1	1	1	11.75	3.9	17000	31196	PIG	A0A4X1VSA1	Uncharacterized protein		2	11.75	67.5	17000	QFGIVTIGEEK	610.826
92	92.1	1	1	11.45	5.5	28200	44265.4	PIG	A0A480UPA5	Protein GNAS isoform GNASS		3	11.45	81.9	28200	SNEYQLIDcAQYFLDKIDVIK	859.097
93	93.1	1	1	11	14.1	39900	17265.8	PIG	A0A4X1V8R7	Peroxiredoxin-5		2	11	76.5	39900	SLNVEPDGTGLTcSLAPNIISQL	1200.12
94	94.1	1	1	10.76	13.7	20500	19935.8	PIG	A0A4X1W8H4	Maillard deglycase		3	10.76	66.4	20500	EGPYDVVVLPGGNLGAQNLSESAAVK	862.103
95	95.1	1	1	10.74	4.3	13300	47287.2	PIG	A0A0B8RSY9	2-phospho-D-glycerate hydro-lyase		2	10.74	68.1	13300	DATNVGDEGGFAPNILENK	980.95
96	96.1	1	1	10.42	2.8	5530	48031.1	PIG	A0A0B8RT95	60S ribosomal protein L4		2	10.42	74.6	5530	NIPGITLLNVSK	634.871
97	97.1	1	1	10.33	5.5	19100	37376.4	PIG	A0A0B8RZJ8	Guanine nucleotide binding protein (G protein), beta polypeptide 1		2	10.33	53.1	19100	AcADATLSQITNNIDPVGR	1008.5
98	98.1	1	1	9.15	8.8	1070	17407	PIG	A0A4X1UN85	40S ribosomal protein S3		2	9.15	54.5	1070	FGFPEGSVELYAEK	786.879
99	99.1	1	1	8.75	10.6	5460	30595.6	PIG	A0A0K1TQQ7	Carbonyl reductase 3		3	8.75	66.2	5460	SPEEGAETPVYLALLPSDAEGPHGQFVSEK	1052.19
100	100.1	1	1	8.54	14.6	94400	28230.4	PIG	A0A4X1SH01	S-formylglutathione hydrolase		3	8.54	64.3	94400	SYPGSQLDILIDQGKDDQFLSDGQLLPDNFIAAcTEK	1371.32
101	101.1	1	1	7.58	14.1	9240	17323.8	PIG	Q9GLW8	Peroxiredoxin-5		2	7.58	60	9240	SLNVEPDDTGLTCSLAPNIISQL	1200.61
102	102.1	1	1	7.43	4.6	5350	24422.7	PIG	A0A4X1UF70	GTP-binding nuclear protein Ran		2	7.43	55.9	5350	NLQYYDISAK	607.8
103	103.1	1	1	7.09	4.2	21600	53646.7	PIG	A0A287AHK1	Gc-globulin		3	7.09	50.3	21600	ScESDSPFPVHPGTAEccTK	755.982
104	104.1	1	1	7	5.1	2460	65130.5	PIG	A0A4X1VH46	Transket_pyr domain-containing protein		3	7	55.3	2460	ILTVEDHYYEGGLGEAVAAAVVGEPDVTVTR	1077.54
105	105.1	1	1	6.33	6	39000	32703	PIG	A0A0A0MY58	Uncharacterized protein		2	6.33	62.2	39000	AAPTVNLFPPSSEELGTNK	986.501

## Sheet: C_OF
group	subgroup	Spectra	Peptides	score	Coverage	Intensity	protein_mw	species	accession_number	entry_name		z	score	SPI	Intensity	sequence	m/z
1	1.1	33	23	400.77	32.1	1010000	90638.6	PIG	A0A287AQK7	Heat shock protein HSP 90-alpha		3	24.46	92.1	50300	VILHLKEDQTEYLEER	672.361
1	1.1	33	23	400.77	32.1	1010000	90638.6	PIG	A0A287AQK7	Heat shock protein HSP 90-alpha		2	23.47	96	18800	SLTNDWEDHLAVK	764.377
1	1.1	33	23	400.77	32.1	1010000	90638.6	PIG	A0A287AQK7	Heat shock protein HSP 90-alpha		2	23.2	98.3	56700	GVVDSEDLPLNISR	757.396
1	1.1	33	23	400.77	32.1	1010000	90638.6	PIG	A0A287AQK7	Heat shock protein HSP 90-alpha		4	22.93	90.8	23900	DLVILLYETALLSSGFSLEDPQTHANR	751.383
1	1.1	33	23	400.77	32.1	1010000	90638.6	PIG	A0A287AQK7	Heat shock protein HSP 90-alpha		3	21.67	100	17200	HLEINPDHSIIETLR	596.322
1	1.1	33	23	400.77	32.1	1010000	90638.6	PIG	A0A287AQK7	Heat shock protein HSP 90-alpha		2	21.06	91.7	8890	HLEINPDHSIIETLR	893.979
1	1.1	33	23	400.77	32.1	1010000	90638.6	PIG	A0A287AQK7	Heat shock protein HSP 90-alpha		3	18.86	83.4	11500	HNDDEQYAWESSAGGSFTVR	752.669
1	1.1	33	23	400.77	32.1	1010000	90638.6	PIG	A0A287AQK7	Heat shock protein HSP 90-alpha		2	18.75	89	34700	ADLINNLGTIAK	621.854
1	1.1	33	23	400.77	32.1	1010000	90638.6	PIG	A0A287AQK7	Heat shock protein HSP 90-alpha		3	18.15	93.2	14300	YESLTDPSKLDSGK	513.922
1	1.1	33	23	400.77	32.1	1010000	90638.6	PIG	A0A287AQK7	Heat shock protein HSP 90-alpha		2	18.12	85.9	84200	ELISNSSDALDK	646.321
1	1.1	33	23	400.77	32.1	1010000	90638.6	PIG	A0A287AQK7	Heat shock protein HSP 90-alpha		2	18.02	89.5	22800	ELHINLIPNKQDR	795.445
1	1.1	33	23	400.77	32.1	1010000	90638.6	PIG	A0A287AQK7	Heat shock protein HSP 90-alpha		2	17.54	73.1	33400	YESLTDPSKLDSGK	770.373
1	1.1	33	23	400.77	32.1	1010000	90638.6	PIG	A0A287AQK7	Heat shock protein HSP 90-alpha		3	17.25	92.5	8600	ELISNSSDALDKIR	520.944
1	1.1	33	23	400.77	32.1	1010000	90638.6	PIG	A0A287AQK7	Heat shock protein HSP 90-alpha		2	17.17	82	8060	ELISNSSDALDKIR	780.917
1	1.1	33	23	400.77	32.1	1010000	90638.6	PIG	A0A287AQK7	Heat shock protein HSP 90-alpha		2	16.94	79.8	14600	HFSVEGQLEFR	674.836
1	1.1	33	23	400.77	32.1	1010000	90638.6	PIG	A0A287AQK7	Heat shock protein HSP 90-alpha		2	16.43	84.9	25400	EDQTEYLEER	656.295
1	1.1	33	23	400.77	32.1	1010000	90638.6	PIG	A0A287AQK7	Heat shock protein HSP 90-alpha		2	16.41	90.1	1720	APFDLFENR	554.777
1	1.1	33	23	400.77	32.1	1010000	90638.6	PIG	A0A287AQK7	Heat shock protein HSP 90-alpha		2	16.39	88.9	45900	HIYYITGETK	612.816
1	1.1	33	23	400.77	32.1	1010000	90638.6	PIG	A0A287AQK7	Heat shock protein HSP 90-alpha		3	16.3	69.6	6810	LGIHEDSQNR	390.195
1	1.1	33	23	400.77	32.1	1010000	90638.6	PIG	A0A287AQK7	Heat shock protein HSP 90-alpha		2	16	54.1	28900	LGIHEDSQNR	584.786
1	1.1	33	23	400.77	32.1	1010000	90638.6	PIG	A0A287AQK7	Heat shock protein HSP 90-alpha		3	15.88	87.3	15000	SLTNDWEDHLAVK	509.921
1	1.1	33	23	400.77	32.1	1010000	90638.6	PIG	A0A287AQK7	Heat shock protein HSP 90-alpha		3	15.7	73	18600	ELHINLIPNKQDR	530.632
1	1.1	33	23	400.77	32.1	1010000	90638.6	PIG	A0A287AQK7	Heat shock protein HSP 90-alpha		3	15.35	65.4	13400	KHLEINPDHSIIETLR	639.024
1	1.1	33	23	400.77	32.1	1010000	90638.6	PIG	A0A287AQK7	Heat shock protein HSP 90-alpha		3	15.24	83.5	16800	HSQFIGYPITLFVEK	593.656
1	1.1	33	23	400.77	32.1	1010000	90638.6	PIG	A0A287AQK7	Heat shock protein HSP 90-alpha		2	14.46	80.7	29200	YIDQEELNK	576.282
1	1.1	33	23	400.77	32.1	1010000	90638.6	PIG	A0A287AQK7	Heat shock protein HSP 90-alpha		3	13.86	73.8	151000	DLVILLYETALLSSGFSLEDPQTHANR	1001.52
1	1.1	33	23	400.77	32.1	1010000	90638.6	PIG	A0A287AQK7	Heat shock protein HSP 90-alpha		2	13.6	89.2	11100	TLVSVTK	374.236
1	1.1	33	23	400.77	32.1	1010000	90638.6	PIG	A0A287AQK7	Heat shock protein HSP 90-alpha		2	11.8	81.6	19300	EGLELPEDEEEK	708.82
1	1.1	33	23	400.77	32.1	1010000	90638.6	PIG	A0A287AQK7	Heat shock protein HSP 90-alpha		2	11.61	76.8	9350	FENLcK	405.692
1	1.1	33	23	400.77	32.1	1010000	90638.6	PIG	A0A287AQK7	Heat shock protein HSP 90-alpha		3	11.38	68.4	151000	DLVILLYETALLSSGFSLEDPQTHANR	1001.52
1	1.1	33	23	400.77	32.1	1010000	90638.6	PIG	A0A287AQK7	Heat shock protein HSP 90-alpha		4	11.36	75.9	25100	EGLELPEDEEEKKKQEEK	547.523
1	1.1	33	23	400.77	32.1	1010000	90638.6	PIG	A0A287AQK7	Heat shock protein HSP 90-alpha		2	11.04	69.3	16000	HSQFIGYPITLFVEK	889.982
1	1.1	33	23	400.77	32.1	1010000	90638.6	PIG	A0A287AQK7	Heat shock protein HSP 90-alpha		2	7.57	52.1	15700	VILHLKEDQTEYLEER	1008.03
1	1.2	21	17	277.31	28.6	522000	94588.5	PIG	A0A286ZKC5	HATPase_c domain-containing protein		3	24.46	92.1	50300	VILHLKEDQTEYLEER	672.361
1	1.2	21	17	277.31	28.6	522000	94588.5	PIG	A0A286ZKC5	HATPase_c domain-containing protein		2	23.47	96	18800	SLTNDWEDHLAVK	764.377
1	1.2	21	17	277.31	28.6	522000	94588.5	PIG	A0A286ZKC5	HATPase_c domain-containing protein		2	23.2	98.3	56700	GVVDSEDLPLNISR	757.396
1	1.2	21	17	277.31	28.6	522000	94588.5	PIG	A0A286ZKC5	HATPase_c domain-containing protein		3	18.86	83.4	11500	HNDDEQYAWESSAGGSFTVR	752.669
1	1.2	21	17	277.31	28.6	522000	94588.5	PIG	A0A286ZKC5	HATPase_c domain-containing protein		2	18.75	89	34700	ADLINNLGTIAK	621.854
1	1.2	21	17	277.31	28.6	522000	94588.5	PIG	A0A286ZKC5	HATPase_c domain-containing protein		3	18.15	93.2	14300	YESLTDPSKLDSGK	513.922
1	1.2	21	17	277.31	28.6	522000	94588.5	PIG	A0A286ZKC5	HATPase_c domain-containing protein		2	17.54	73.1	33400	YESLTDPSKLDSGK	770.373
1	1.2	21	17	277.31	28.6	522000	94588.5	PIG	A0A286ZKC5	HATPase_c domain-containing protein		2	17.05	85.9	23700	ELISNASDALDK	638.325
1	1.2	21	17	277.31	28.6	522000	94588.5	PIG	A0A286ZKC5	HATPase_c domain-containing protein		3	17.04	74.8	31100	DLVVLLFETALLSSGFSLEDPQTHSNR	996.828
1	1.2	21	17	277.31	28.6	522000	94588.5	PIG	A0A286ZKC5	HATPase_c domain-containing protein		2	16.94	79.8	14600	HFSVEGQLEFR	674.836
1	1.2	21	17	277.31	28.6	522000	94588.5	PIG	A0A286ZKC5	HATPase_c domain-containing protein		2	16.43	84.9	25400	EDQTEYLEER	656.295
1	1.2	21	17	277.31	28.6	522000	94588.5	PIG	A0A286ZKC5	HATPase_c domain-containing protein		3	15.88	87.3	15000	SLTNDWEDHLAVK	509.921
1	1.2	21	17	277.31	28.6	522000	94588.5	PIG	A0A286ZKC5	HATPase_c domain-containing protein		2	15.47	80.7	2360	EQVANSAFVER	625.315
1	1.2	21	17	277.31	28.6	522000	94588.5	PIG	A0A286ZKC5	HATPase_c domain-containing protein		2	14.46	80.7	29200	YIDQEELNK	576.282
1	1.2	21	17	277.31	28.6	522000	94588.5	PIG	A0A286ZKC5	HATPase_c domain-containing protein		2	13.04	87.4	13000	IDIIPNPQER	597.827
1	1.2	21	17	277.31	28.6	522000	94588.5	PIG	A0A286ZKC5	HATPase_c domain-containing protein		3	12.99	61	32600	DLVVLLFETALLSSGFSLEDPQTHSNR	996.855
1	1.2	21	17	277.31	28.6	522000	94588.5	PIG	A0A286ZKC5	HATPase_c domain-containing protein		2	11.8	81.6	19300	EGLELPEDEEEK	708.82
1	1.2	21	17	277.31	28.6	522000	94588.5	PIG	A0A286ZKC5	HATPase_c domain-containing protein		2	11.61	76.8	9350	FENLcK	405.692
1	1.2	21	17	277.31	28.6	522000	94588.5	PIG	A0A286ZKC5	HATPase_c domain-containing protein		3	10.28	69.1	60500	LGLGIDEDEVTAEEPSAAVPDEIPPLEGDEDASR	1179.22
1	1.2	21	17	277.31	28.6	522000	94588.5	PIG	A0A286ZKC5	HATPase_c domain-containing protein		2	7.57	52.1	15700	VILHLKEDQTEYLEER	1008.03
1	1.2	21	17	277.31	28.6	522000	94588.5	PIG	A0A286ZKC5	HATPase_c domain-containing protein		2	6.3	52.7	10300	NPDDITQEEYGEFYK	924.427
1	1.3	4	3	38.66	6.2	52000	92384.9	PIG	A0A287AFA5	Endoplasmin		2	17.05	85.9	23700	ELISNASDALDK	638.325
1	1.3	4	3	38.66	6.2	52000	92384.9	PIG	A0A287AFA5	Endoplasmin		4	12.09	77	1180	VKEDEDDKTVSDLAVVLFETATLR	674.093
1	1.3	4	3	38.66	6.2	52000	92384.9	PIG	A0A287AFA5	Endoplasmin		2	9.52	58.3	3990	GVVDSDDLPLNVSR	743.379
1	1.3	4	3	38.66	6.2	52000	92384.9	PIG	A0A287AFA5	Endoplasmin		3	6.39	58.7	23100	VKEDEDDKTVSDLAVVLFETATLR	898.462
2	2.1	27	18	342.51	47.5	1200000	46947.7	PIG	A0A286ZJV6	Annexin		2	26.8	95.3	42700	LSLEGDHSTPASAYGSVK	909.949
2	2.1	27	18	342.51	47.5	1200000	46947.7	PIG	A0A286ZJV6	Annexin		3	25.76	93.5	48100	TDLEKDIISDTSGDFRK	647.327
2	2.1	27	18	342.51	47.5	1200000	46947.7	PIG	A0A286ZJV6	Annexin		4	23.6	92.1	43300	GDLENAFLNLVQcIQNKPLYFADR	710.362
2	2.1	27	18	342.51	47.5	1200000	46947.7	PIG	A0A286ZJV6	Annexin		3	23.59	97.3	38100	SALSGHLETVILGLLK	550.999
2	2.1	27	18	342.51	47.5	1200000	46947.7	PIG	A0A286ZJV6	Annexin		4	23.36	97.9	8740	TDLEKDIISDTSGDFRK	485.748
2	2.1	27	18	342.51	47.5	1200000	46947.7	PIG	A0A286ZJV6	Annexin		2	20.93	95.1	67200	GLGTDEDSLIEIIcSR	889.439
2	2.1	27	18	342.51	47.5	1200000	46947.7	PIG	A0A286ZJV6	Annexin		3	20.84	98.1	50300	RAEDGSVIDYELIDQDAR	688.999
2	2.1	27	18	342.51	47.5	1200000	46947.7	PIG	A0A286ZJV6	Annexin		2	20.62	100	45000	TPAQYDASELK	611.801
2	2.1	27	18	342.51	47.5	1200000	46947.7	PIG	A0A286ZJV6	Annexin		3	20.51	92.7	67000	LSLEGDHSTPASAYGSVK	606.968
2	2.1	27	18	342.51	47.5	1200000	46947.7	PIG	A0A286ZJV6	Annexin		2	20.23	94.9	49200	SLYNYIQQDTK	686.841
2	2.1	27	18	342.51	47.5	1200000	46947.7	PIG	A0A286ZJV6	Annexin		2	20.13	84.8	29600	SALSGHLETVILGLLK	825.991
2	2.1	27	18	342.51	47.5	1200000	46947.7	PIG	A0A286ZJV6	Annexin		4	19.57	89.5	6810	EVKGDLENAFLNLVQcIQNKPLYFADR	799.415
2	2.1	27	18	342.51	47.5	1200000	46947.7	PIG	A0A286ZJV6	Annexin		2	19.05	95.5	53800	TNQELQEINR	622.815
2	2.1	27	18	342.51	47.5	1200000	46947.7	PIG	A0A286ZJV6	Annexin		2	18.72	95.9	70600	DALNIETAIK	544.304
2	2.1	27	18	342.51	47.5	1200000	46947.7	PIG	A0A286ZJV6	Annexin		2	18.64	95.1	33900	GVDEVTIVNILTNR	771.929
2	2.1	27	18	342.51	47.5	1200000	46947.7	PIG	A0A286ZJV6	Annexin		3	17.85	94.5	4340	GVDEVTIVNILTNR	514.955
2	2.1	27	18	342.51	47.5	1200000	46947.7	PIG	A0A286ZJV6	Annexin		3	17.75	82.3	47000	AYTNFDAERDALNIETAIK	719.029
2	2.1	27	18	342.51	47.5	1200000	46947.7	PIG	A0A286ZJV6	Annexin		3	16.44	85	330000	GDLENAFLNLVQcIQNKPLYFADR	946.813
2	2.1	27	18	342.51	47.5	1200000	46947.7	PIG	A0A286ZJV6	Annexin		2	15.92	77.7	4290	TDLEKDIISDTSGDFR	906.434
2	2.1	27	18	342.51	47.5	1200000	46947.7	PIG	A0A286ZJV6	Annexin		2	15.06	76.3	18900	DLYDAGVKR	518.772
2	2.1	27	18	342.51	47.5	1200000	46947.7	PIG	A0A286ZJV6	Annexin		2	13.83	67.9	24900	TDLEKDIISDTSGDFRK	970.485
2	2.1	27	18	342.51	47.5	1200000	46947.7	PIG	A0A286ZJV6	Annexin		2	13.04	79.1	7990	QDIAFAYQR	556.277
2	2.1	27	18	342.51	47.5	1200000	46947.7	PIG	A0A286ZJV6	Annexin		2	11.98	70.9	7170	DIISDTSGDFR	613.288
2	2.1	27	18	342.51	47.5	1200000	46947.7	PIG	A0A286ZJV6	Annexin		3	10.8	71.4	8680	GLGTDEDSLIEIIcSR	593.294
2	2.1	27	18	342.51	47.5	1200000	46947.7	PIG	A0A286ZJV6	Annexin		3	10.41	73.5	3000	TKGVDEVTIVNILTNR	591.337
2	2.1	27	18	342.51	47.5	1200000	46947.7	PIG	A0A286ZJV6	Annexin		2	10.04	58	37000	AYTNFDAERDALNIETAIK	1078.03
2	2.1	27	18	342.51	47.5	1200000	46947.7	PIG	A0A286ZJV6	Annexin		2	6.18	50.5	54100	RAEDGSVIDYELIDQDAR	1033
3	3.1	18	18	276.9	36.3	325000	99715.7	PIG	A0A4X1TW99	Major vault protein		3	25.3	97.9	30700	VVFGPELVSLGPEEQFTVLSLSAGRPK	952.85
3	3.1	18	18	276.9	36.3	325000	99715.7	PIG	A0A4X1TW99	Major vault protein		2	21.61	95.7	2230	DLLELEALSTAVESTGTAK	974.495
3	3.1	18	18	276.9	36.3	325000	99715.7	PIG	A0A4X1TW99	Major vault protein		2	18.81	93.4	11000	TAVFGFEIPETK	669.85
3	3.1	18	18	276.9	36.3	325000	99715.7	PIG	A0A4X1TW99	Major vault protein		2	18.45	94.6	8440	SVQLAIEITTNSQEAAAK	937.496
3	3.1	18	18	276.9	36.3	325000	99715.7	PIG	A0A4X1TW99	Major vault protein		2	18.31	91.3	4570	LAQDPFPLYPGEVLEK	908.475
3	3.1	18	18	276.9	36.3	325000	99715.7	PIG	A0A4X1TW99	Major vault protein		3	18.12	86.2	38100	ALcLLLGPDFFTDVITIETADHAR	896.799
3	3.1	18	18	276.9	36.3	325000	99715.7	PIG	A0A4X1TW99	Major vault protein		4	16.83	69.1	39100	STLITDGSTPINLFNTAFGLLGLGSEAPAPAPAPAPAPAPAR	1011.29
3	3.1	18	18	276.9	36.3	325000	99715.7	PIG	A0A4X1TW99	Major vault protein		2	15.73	90.5	15900	ELPPGVEELLLK	668.886
3	3.1	18	18	276.9	36.3	325000	99715.7	PIG	A0A4X1TW99	Major vault protein		2	15.18	86.2	9040	DITPLQVVLPNTALHLK	936.556
3	3.1	18	18	276.9	36.3	325000	99715.7	PIG	A0A4X1TW99	Major vault protein		2	15.05	81.4	2200	ILDQAEAEK	508.759
3	3.1	18	18	276.9	36.3	325000	99715.7	PIG	A0A4X1TW99	Major vault protein		2	14.86	78.9	19900	DAQGSVQcDVTGQVR	810.369
3	3.1	18	18	276.9	36.3	325000	99715.7	PIG	A0A4X1TW99	Major vault protein		3	14.58	81.1	1170	AVFPQNGLVVSSVDVQSVEPVDQR	857.104
3	3.1	18	18	276.9	36.3	325000	99715.7	PIG	A0A4X1TW99	Major vault protein		3	14.09	80.9	14400	ALQPLEEGEDEEKVSHQAGDR	779.697
3	3.1	18	18	276.9	36.3	325000	99715.7	PIG	A0A4X1TW99	Major vault protein		3	13.98	63.3	82200	SVGAYLPAVFEEVLDVVNAVILTEK	892.495
3	3.1	18	18	276.9	36.3	325000	99715.7	PIG	A0A4X1TW99	Major vault protein		2	11.4	65	6940	VVAGDEWLFEGPGTYIPR	1003.51
3	3.1	18	18	276.9	36.3	325000	99715.7	PIG	A0A4X1TW99	Major vault protein		2	9.85	61.9	4240	qAIPLDENEGIYVQDVK	957.48
3	3.1	18	18	276.9	36.3	325000	99715.7	PIG	A0A4X1TW99	Major vault protein		2	8.12	62.4	1450	GPLEYVPSAK	530.789
3	3.1	18	18	276.9	36.3	325000	99715.7	PIG	A0A4X1TW99	Major vault protein		3	6.63	51.9	33200	STLITDGSTPINLFNTAFGLLGLGSEAPAPAPAPAPAPAPARK	1390.73
4	4.1	23	13	239.18	42.5	1130000	46296.5	PIG	A0A4X1WCL8	Tubulin alpha chain		2	24.54	94.6	52400	TIGGGDDSFNTFFSETGAGK	1004.45
4	4.1	23	13	239.18	42.5	1130000	46296.5	PIG	A0A4X1WCL8	Tubulin alpha chain		2	23.14	98.7	16900	LIGQIVSSITASLR	729.44
4	4.1	23	13	239.18	42.5	1130000	46296.5	PIG	A0A4X1WCL8	Tubulin alpha chain		3	21.67	100	21300	AVFVDLEPTVIDEVR	567.977
4	4.1	23	13	239.18	42.5	1130000	46296.5	PIG	A0A4X1WCL8	Tubulin alpha chain		2	21.06	91.9	275000	FDGALNVDLTEFQTNLVPYPR	1205.11
4	4.1	23	13	239.18	42.5	1130000	46296.5	PIG	A0A4X1WCL8	Tubulin alpha chain		2	20.86	90.2	45800	IHFPLATYAPVISAEK	878.969
4	4.1	23	13	239.18	42.5	1130000	46296.5	PIG	A0A4X1WCL8	Tubulin alpha chain		3	20.79	92.9	17500	qLFHPEQLITGKEDAANNYAR	800.068
4	4.1	23	13	239.18	42.5	1130000	46296.5	PIG	A0A4X1WCL8	Tubulin alpha chain		2	20	98	15200	qLFHPEQLITGK	697.38
4	4.1	23	13	239.18	42.5	1130000	46296.5	PIG	A0A4X1WCL8	Tubulin alpha chain		3	19.07	96.1	65000	FDGALNVDLTEFQTNLVPYPR	803.743
4	4.1	23	13	239.18	42.5	1130000	46296.5	PIG	A0A4X1WCL8	Tubulin alpha chain		3	18.77	70.3	2390	QLFHPEQLITGK	470.925
4	4.1	23	13	239.18	42.5	1130000	46296.5	PIG	A0A4X1WCL8	Tubulin alpha chain		2	18.45	91.3	351000	AVFVDLEPTVIDEVR	851.458
4	4.1	23	13	239.18	42.5	1130000	46296.5	PIG	A0A4X1WCL8	Tubulin alpha chain		2	17.17	84.1	4970	TIQFVDWcPTGFK	799.885
4	4.1	23	13	239.18	42.5	1130000	46296.5	PIG	A0A4X1WCL8	Tubulin alpha chain		3	16.99	71.9	20500	QLFHPEQLITGKEDAANNYAR	805.742
4	4.1	23	13	239.18	42.5	1130000	46296.5	PIG	A0A4X1WCL8	Tubulin alpha chain		2	16.35	94.1	4090	EIIDLVLDR	543.314
4	4.1	23	13	239.18	42.5	1130000	46296.5	PIG	A0A4X1WCL8	Tubulin alpha chain		2	16.17	91.4	8960	DVNAAIATIK	508.289
4	4.1	23	13	239.18	42.5	1130000	46296.5	PIG	A0A4X1WCL8	Tubulin alpha chain		3	15.63	91.9	27000	IHFPLATYAPVISAEK	586.323
4	4.1	23	13	239.18	42.5	1130000	46296.5	PIG	A0A4X1WCL8	Tubulin alpha chain		2	15.59	76.9	6580	QLFHPEQLITGK	705.893
4	4.1	23	13	239.18	42.5	1130000	46296.5	PIG	A0A4X1WCL8	Tubulin alpha chain		3	15.21	81.1	64600	NLDIERPTYTNLNR	573.633
4	4.1	23	13	239.18	42.5	1130000	46296.5	PIG	A0A4X1WCL8	Tubulin alpha chain		2	14.46	86.1	54400	VGINYQPPTVVPGGDLAK	912.992
4	4.1	23	13	239.18	42.5	1130000	46296.5	PIG	A0A4X1WCL8	Tubulin alpha chain		4	14.06	77.7	2480	QLFHPEQLITGKEDAANNYAR	604.56
4	4.1	23	13	239.18	42.5	1130000	46296.5	PIG	A0A4X1WCL8	Tubulin alpha chain		3	12.57	77.9	10200	VGINYQPPTVVPGGDLAK	609.002
4	4.1	23	13	239.18	42.5	1130000	46296.5	PIG	A0A4X1WCL8	Tubulin alpha chain		2	10.74	75.7	56300	NLDIERPTYTNLNR	859.946
4	4.1	23	13	239.18	42.5	1130000	46296.5	PIG	A0A4X1WCL8	Tubulin alpha chain		2	9.59	68.7	4090	EIIDLVLDR	543.318
4	4.1	23	13	239.18	42.5	1130000	46296.5	PIG	A0A4X1WCL8	Tubulin alpha chain		2	7.76	61.8	3650	GDVVPK	307.679
4	4.2	22	12	224.09	37.2	1120000	49863.5	PIG	A0A481BFD1	Tubulin alpha chain		2	24.54	94.6	52400	TIGGGDDSFNTFFSETGAGK	1004.45
4	4.2	22	12	224.09	37.2	1120000	49863.5	PIG	A0A481BFD1	Tubulin alpha chain		2	23.14	98.7	16900	LIGQIVSSITASLR	729.44
4	4.2	22	12	224.09	37.2	1120000	49863.5	PIG	A0A481BFD1	Tubulin alpha chain		3	21.67	100	21300	AVFVDLEPTVIDEVR	567.977
4	4.2	22	12	224.09	37.2	1120000	49863.5	PIG	A0A481BFD1	Tubulin alpha chain		2	21.06	91.9	275000	FDGALNVDLTEFQTNLVPYPR	1205.11
4	4.2	22	12	224.09	37.2	1120000	49863.5	PIG	A0A481BFD1	Tubulin alpha chain		2	20.86	90.2	45800	IHFPLATYAPVISAEK	878.969
4	4.2	22	12	224.09	37.2	1120000	49863.5	PIG	A0A481BFD1	Tubulin alpha chain		3	20.79	92.9	17500	qLFHPEQLITGKEDAANNYAR	800.068
4	4.2	22	12	224.09	37.2	1120000	49863.5	PIG	A0A481BFD1	Tubulin alpha chain		2	20	98	15200	qLFHPEQLITGK	697.38
4	4.2	22	12	224.09	37.2	1120000	49863.5	PIG	A0A481BFD1	Tubulin alpha chain		3	19.07	96.1	65000	FDGALNVDLTEFQTNLVPYPR	803.743
4	4.2	22	12	224.09	37.2	1120000	49863.5	PIG	A0A481BFD1	Tubulin alpha chain		3	18.77	70.3	2390	QLFHPEQLITGK	470.925
4	4.2	22	12	224.09	37.2	1120000	49863.5	PIG	A0A481BFD1	Tubulin alpha chain		2	18.45	91.3	351000	AVFVDLEPTVIDEVR	851.458
4	4.2	22	12	224.09	37.2	1120000	49863.5	PIG	A0A481BFD1	Tubulin alpha chain		2	18.25	89.1	3960	SIQFVDWcPTGFK	792.876
4	4.2	22	12	224.09	37.2	1120000	49863.5	PIG	A0A481BFD1	Tubulin alpha chain		3	16.99	71.9	20500	QLFHPEQLITGKEDAANNYAR	805.742
4	4.2	22	12	224.09	37.2	1120000	49863.5	PIG	A0A481BFD1	Tubulin alpha chain		2	16.35	94.1	4090	ELIDLVLDR	543.314
4	4.2	22	12	224.09	37.2	1120000	49863.5	PIG	A0A481BFD1	Tubulin alpha chain		3	15.63	91.9	27000	IHFPLATYAPVISAEK	586.323
4	4.2	22	12	224.09	37.2	1120000	49863.5	PIG	A0A481BFD1	Tubulin alpha chain		2	15.59	76.9	6580	QLFHPEQLITGK	705.893
4	4.2	22	12	224.09	37.2	1120000	49863.5	PIG	A0A481BFD1	Tubulin alpha chain		3	15.21	81.1	64600	NLDIERPTYTNLNR	573.633
4	4.2	22	12	224.09	37.2	1120000	49863.5	PIG	A0A481BFD1	Tubulin alpha chain		2	14.46	86.1	54400	VGINYQPPTVVPGGDLAK	912.992
4	4.2	22	12	224.09	37.2	1120000	49863.5	PIG	A0A481BFD1	Tubulin alpha chain		4	14.06	77.7	2480	QLFHPEQLITGKEDAANNYAR	604.56
4	4.2	22	12	224.09	37.2	1120000	49863.5	PIG	A0A481BFD1	Tubulin alpha chain		3	12.57	77.9	10200	VGINYQPPTVVPGGDLAK	609.002
4	4.2	22	12	224.09	37.2	1120000	49863.5	PIG	A0A481BFD1	Tubulin alpha chain		2	10.74	75.7	56300	NLDIERPTYTNLNR	859.946
4	4.2	22	12	224.09	37.2	1120000	49863.5	PIG	A0A481BFD1	Tubulin alpha chain		2	9.59	68.7	4090	ELIDLVLDR	543.318
4	4.2	22	12	224.09	37.2	1120000	49863.5	PIG	A0A481BFD1	Tubulin alpha chain		2	7.76	61.8	3650	GDVVPK	307.679
5	5.1	15	13	235.17	44.2	379000	38743.7	PIG	A0A4X1W3B6	Annexin		3	23.97	100	4460	ALTGHLEEVALALLK	526.639
5	5.1	15	13	235.17	44.2	379000	38743.7	PIG	A0A4X1W3B6	Annexin		2	23.61	95.1	61000	GLGTDEDTLNEILASR	852.422
5	5.1	15	13	235.17	44.2	379000	38743.7	PIG	A0A4X1W3B6	Annexin		3	21.7	100	37500	GGPGSAVSPYPTFNPSSDVEALHK	805.394
5	5.1	15	13	235.17	44.2	379000	38743.7	PIG	A0A4X1W3B6	Annexin		2	21.58	98.4	55500	GVDEATIIEILTK	701.396
5	5.1	15	13	235.17	44.2	379000	38743.7	PIG	A0A4X1W3B6	Annexin		3	20.5	93.5	52100	GDRSEDLAINDDLADTDAR	687.982
5	5.1	15	13	235.17	44.2	379000	38743.7	PIG	A0A4X1W3B6	Annexin		3	19.55	91.7	39500	LYGISLcQAILDETKGDYEK	772.717
5	5.1	15	13	235.17	44.2	379000	38743.7	PIG	A0A4X1W3B6	Annexin		2	19.29	88.4	16000	SEDLAINDDLADTDAR	867.397
5	5.1	15	13	235.17	44.2	379000	38743.7	PIG	A0A4X1W3B6	Annexin		3	17.92	89.2	1020	GVDEATIIEILTKR	519.966
5	5.1	15	13	235.17	44.2	379000	38743.7	PIG	A0A4X1W3B6	Annexin		2	17.44	94.8	26300	GTDLNVFITILTTR	782.442
5	5.1	15	13	235.17	44.2	379000	38743.7	PIG	A0A4X1W3B6	Annexin		3	15.29	91.1	3220	GLGTDEDTLNEILASR	568.62
5	5.1	15	13	235.17	44.2	379000	38743.7	PIG	A0A4X1W3B6	Annexin		2	14.76	81.2	2120	GDIENcLTVVVK	673.85
5	5.1	15	13	235.17	44.2	379000	38743.7	PIG	A0A4X1W3B6	Annexin		2	13.95	85.8	1210	VLDLELK	415.256
5	5.1	15	13	235.17	44.2	379000	38743.7	PIG	A0A4X1W3B6	Annexin		2	13.12	71	44600	DITSDTSGDYQK	665.293
5	5.1	15	13	235.17	44.2	379000	38743.7	PIG	A0A4X1W3B6	Annexin		2	9.63	60.2	27000	GDRSEDLAINDDLADTDAR	1031.48
5	5.1	15	13	235.17	44.2	379000	38743.7	PIG	A0A4X1W3B6	Annexin		2	7.78	59.9	7210	LYGISLcQAILDETK	862.442
6	6.1	18	11	222.61	35.2	1310000	53387.4	PIG	A0A287ALC1	Uncharacterized protein		2	26.29	97.6	97100	VVSGVSTGPVETLQSSPVTYR	1082.07
6	6.1	18	11	222.61	35.2	1310000	53387.4	PIG	A0A287ALC1	Uncharacterized protein		2	24.42	97.6	63400	APASYFVQSVLTVSAK	834.458
6	6.1	18	11	222.61	35.2	1310000	53387.4	PIG	A0A287ALC1	Uncharacterized protein		2	22.48	95.3	14000	DFLPSSVTFSWNYK	845.906
6	6.1	18	11	222.61	35.2	1310000	53387.4	PIG	A0A287ALC1	Uncharacterized protein		2	21.81	97	16900	VSSQNIQDFPSVLR	795.422
6	6.1	18	11	222.61	35.2	1310000	53387.4	PIG	A0A287ALC1	Uncharacterized protein		2	21.16	93	56500	GEPVSADKYVTSAPVPEPEPK	1099.06
6	6.1	18	11	222.61	35.2	1310000	53387.4	PIG	A0A287ALC1	Uncharacterized protein		3	20.29	95.6	91600	VLLPSVSIPQDPEAFLVcEVQHPSGTK	983.18
6	6.1	18	11	222.61	35.2	1310000	53387.4	PIG	A0A287ALC1	Uncharacterized protein		3	20.19	91.7	154000	SVSISGPVVEEQPPVLNIFVPTR	822.121
6	6.1	18	11	222.61	35.2	1310000	53387.4	PIG	A0A287ALC1	Uncharacterized protein		2	20.19	89.6	40900	GFSPADVFVQWLQK	811.421
6	6.1	18	11	222.61	35.2	1310000	53387.4	PIG	A0A287ALC1	Uncharacterized protein		3	19.38	98.1	8610	APASYFVQSVLTVSAK	556.636
6	6.1	18	11	222.61	35.2	1310000	53387.4	PIG	A0A287ALC1	Uncharacterized protein		2	18.95	75.6	274000	SVSISGPVVEEQPPVLNIFVPTR	1232.67
6	6.1	18	11	222.61	35.2	1310000	53387.4	PIG	A0A287ALC1	Uncharacterized protein		2	18.75	93.3	104000	STGKPTLYNVSLVLSDTASTcY	1189.09
6	6.1	18	11	222.61	35.2	1310000	53387.4	PIG	A0A287ALC1	Uncharacterized protein		3	18.04	98.1	30500	VVSGVSTGPVETLQSSPVTYR	721.712
6	6.1	18	11	222.61	35.2	1310000	53387.4	PIG	A0A287ALC1	Uncharacterized protein		3	17.97	88.4	89700	GEPVSADKYVTSAPVPEPEPK	733.036
6	6.1	18	11	222.61	35.2	1310000	53387.4	PIG	A0A287ALC1	Uncharacterized protein		3	14.55	87.7	16400	STGKPTLYNVSLVLSDTASTcY	793.057
6	6.1	18	11	222.61	35.2	1310000	53387.4	PIG	A0A287ALC1	Uncharacterized protein		2	14.02	77.8	131000	YVTSAPVPEPEPK	707.367
6	6.1	18	11	222.61	35.2	1310000	53387.4	PIG	A0A287ALC1	Uncharacterized protein		3	13.01	87.6	14100	RVVSGVSTGPVETLQSSPVTYR	773.732
6	6.1	18	11	222.61	35.2	1310000	53387.4	PIG	A0A287ALC1	Uncharacterized protein		4	11.59	73.2	21300	VLLPSVSIPQDPEAFLVcEVQHPSGTK	737.628
6	6.1	18	11	222.61	35.2	1310000	53387.4	PIG	A0A287ALC1	Uncharacterized protein		3	10.64	66.7	89700	GEPVSADKYVTSAPVPEPEPK	733.041
7	7.1	18	11	207.71	51	2650000	24998.3	PIG	A0A4X1SXN8	GLOBIN domain-containing protein		3	25.34	96	35200	VVAGVANALAHK	383.895
7	7.1	18	11	207.71	51	2650000	24998.3	PIG	A0A4X1SXN8	GLOBIN domain-containing protein		2	25.23	95.7	194000	VVAGVANALAHK	575.34
7	7.1	18	11	207.71	51	2650000	24998.3	PIG	A0A4X1SXN8	GLOBIN domain-containing protein		2	25.15	92.1	21800	FFESFGDLSNADAVmGNPK	1031.46
7	7.1	18	11	207.71	51	2650000	24998.3	PIG	A0A4X1SXN8	GLOBIN domain-containing protein		2	24.54	98	93300	LGHDFNPDVQAAFQK	843.919
7	7.1	18	11	207.71	51	2650000	24998.3	PIG	A0A4X1SXN8	GLOBIN domain-containing protein		2	22.94	94.5	19000	FFESFGDLSNADAVMGNPK	1023.47
7	7.1	18	11	207.71	51	2650000	24998.3	PIG	A0A4X1SXN8	GLOBIN domain-containing protein		4	22.15	89.3	132000	LSELHcDQLHVDPENFR	528.001
7	7.1	18	11	207.71	51	2650000	24998.3	PIG	A0A4X1SXN8	GLOBIN domain-containing protein		3	20.93	84.6	608000	LSELHcDQLHVDPENFR	703.667
7	7.1	18	11	207.71	51	2650000	24998.3	PIG	A0A4X1SXN8	GLOBIN domain-containing protein		3	20.37	98.2	9630	VNVDEVGGEALGR	438.889
7	7.1	18	11	207.71	51	2650000	24998.3	PIG	A0A4X1SXN8	GLOBIN domain-containing protein		2	18.45	75.5	381000	LSELHcDQLHVDPENFR	1055
7	7.1	18	11	207.71	51	2650000	24998.3	PIG	A0A4X1SXN8	GLOBIN domain-containing protein		2	18.42	94.7	38400	LLGNVIVVVLAR	633.419
7	7.1	18	11	207.71	51	2650000	24998.3	PIG	A0A4X1SXN8	GLOBIN domain-containing protein		2	18.25	86.5	789000	VNVDEVGGEALGR	657.837
7	7.1	18	11	207.71	51	2650000	24998.3	PIG	A0A4X1SXN8	GLOBIN domain-containing protein		3	17.31	88.6	4940	FFESFGDLSNADAVMGNPK	682.652
7	7.1	18	11	207.71	51	2650000	24998.3	PIG	A0A4X1SXN8	GLOBIN domain-containing protein		2	15.84	90.1	68800	EAVLGLWGK	486.779
7	7.1	18	11	207.71	51	2650000	24998.3	PIG	A0A4X1SXN8	GLOBIN domain-containing protein		3	15.16	86.9	16900	RLGHDFNPDVQAAFQK	614.97
7	7.1	18	11	207.71	51	2650000	24998.3	PIG	A0A4X1SXN8	GLOBIN domain-containing protein		2	15.09	67.2	4510	VVAGVANALAHKYH	725.393
7	7.1	18	11	207.71	51	2650000	24998.3	PIG	A0A4X1SXN8	GLOBIN domain-containing protein		2	14.84	84.6	128000	HLDNLK	370.206
7	7.1	18	11	207.71	51	2650000	24998.3	PIG	A0A4X1SXN8	GLOBIN domain-containing protein		3	14.63	93.1	91400	LGHDFNPDVQAAFQK	562.948
7	7.1	18	11	207.71	51	2650000	24998.3	PIG	A0A4X1SXN8	GLOBIN domain-containing protein		2	10.81	73.2	14200	KVLQSFSDGLK	611.35
7	7.1	18	11	207.71	51	2650000	24998.3	PIG	A0A4X1SXN8	GLOBIN domain-containing protein		2	8.09	51	14400	LSELHcDK	501.224
7	7.2	6	4	56.16	27.2	1150000	16095.3	PIG	A0A1K0H3U3	Globin B1		4	22.15	89.3	132000	LSELHcDKLHVDPENFR	528.001
7	7.2	6	4	56.16	27.2	1150000	16095.3	PIG	A0A1K0H3U3	Globin B1		3	20.93	84.6	608000	LSELHcDKLHVDPENFR	703.667
7	7.2	6	4	56.16	27.2	1150000	16095.3	PIG	A0A1K0H3U3	Globin B1		2	18.45	75.5	381000	LSELHcDKLHVDPENFR	1055
7	7.2	6	4	56.16	27.2	1150000	16095.3	PIG	A0A1K0H3U3	Globin B1		2	17.41	75.2	16200	VNVEETGGEAVGR	658.826
7	7.2	6	4	56.16	27.2	1150000	16095.3	PIG	A0A1K0H3U3	Globin B1		2	8.51	60.7	2450	VLTSFGDAVK	518.786
7	7.2	6	4	56.16	27.2	1150000	16095.3	PIG	A0A1K0H3U3	Globin B1		2	8.09	51	14400	LSELHcDK	501.224
8	8.1	19	11	198.89	2.8	332000	569745	PIG	A0A4X1VKL9	Uncharacterized protein		2	25.79	97.8	5310	VDIEGPDVNIEGPEGK	834.406
8	8.1	19	11	198.89	2.8	332000	569745	PIG	A0A4X1VKL9	Uncharacterized protein		2	21.27	95.2	12400	VDIEAPDVSLEGPEGK	827.913
8	8.1	19	11	198.89	2.8	332000	569745	PIG	A0A4X1VKL9	Uncharacterized protein		2	20.83	97.4	44500	GEGPEVDVNLPK	627.323
8	8.1	19	11	198.89	2.8	332000	569745	PIG	A0A4X1VKL9	Uncharacterized protein		3	17.93	85	10300	VDVDVPDVDVHGPDWHLK	681.341
8	8.1	19	11	198.89	2.8	332000	569745	PIG	A0A4X1VKL9	Uncharacterized protein		2	17.41	86.1	18900	VDIDVPDVNIEGPDAK	848.429
8	8.1	19	11	198.89	2.8	332000	569745	PIG	A0A4X1VKL9	Uncharacterized protein		2	16.87	87.4	7450	VEGDLKGPEVDIK	699.877
8	8.1	19	11	198.89	2.8	332000	569745	PIG	A0A4X1VKL9	Uncharacterized protein		2	15.27	80.5	17400	ADIDVSGPK	451.235
8	8.1	19	11	198.89	2.8	332000	569745	PIG	A0A4X1VKL9	Uncharacterized protein		2	15.15	81.8	6300	AEGPEVDVNLPK	634.328
8	8.1	19	11	198.89	2.8	332000	569745	PIG	A0A4X1VKL9	Uncharacterized protein		2	14.09	73.7	11500	ADIDISGPK	458.243
8	8.1	19	11	198.89	2.8	332000	569745	PIG	A0A4X1VKL9	Uncharacterized protein		2	9.52	58.6	44500	GEGPEVDVNLPK	627.323
8	8.2	12	11	194.37	7.2	351000	235790	PIG	A0A287A608	AHNAK nucleoprotein		2	25.79	97.8	5310	VDIEGPDVNIEGPEGK	834.406
8	8.2	12	11	194.37	7.2	351000	235790	PIG	A0A287A608	AHNAK nucleoprotein		2	21.27	95.2	12400	VDIEAPDVSLEGPEGK	827.913
8	8.2	12	11	194.37	7.2	351000	235790	PIG	A0A287A608	AHNAK nucleoprotein		2	20.83	97.4	44500	GEGPEVDVNLPK	627.323
8	8.2	12	11	194.37	7.2	351000	235790	PIG	A0A287A608	AHNAK nucleoprotein		3	17.93	85	10300	VDVDVPDVDVHGPDWHLK	681.341
8	8.2	12	11	194.37	7.2	351000	235790	PIG	A0A287A608	AHNAK nucleoprotein		2	17.41	86.1	18900	VDIDVPDVNIEGPDAK	848.429
8	8.2	12	11	194.37	7.2	351000	235790	PIG	A0A287A608	AHNAK nucleoprotein		2	16.87	87.4	7450	VEGDLKGPEVDIK	699.877
8	8.2	12	11	194.37	7.2	351000	235790	PIG	A0A287A608	AHNAK nucleoprotein		2	15.27	80.5	17400	ADIDVSGPK	451.235
8	8.2	12	11	194.37	7.2	351000	235790	PIG	A0A287A608	AHNAK nucleoprotein		2	15.15	81.8	6300	AEGPEVDVNLPK	634.328
8	8.2	12	11	194.37	7.2	351000	235790	PIG	A0A287A608	AHNAK nucleoprotein		2	14.09	73.7	11500	ADIDISGPK	458.243
8	8.2	12	11	194.37	7.2	351000	235790	PIG	A0A287A608	AHNAK nucleoprotein		3	12.35	65.2	18500	ADIEVPEmSIEGPEGKIKGPK	747.386
8	8.2	12	11	194.37	7.2	351000	235790	PIG	A0A287A608	AHNAK nucleoprotein		2	9.52	58.6	44500	GEGPEVDVNLPK	627.323
8	8.3	9	8	125.7	8.2	202000	178316	PIG	A0A480Z467	Neuroblast differentiation-associated protein AHNAK isoform X1		2	21.27	95.2	12400	VDIEAPDVSLEGPEGK	827.913
8	8.3	9	8	125.7	8.2	202000	178316	PIG	A0A480Z467	Neuroblast differentiation-associated protein AHNAK isoform X1		2	20.83	97.4	44500	GEGPEVDVNLPK	627.323
8	8.3	9	8	125.7	8.2	202000	178316	PIG	A0A480Z467	Neuroblast differentiation-associated protein AHNAK isoform X1		3	17.93	85	10300	VDVDVPDVDVHGPDWHLK	681.341
8	8.3	9	8	125.7	8.2	202000	178316	PIG	A0A480Z467	Neuroblast differentiation-associated protein AHNAK isoform X1		2	16.87	87.4	7450	VEGDLKGPEVDLK	699.877
8	8.3	9	8	125.7	8.2	202000	178316	PIG	A0A480Z467	Neuroblast differentiation-associated protein AHNAK isoform X1		2	15.15	81.8	6300	AEGPEVDVNLPK	634.328
8	8.3	9	8	125.7	8.2	202000	178316	PIG	A0A480Z467	Neuroblast differentiation-associated protein AHNAK isoform X1		2	14.09	73.7	11500	ADIDISGPK	458.243
8	8.3	9	8	125.7	8.2	202000	178316	PIG	A0A480Z467	Neuroblast differentiation-associated protein AHNAK isoform X1		3	12.35	65.2	18500	ADIEVPEmSIEGPEGKIKGPK	747.386
8	8.3	9	8	125.7	8.2	202000	178316	PIG	A0A480Z467	Neuroblast differentiation-associated protein AHNAK isoform X1		2	9.52	58.6	44500	GEGPEVDVNLPK	627.323
8	8.3	9	8	125.7	8.2	202000	178316	PIG	A0A480Z467	Neuroblast differentiation-associated protein AHNAK isoform X1		3	7.21	59.8	35200	GEGAGIDVTLPAGEVTLPGVSGDISLPEVALEGLEGK	1182.95
9	9.1	14	10	180.94	36.3	912000	51585.1	PIG	A0A287A275	Tubulin beta chain		4	24.54	89.2	64800	FWEVISDEHGIDPTGTYHGDSDLQLER	779.861
9	9.1	14	10	180.94	36.3	912000	51585.1	PIG	A0A287A275	Tubulin beta chain		2	21.8	93.2	27000	GHYTEGAELVDSVLDVVR	979.993
9	9.1	14	10	180.94	36.3	912000	51585.1	PIG	A0A287A275	Tubulin beta chain		4	20.74	92.5	202000	VSDTVVEPYNATLSVHQLVENTDETYcIDNEALYDIcFR	1149.03
9	9.1	14	10	180.94	36.3	912000	51585.1	PIG	A0A287A275	Tubulin beta chain		3	20.57	91.5	8070	GHYTEGAELVDSVLDVVRK	696.365
9	9.1	14	10	180.94	36.3	912000	51585.1	PIG	A0A287A275	Tubulin beta chain		2	19.91	89.6	22400	FPGQLNADLR	565.806
9	9.1	14	10	180.94	36.3	912000	51585.1	PIG	A0A287A275	Tubulin beta chain		3	18.85	91.5	55100	SGPFGQIFRPDNFVFGQSGAGNNWAK	933.46
9	9.1	14	10	180.94	36.3	912000	51585.1	PIG	A0A287A275	Tubulin beta chain		3	18.79	97.1	20000	GHYTEGAELVDSVLDVVR	653.667
9	9.1	14	10	180.94	36.3	912000	51585.1	PIG	A0A287A275	Tubulin beta chain		3	17.7	70.1	133000	VSDTVVEPYNATLSVHQLVENTDETYcIDNEALYDIcFR	1531.71
9	9.1	14	10	180.94	36.3	912000	51585.1	PIG	A0A287A275	Tubulin beta chain		3	17.66	72	84200	FWEVISDEHGIDPTGTYHGDSDLQLER	1039.48
9	9.1	14	10	180.94	36.3	912000	51585.1	PIG	A0A287A275	Tubulin beta chain		2	16.23	87.7	14600	NSSYFVEWIPNNVK	848.917
9	9.1	14	10	180.94	36.3	912000	51585.1	PIG	A0A287A275	Tubulin beta chain		3	15.4	85.8	125000	EIVHLQAGQcGNQIGAK	608.313
9	9.1	14	10	180.94	36.3	912000	51585.1	PIG	A0A287A275	Tubulin beta chain		2	13.65	74.6	66000	TAVcDIPPR	514.758
9	9.1	14	10	180.94	36.3	912000	51585.1	PIG	A0A287A275	Tubulin beta chain		2	10.52	63.3	66500	TAVcDIPPR	514.764
9	9.1	14	10	180.94	36.3	912000	51585.1	PIG	A0A287A275	Tubulin beta chain		2	9.25	50.8	23400	IREEYPDR	539.27
9	9.2	13	10	174.73	35.3	767000	49670	PIG	A0A480TK33	Tubulin beta chain		2	21.8	93.2	27000	GHYTEGAELVDSVLDVVR	979.993
9	9.2	13	10	174.73	35.3	767000	49670	PIG	A0A480TK33	Tubulin beta chain		4	20.74	92.5	202000	VSDTVVEPYNATLSVHQLVENTDETYcIDNEALYDIcFR	1149.03
9	9.2	13	10	174.73	35.3	767000	49670	PIG	A0A480TK33	Tubulin beta chain		3	20.57	91.5	8070	GHYTEGAELVDSVLDVVRK	696.365
9	9.2	13	10	174.73	35.3	767000	49670	PIG	A0A480TK33	Tubulin beta chain		2	19.91	89.6	22400	FPGQLNADLR	565.806
9	9.2	13	10	174.73	35.3	767000	49670	PIG	A0A480TK33	Tubulin beta chain		3	18.85	91.5	55100	SGPFGQIFRPDNFVFGQSGAGNNWAK	933.46
9	9.2	13	10	174.73	35.3	767000	49670	PIG	A0A480TK33	Tubulin beta chain		3	18.79	97.1	20000	GHYTEGAELVDSVLDVVR	653.667
9	9.2	13	10	174.73	35.3	767000	49670	PIG	A0A480TK33	Tubulin beta chain		2	18.33	86	4330	ALTVPELTQQVFDAK	830.455
9	9.2	13	10	174.73	35.3	767000	49670	PIG	A0A480TK33	Tubulin beta chain		3	17.7	70.1	133000	VSDTVVEPYNATLSVHQLVENTDETYcIDNEALYDIcFR	1531.71
9	9.2	13	10	174.73	35.3	767000	49670	PIG	A0A480TK33	Tubulin beta chain		2	16.23	87.7	14600	NSSYFVEWIPNNVK	848.917
9	9.2	13	10	174.73	35.3	767000	49670	PIG	A0A480TK33	Tubulin beta chain		3	15.4	85.8	125000	EIVHIQAGQcGNQIGAK	608.313
9	9.2	13	10	174.73	35.3	767000	49670	PIG	A0A480TK33	Tubulin beta chain		2	13.65	74.6	66000	TAVcDIPPR	514.758
9	9.2	13	10	174.73	35.3	767000	49670	PIG	A0A480TK33	Tubulin beta chain		2	10.52	63.3	66500	TAVcDIPPR	514.764
9	9.2	13	10	174.73	35.3	767000	49670	PIG	A0A480TK33	Tubulin beta chain		2	9.25	50.8	23400	IREEYPDR	539.27
10	10.1	14	12	180.61	36.5	204000	53484.6	PIG	A0A286ZPC8	Uncharacterized protein		3	20.07	94.1	21200	QTQTFTTYSDNQPGVLIQVYEGER	925.445
10	10.1	14	12	180.61	36.5	204000	53484.6	PIG	A0A286ZPC8	Uncharacterized protein		2	19.65	90.5	30700	VEIIANDQGNR	614.818
10	10.1	14	12	180.61	36.5	204000	53484.6	PIG	A0A286ZPC8	Uncharacterized protein		3	19.02	82.4	5180	SINPDEAVAYGAAVQAAILSGDK	754.049
10	10.1	14	12	180.61	36.5	204000	53484.6	PIG	A0A286ZPC8	Uncharacterized protein		3	18.47	94.5	11900	IINEPTAAAIAYGLDKK	596.667
10	10.1	14	12	180.61	36.5	204000	53484.6	PIG	A0A286ZPC8	Uncharacterized protein		2	18.29	78.3	13700	STAGDTHLGGEDFDNR	846.366
10	10.1	14	12	180.61	36.5	204000	53484.6	PIG	A0A286ZPC8	Uncharacterized protein		2	16.69	93.2	6940	DAGTIAGLNVLR	600.337
10	10.1	14	12	180.61	36.5	204000	53484.6	PIG	A0A286ZPC8	Uncharacterized protein		2	16.37	81.9	19600	QTQTFTTYSDNQPGVLIQVYEGER	1387.66
10	10.1	14	12	180.61	36.5	204000	53484.6	PIG	A0A286ZPC8	Uncharacterized protein		3	13.86	71.2	16500	STAGDTHLGGEDFDNR	564.579
10	10.1	14	12	180.61	36.5	204000	53484.6	PIG	A0A286ZPC8	Uncharacterized protein		2	13.49	75.9	9090	FEELNADLFR	627.311
10	10.1	14	12	180.61	36.5	204000	53484.6	PIG	A0A286ZPC8	Uncharacterized protein		2	12.61	75.3	12300	TVTNAVVTVPAYFNDSQR	991.502
10	10.1	14	12	180.61	36.5	204000	53484.6	PIG	A0A286ZPC8	Uncharacterized protein		3	12.25	69.5	37400	TLSSSTQASIEIDSLYEGIDFYTSITR	999.82
10	10.1	14	12	180.61	36.5	204000	53484.6	PIG	A0A286ZPC8	Uncharacterized protein		2	11.45	69.6	7730	GTLDPVEK	429.73
10	10.1	14	12	180.61	36.5	204000	53484.6	PIG	A0A286ZPC8	Uncharacterized protein		2	9.83	61.7	8210	NTTIPTK	387.719
10	10.1	14	12	180.61	36.5	204000	53484.6	PIG	A0A286ZPC8	Uncharacterized protein		2	8.79	62.8	3740	DNNLLGK	387.213
10	10.2	5	5	82.04	11.4	105000	100858	PIG	A0A287BQU9	Uncharacterized protein		3	22.19	85.1	5000	ELEQVcNPIISGLYQGAGGPGAGGFGAQAPK	1015.16
10	10.2	5	5	82.04	11.4	105000	100858	PIG	A0A287BQU9	Uncharacterized protein		2	19.65	90.5	30700	VEIIANDQGNR	614.818
10	10.2	5	5	82.04	11.4	105000	100858	PIG	A0A287BQU9	Uncharacterized protein		2	15.18	78.9	40800	NQVALNPQNTVFDAK	829.926
10	10.2	5	5	82.04	11.4	105000	100858	PIG	A0A287BQU9	Uncharacterized protein		3	15.02	82.1	8170	SVAIGIDLGTTYScVGVFQHGK	770.388
10	10.2	5	5	82.04	11.4	105000	100858	PIG	A0A287BQU9	Uncharacterized protein		3	10	62.8	20200	TLSSSTQASLEIDSLFEGIDFYTSITR	994.476
11	11.1	11	9	176.71	35.8	230000	36154.3	PIG	A0A287AYJ2	Annexin		2	23.72	100	19300	SETSGSFEDALLAIVK	833.93
11	11.1	11	9	176.71	35.8	230000	36154.3	PIG	A0A287AYJ2	Annexin		3	23.57	100	20600	VLVSLSAGGRDEGNYLDDALVR	773.733
11	11.1	11	9	176.71	35.8	230000	36154.3	PIG	A0A287AYJ2	Annexin		2	22.68	94	25200	GLGTDDNTLIR	587.803
11	11.1	11	9	176.71	35.8	230000	36154.3	PIG	A0A287AYJ2	Annexin		2	22.16	92.3	84900	GLGTDEDAIISVLAYR	846.945
11	11.1	11	9	176.71	35.8	230000	36154.3	PIG	A0A287AYJ2	Annexin		2	21.9	84.9	24600	GAGTDEGcLIEILASR	831.412
11	11.1	11	9	176.71	35.8	230000	36154.3	PIG	A0A287AYJ2	Annexin		2	21.25	90.6	11500	AASGFNAAEDAQTLR	761.366
11	11.1	11	9	176.71	35.8	230000	36154.3	PIG	A0A287AYJ2	Annexin		3	15.22	86.7	6770	GLGTDEDAIISVLAYR	564.961
11	11.1	11	9	176.71	35.8	230000	36154.3	PIG	A0A287AYJ2	Annexin		2	14.64	71.3	16100	DEGNYLDDALVR	690.324
11	11.1	11	9	176.71	35.8	230000	36154.3	PIG	A0A287AYJ2	Annexin		3	14.45	69.4	11000	NHLLHVFDEYKR	524.273
11	11.1	11	9	176.71	35.8	230000	36154.3	PIG	A0A287AYJ2	Annexin		2	12.34	83.5	6090	DIEQSIK	416.723
11	11.1	11	9	176.71	35.8	230000	36154.3	PIG	A0A287AYJ2	Annexin		2	8.98	61.9	4420	NHLLHVFDEYKR	785.91
12	12.1	16	14	175.32	33.1	146000	68170.1	PIG	A0A286ZT13	Albumin		2	19.89	91.4	3810	TVLGNFAAFVQK	647.86
12	12.1	16	14	175.32	33.1	146000	68170.1	PIG	A0A286ZT13	Albumin		2	16.14	90.5	16800	VPQVSTPTLVEVAR	748.427
12	12.1	16	14	175.32	33.1	146000	68170.1	PIG	A0A286ZT13	Albumin		4	15.95	83.1	20400	RDELPADLNPLEHDFVEDKEVcK	692.843
12	12.1	16	14	175.32	33.1	146000	68170.1	PIG	A0A286ZT13	Albumin		3	15.09	83.3	6710	KVPQVSTPTLVEVAR	541.99
12	12.1	16	14	175.32	33.1	146000	68170.1	PIG	A0A286ZT13	Albumin		2	14.43	72.5	8520	ADFTEISK	455.728
12	12.1	16	14	175.32	33.1	146000	68170.1	PIG	A0A286ZT13	Albumin		3	14.36	82.4	6770	LKPDPVALcADFQEDEQK	701.676
12	12.1	16	14	175.32	33.1	146000	68170.1	PIG	A0A286ZT13	Albumin		2	13.32	68.7	6260	DVFLGTFLYEYSR	805.4
12	12.1	16	14	175.32	33.1	146000	68170.1	PIG	A0A286ZT13	Albumin		2	11.23	66.2	895	FQPLVDEPK	536.785
12	12.1	16	14	175.32	33.1	146000	68170.1	PIG	A0A286ZT13	Albumin		2	10.5	62.5	7430	DLGEQYFK	500.241
12	12.1	16	14	175.32	33.1	146000	68170.1	PIG	A0A286ZT13	Albumin		3	10.41	50.7	12100	EccHGDLLEcADDRADLAK	749.988
12	12.1	16	14	175.32	33.1	146000	68170.1	PIG	A0A286ZT13	Albumin		4	10.28	73.2	4450	EccHGDLLEcADDRADLAK	562.734
12	12.1	16	14	175.32	33.1	146000	68170.1	PIG	A0A286ZT13	Albumin		2	10.2	53.8	2900	LGEYGFQNALIVR	740.401
12	12.1	16	14	175.32	33.1	146000	68170.1	PIG	A0A286ZT13	Albumin		2	10.16	67.6	13200	KVPQVSTPTLVEVAR	812.475
12	12.1	16	14	175.32	33.1	146000	68170.1	PIG	A0A286ZT13	Albumin		2	9.44	53	17200	TcVADESAENcDK	749.794
12	12.1	16	14	175.32	33.1	146000	68170.1	PIG	A0A286ZT13	Albumin		3	7.44	52.9	8880	GLVLIAFSQHLQQcPYEEHVK	832.763
12	12.1	16	14	175.32	33.1	146000	68170.1	PIG	A0A286ZT13	Albumin		3	6.92	56.7	10200	IYEATLEDccAKEDPPAcYATVFDK	989.44
13	13.1	16	8	158.93	80.1	1540000	15038.9	PIG	P01965	Hemoglobin subunit alpha		2	24.39	90.3	241000	VGGQAGAHGAEALER	711.858
13	13.1	16	8	158.93	80.1	1540000	15038.9	PIG	P01965	Hemoglobin subunit alpha		5	23.17	78.8	22000	LLSHcLLVTLAAHHPDDFNPSVHASLDK	622.322
13	13.1	16	8	158.93	80.1	1540000	15038.9	PIG	P01965	Hemoglobin subunit alpha		3	22.43	97	90500	VGGQAGAHGAEALER	474.908
13	13.1	16	8	158.93	80.1	1540000	15038.9	PIG	P01965	Hemoglobin subunit alpha		3	22.38	94	194000	TYFPHFNLSHGSDQVK	626.305
13	13.1	16	8	158.93	80.1	1540000	15038.9	PIG	P01965	Hemoglobin subunit alpha		4	21.26	93.9	49400	LLSHcLLVTLAAHHPDDFNPSVHASLDK	777.649
13	13.1	16	8	158.93	80.1	1540000	15038.9	PIG	P01965	Hemoglobin subunit alpha		4	21.03	78.6	102000	AVGHLDDLPGALSALSDLHAHK	560.049
13	13.1	16	8	158.93	80.1	1540000	15038.9	PIG	P01965	Hemoglobin subunit alpha		3	21.02	89.7	133000	AVGHLDDLPGALSALSDLHAHK	746.396
13	13.1	16	8	158.93	80.1	1540000	15038.9	PIG	P01965	Hemoglobin subunit alpha		5	20.58	94.3	23500	AVGHLDDLPGALSALSDLHAHK	448.242
13	13.1	16	8	158.93	80.1	1540000	15038.9	PIG	P01965	Hemoglobin subunit alpha		3	19.44	81.2	42000	LLSHcLLVTLAAHHPDDFNPSVHASLDK	1036.53
13	13.1	16	8	158.93	80.1	1540000	15038.9	PIG	P01965	Hemoglobin subunit alpha		2	19.38	81.1	117000	AVGHLDDLPGALSALSDLHAHK	1119.09
13	13.1	16	8	158.93	80.1	1540000	15038.9	PIG	P01965	Hemoglobin subunit alpha		2	19.24	81.9	154000	TYFPHFNLSHGSDQVK	938.954
13	13.1	16	8	158.93	80.1	1540000	15038.9	PIG	P01965	Hemoglobin subunit alpha		2	19.03	97.5	27700	FLANVSTVLTSK	640.366
13	13.1	16	8	158.93	80.1	1540000	15038.9	PIG	P01965	Hemoglobin subunit alpha		4	17.42	75.7	24300	TYFPHFNLSHGSDQVK	469.978
13	13.1	16	8	158.93	80.1	1540000	15038.9	PIG	P01965	Hemoglobin subunit alpha		2	17.36	97.9	84000	VADALTK	359.21
13	13.1	16	8	158.93	80.1	1540000	15038.9	PIG	P01965	Hemoglobin subunit alpha		2	16.82	90.2	166000	VDPVNFK	409.718
13	13.1	16	8	158.93	80.1	1540000	15038.9	PIG	P01965	Hemoglobin subunit alpha		2	14.75	92.7	65400	VLSAADK	352.202
14	14.1	9	8	133.72	35.2	203000	36133.4	PIG	A0A4X1VBD0	Annexin		2	20.74	87.7	9530	DLLDDLKSELTGK	723.885
14	14.1	9	8	133.72	35.2	203000	36133.4	PIG	A0A4X1VBD0	Annexin		2	18.66	84.2	30300	ETSGNLEQLLLAVVK	807.462
14	14.1	9	8	133.72	35.2	203000	36133.4	PIG	A0A4X1VBD0	Annexin		2	18.56	68.2	9470	GAGTDDHTLIR	578.286
14	14.1	9	8	133.72	35.2	203000	36133.4	PIG	A0A4X1VBD0	Annexin		2	18.18	86.7	11000	QVYEEEYGSSLEDDVVGDTSGYYQR	1444.63
14	14.1	9	8	133.72	35.2	203000	36133.4	PIG	A0A4X1VBD0	Annexin		3	18.18	89.9	3330	DLLDDLKSELTGK	482.92
14	14.1	9	8	133.72	35.2	203000	36133.4	PIG	A0A4X1VBD0	Annexin		2	17.59	89.1	31600	GTVTDFPGFDER	670.807
14	14.1	9	8	133.72	35.2	203000	36133.4	PIG	A0A4X1VBD0	Annexin		2	16.16	90.5	3240	SEIDLFNIR	553.8
14	14.1	9	8	133.72	35.2	203000	36133.4	PIG	A0A4X1VBD0	Annexin		2	13.65	67.1	7220	LYDAYELK	507.747
14	14.1	9	8	133.72	35.2	203000	36133.4	PIG	A0A4X1VBD0	Annexin		2	10.18	54.9	97100	IDEAQVEQDAQALFQAGELK	1102.05
15	15.1	9	9	116.95	3.6	161000	531981	PIG	A0A287B9W3	Uncharacterized protein		3	18.22	93.6	14200	FGNPLLVQDVESYDPVLNPVLNR	866.793
15	15.1	9	9	116.95	3.6	161000	531981	PIG	A0A287B9W3	Uncharacterized protein		3	16.32	79.6	4370	KLVPLLLEDGGEAPAALEAALEEK	826.129
15	15.1	9	9	116.95	3.6	161000	531981	PIG	A0A287B9W3	Uncharacterized protein		3	15.54	85.3	15800	HVPVVYVDYPGPASLTQIYGTFNR	898.464
15	15.1	9	9	116.95	3.6	161000	531981	PIG	A0A287B9W3	Uncharacterized protein		3	14.9	82	2390	ILDDDTIITTLENLKR	625.014
15	15.1	9	9	116.95	3.6	161000	531981	PIG	A0A287B9W3	Uncharacterized protein		2	12.18	66.2	22300	LVPLLLEDGGEAPAALEAALEEK	1174.62
15	15.1	9	9	116.95	3.6	161000	531981	PIG	A0A287B9W3	Uncharacterized protein		3	11.28	67.2	8230	GIFEALRPLETLPVEGLIR	708.411
15	15.1	9	9	116.95	3.6	161000	531981	PIG	A0A287B9W3	Uncharacterized protein		3	10.07	67.5	41200	VLTLSEDSPYETLHSFISNAVAPFFK	971.49
15	15.1	9	9	116.95	3.6	161000	531981	PIG	A0A287B9W3	Uncharacterized protein		2	9.83	51.9	18700	FYFVGDEDLLEIIGNSK	979.993
15	15.1	9	9	116.95	3.6	161000	531981	PIG	A0A287B9W3	Uncharacterized protein		2	8.61	63.8	33500	ENFIPTIVNFSAEEISDAIR	1133.07
16	16.1	9	6	108.42	17.8	423000	41792.1	PIG	A0A0B8RTA2	Actin, gamma 1		2	22.18	91.1	65200	SYELPDGQVITIGNER	895.951
16	16.1	9	6	108.42	17.8	423000	41792.1	PIG	A0A0B8RTA2	Actin, gamma 1		2	21.92	92.5	22200	DSYVGDEAQSKR	677.816
16	16.1	9	6	108.42	17.8	423000	41792.1	PIG	A0A0B8RTA2	Actin, gamma 1		3	20.02	68.1	15300	QEYDESGPSIVHR	506.237
16	16.1	9	6	108.42	17.8	423000	41792.1	PIG	A0A0B8RTA2	Actin, gamma 1		2	19.65	89.6	24500	qEYDESGPSIVHR	750.343
16	16.1	9	6	108.42	17.8	423000	41792.1	PIG	A0A0B8RTA2	Actin, gamma 1		2	19.62	68.7	27600	QEYDESGPSIVHR	758.856
16	16.1	9	6	108.42	17.8	423000	41792.1	PIG	A0A0B8RTA2	Actin, gamma 1		2	19.3	91.2	92100	VAPEEHPVLLTEAPLNPK	977.535
16	16.1	9	6	108.42	17.8	423000	41792.1	PIG	A0A0B8RTA2	Actin, gamma 1		3	16.35	78	135000	VAPEEHPVLLTEAPLNPK	652.026
16	16.1	9	6	108.42	17.8	423000	41792.1	PIG	A0A0B8RTA2	Actin, gamma 1		2	16.18	71.1	34000	DSYVGDEAQSK	599.764
16	16.1	9	6	108.42	17.8	423000	41792.1	PIG	A0A0B8RTA2	Actin, gamma 1		2	8.82	66.5	6480	IIAPPERK	462.283
16	16.2	6	5	83.11	13.3	178000	44807.5	PIG	A0A286ZWJ1	Actin gamma 2, smooth muscle		2	22.18	91.1	65200	SYELPDGQVITIGNER	895.951
16	16.2	6	5	83.11	13.3	178000	44807.5	PIG	A0A286ZWJ1	Actin gamma 2, smooth muscle		2	21.92	92.5	22200	DSYVGDEAQSKR	677.816
16	16.2	6	5	83.11	13.3	178000	44807.5	PIG	A0A286ZWJ1	Actin gamma 2, smooth muscle		2	16.18	71.1	34000	DSYVGDEAQSK	599.764
16	16.2	6	5	83.11	13.3	178000	44807.5	PIG	A0A286ZWJ1	Actin gamma 2, smooth muscle		3	14.01	75.2	31800	VAPEEHPTLLTEAPLNPK	652.684
16	16.2	6	5	83.11	13.3	178000	44807.5	PIG	A0A286ZWJ1	Actin gamma 2, smooth muscle		2	13.17	67.3	18600	VAPEEHPTLLTEAPLNPK	978.528
16	16.2	6	5	83.11	13.3	178000	44807.5	PIG	A0A286ZWJ1	Actin gamma 2, smooth muscle		2	8.82	66.5	6480	IIAPPERK	462.283
17	17.1	7	6	102.38	25.4	225000	42566	PIG	A0A287BG23	Glyceraldehyde-3-phosphate dehydrogenase		2	23.11	95.6	62600	IVSNAScTTNcLAPLAK	910.457
17	17.1	7	6	102.38	25.4	225000	42566	PIG	A0A287BG23	Glyceraldehyde-3-phosphate dehydrogenase		4	21.72	83.9	54000	GILGYTEDQVVScDFNSDTHSSTFDAGAGIALNDHFVK	1022.73
17	17.1	7	6	102.38	25.4	225000	42566	PIG	A0A287BG23	Glyceraldehyde-3-phosphate dehydrogenase		2	20.61	94.9	26800	VPTPNVSVVDLTcR	778.905
17	17.1	7	6	102.38	25.4	225000	42566	PIG	A0A287BG23	Glyceraldehyde-3-phosphate dehydrogenase		2	13.28	87.5	58300	GAAQNIIPASTGAAK	685.374
17	17.1	7	6	102.38	25.4	225000	42566	PIG	A0A287BG23	Glyceraldehyde-3-phosphate dehydrogenase		2	12.73	88.3	12200	QASEGPLK	415.221
17	17.1	7	6	102.38	25.4	225000	42566	PIG	A0A287BG23	Glyceraldehyde-3-phosphate dehydrogenase		3	11.35	75	5140	IVSNAScTTNcLAPLAK	607.308
17	17.1	7	6	102.38	25.4	225000	42566	PIG	A0A287BG23	Glyceraldehyde-3-phosphate dehydrogenase		2	10.93	82	5540	VIPELNGK	435.261
18	18.1	7	7	100.66	9.5	47800	134036	PIG	A0A286ZSF2	Calcium-transporting ATPase		2	20.58	89.3	7970	TEcGLLGFVLDLK	732.89
18	18.1	7	7	100.66	9.5	47800	134036	PIG	A0A286ZSF2	Calcium-transporting ATPase		3	18.38	94.5	11200	AGQVVQIPVAEIVVGDIAQVK	711.747
18	18.1	7	7	100.66	9.5	47800	134036	PIG	A0A286ZSF2	Calcium-transporting ATPase		2	17.56	89.8	6290	TSPVEGLPGTAPDLEK	805.914
18	18.1	7	7	100.66	9.5	47800	134036	PIG	A0A286ZSF2	Calcium-transporting ATPase		2	13.69	65.1	4530	QVVAVTGDGTNDGPALK	821.425
18	18.1	7	7	100.66	9.5	47800	134036	PIG	A0A286ZSF2	Calcium-transporting ATPase		2	12.16	77.2	7000	SATSSSPGSPIHSLETSL	879.433
18	18.1	7	7	100.66	9.5	47800	134036	PIG	A0A286ZSF2	Calcium-transporting ATPase		2	9.41	66.8	2730	EASDIILTDDNFSSIVK	933.969
18	18.1	7	7	100.66	9.5	47800	134036	PIG	A0A286ZSF2	Calcium-transporting ATPase		2	8.88	57.2	8050	IDESSLTGESDQVR	768.365
19	19.1	10	5	87.78	38.9	667000	25484.2	PIG	A0A2C9F366	Heat shock 27 kDa protein		2	20.26	86	54100	QLSSGVSEIQQTADR	809.904
19	19.1	10	5	87.78	38.9	667000	25484.2	PIG	A0A2C9F366	Heat shock 27 kDa protein		3	19.74	94.6	19000	VSLDVNHFAPEELTVK	599.984
19	19.1	10	5	87.78	38.9	667000	25484.2	PIG	A0A2C9F366	Heat shock 27 kDa protein		2	19.58	91.5	13000	qLSSGVSEIQQTADR	801.386
19	19.1	10	5	87.78	38.9	667000	25484.2	PIG	A0A2C9F366	Heat shock 27 kDa protein		2	18.73	89.9	19500	TKDGVVEITGK	573.82
19	19.1	10	5	87.78	38.9	667000	25484.2	PIG	A0A2C9F366	Heat shock 27 kDa protein		4	14.78	70.4	267000	KYTLPPGVDPTQVSSSLSPEGTLSVEAPLPKPATQSAEITIPVTFEAR	1252.42
19	19.1	10	5	87.78	38.9	667000	25484.2	PIG	A0A2C9F366	Heat shock 27 kDa protein		2	14.27	86.1	8330	DGVVEITGK	459.248
19	19.1	10	5	87.78	38.9	667000	25484.2	PIG	A0A2C9F366	Heat shock 27 kDa protein		2	13.77	71.5	10600	VSLDVNHFAPEELTVK	899.475
19	19.1	10	5	87.78	38.9	667000	25484.2	PIG	A0A2C9F366	Heat shock 27 kDa protein		3	11.14	71.1	1070	QLSSGVSEIQQTADR	540.274
19	19.1	10	5	87.78	38.9	667000	25484.2	PIG	A0A2C9F366	Heat shock 27 kDa protein		5	10.66	70.7	6110	KYTLPPGVDPTQVSSSLSPEGTLSVEAPLPKPATQSAEITIPVTFEAR	1002.13
19	19.1	10	5	87.78	38.9	667000	25484.2	PIG	A0A2C9F366	Heat shock 27 kDa protein		4	10.13	69.9	267000	KYTLPPGVDPTQVSSSLSPEGTLSVEAPLPKPATQSAEITIPVTFEAR	1252.42
20	20.1	5	5	87.11	12.1	30000	63104.6	PIG	A0A480XZU6	Annexin		2	22.05	95.5	5570	GAGTDEAcLIEILASR	838.418
20	20.1	5	5	87.11	12.1	30000	63104.6	PIG	A0A480XZU6	Annexin		2	20.66	96	7290	GFGTDEQAIIDcLGSR	869.901
20	20.1	5	5	87.11	12.1	30000	63104.6	PIG	A0A480XZU6	Annexin		2	20.59	95.5	6030	TPILFDAYEIK	655.355
20	20.1	5	5	87.11	12.1	30000	63104.6	PIG	A0A480XZU6	Annexin		2	13.39	85.5	4420	SEIDLLDIR	537.296
20	20.1	5	5	87.11	12.1	30000	63104.6	PIG	A0A480XZU6	Annexin		3	10.42	83.3	6680	GTIADAPGFDPLRDAEVLR	671.683
21	21.1	6	6	86.26	12.6	91300	90811.1	PIG	A0A286ZSB5	15S Mg(2+)-ATPase p97 subunit		2	19.06	91.4	11500	LIVDEAINEDNSVVSLSQPK	1085.56
21	21.1	6	6	86.26	12.6	91300	90811.1	PIG	A0A286ZSB5	15S Mg(2+)-ATPase p97 subunit		2	15.81	84.6	33400	NAPAIIFIDELDAIAPK	906
21	21.1	6	6	86.26	12.6	91300	90811.1	PIG	A0A286ZSB5	15S Mg(2+)-ATPase p97 subunit		3	14.42	78.5	6800	ELQELVQYPVEHPDK	608.638
21	21.1	6	6	86.26	12.6	91300	90811.1	PIG	A0A286ZSB5	15S Mg(2+)-ATPase p97 subunit		2	13.11	86.2	11200	EVDIGIPDATGR	621.817
21	21.1	6	6	86.26	12.6	91300	90811.1	PIG	A0A286ZSB5	15S Mg(2+)-ATPase p97 subunit		2	12.43	77.7	17500	QAAPcVLFFDELDSIAK	962.486
21	21.1	6	6	86.26	12.6	91300	90811.1	PIG	A0A286ZSB5	15S Mg(2+)-ATPase p97 subunit		3	11.43	75	10900	ETVVEVPQVTWEDIGGLEDVKR	833.433
22	22.1	7	6	84.76	13.5	170000	70792.5	PIG	A0A480UUL9	Ezrin		2	22.85	81.7	41900	FYPEDVSEELIQDITQK	1027.5
22	22.1	7	6	84.76	13.5	170000	70792.5	PIG	A0A480UUL9	Ezrin		3	18.69	88.1	24600	FYPEDVSEELIQDITQK	685.34
22	22.1	7	6	84.76	13.5	170000	70792.5	PIG	A0A480UUL9	Ezrin		3	17.91	77.9	59300	DGILSDEIYcPPETAVLLGSYAVQAK	937.139
22	22.1	7	6	84.76	13.5	170000	70792.5	PIG	A0A480UUL9	Ezrin		2	12.5	78.4	12900	ELSDQIQR	494.756
22	22.1	7	6	84.76	13.5	170000	70792.5	PIG	A0A480UUL9	Ezrin		2	11.51	63.3	8470	SQEQLATELAEYTAK	841.413
22	22.1	7	6	84.76	13.5	170000	70792.5	PIG	A0A480UUL9	Ezrin		2	10.22	65.9	9970	NISFNDKK	483.249
22	22.1	7	6	84.76	13.5	170000	70792.5	PIG	A0A480UUL9	Ezrin		2	9.77	65.1	12800	ENPLQFK	438.231
23	23.1	5	5	83.5	15	54500	57876.9	PIG	A0A0B8S031	Pyruvate kinase		2	22.11	90.9	7520	LAPITSDPTEAAAVGAVEASFK	1073.06
23	23.1	5	5	83.5	15	54500	57876.9	PIG	A0A0B8S031	Pyruvate kinase		3	21.1	98.3	10300	AATESFASDPILYRPVAVALDTK	812.426
23	23.1	5	5	83.5	15	54500	57876.9	PIG	A0A0B8S031	Pyruvate kinase		2	17.16	88.1	16600	NTGIIcTIGPASR	680.348
23	23.1	5	5	83.5	15	54500	57876.9	PIG	A0A0B8S031	Pyruvate kinase		2	13.49	81.2	9560	GDLGIEIPAEK	571.306
23	23.1	5	5	83.5	15	54500	57876.9	PIG	A0A0B8S031	Pyruvate kinase		2	9.64	58	10500	LDIDSPPITAR	599.319
24	24.1	5	5	78.01	12.5	44000	74079.9	PIG	A0A286ZLQ7	Polyunsaturated fatty acid lipoxygenase ALOX15		3	21.97	94.6	23000	DGLILNIASTGIHDLPVDER	716.715
24	24.1	5	5	78.01	12.5	44000	74079.9	PIG	A0A286ZLQ7	Polyunsaturated fatty acid lipoxygenase ALOX15		2	19.5	87.2	3790	EFTEIGLLGAQDR	724.874
24	24.1	5	5	78.01	12.5	44000	74079.9	PIG	A0A286ZLQ7	Polyunsaturated fatty acid lipoxygenase ALOX15		2	16.65	84.5	3690	AAALLTYSSFcPPDDLADR	1041.99
24	24.1	5	5	78.01	12.5	44000	74079.9	PIG	A0A286ZLQ7	Polyunsaturated fatty acid lipoxygenase ALOX15		2	13.81	82.3	6470	TVVDDPQGLFK	609.825
24	24.1	5	5	78.01	12.5	44000	74079.9	PIG	A0A286ZLQ7	Polyunsaturated fatty acid lipoxygenase ALOX15		2	6.08	64.9	7020	ELQGGTLFEADFSLLDGIK	1027.04
25	25.1	6	5	68.78	14.4	200000	50816.6	PIG	L8B180	IgG heavy chain		2	19.49	88.6	75500	LVESGGGLVQPGGSLR	763.42
25	25.1	6	5	68.78	14.4	200000	50816.6	PIG	L8B180	IgG heavy chain		3	13.77	86.6	6460	VVSVLPIQHQDWLK	554.649
25	25.1	6	5	68.78	14.4	200000	50816.6	PIG	L8B180	IgG heavy chain		2	13.3	80.4	7190	TAPSVYPLAPcGR	694.849
25	25.1	6	5	68.78	14.4	200000	50816.6	PIG	L8B180	IgG heavy chain		2	11.15	75.8	30400	EPQVYTLSPSAEELSR	903.455
25	25.1	6	5	68.78	14.4	200000	50816.6	PIG	L8B180	IgG heavy chain		2	11.07	79.1	5100	DLPAPITR	441.757
25	25.1	6	5	68.78	14.4	200000	50816.6	PIG	L8B180	IgG heavy chain		2	7.54	67.3	75500	LVESGGGLVQPGGSLR	763.408
25	25.2	6	2	32.03	11.3	151000	51503.8	PIG	L8B0S2	IgG heavy chain		2	19.49	88.6	75500	LVESGGGLVQPGGSLR	763.42
25	25.2	6	2	32.03	11.3	151000	51503.8	PIG	L8B0S2	IgG heavy chain		6	12.54	72.2	2900	LNWVVLFALLQGVQGEEKLVESGGGLVQPGGSLRLSCVGsGFmFSRTDIKWVR	970.148
25	25.2	6	2	32.03	11.3	151000	51503.8	PIG	L8B0S2	IgG heavy chain		2	7.54	67.3	75500	LVESGGGLVQPGGSLR	763.408
26	26.1	5	5	68.27	5.4	80000	201206	PIG	A0A4X1SRE7	Clathrin heavy chain		2	18.25	93.5	9440	LPVVIGGLLDVDcSEDVIK	1021.04
26	26.1	5	5	68.27	5.4	80000	201206	PIG	A0A4X1SRE7	Clathrin heavy chain		3	16.49	82.5	12400	LAELEEFINGPNNAHIQQVGDR	822.078
26	26.1	5	5	68.27	5.4	80000	201206	PIG	A0A4X1SRE7	Clathrin heavy chain		2	13.45	79.2	9900	NLQNLLILTAIK	677.427
26	26.1	5	5	68.27	5.4	80000	201206	PIG	A0A4X1SRE7	Clathrin heavy chain		3	13.01	76.6	32600	RPLIDQVVQTALSETQDPEEVSVTVK	961.187
26	26.1	5	5	68.27	5.4	80000	201206	PIG	A0A4X1SRE7	Clathrin heavy chain		2	7.07	54.9	15600	GQcDLELINVcNENSLFK	1077
27	27.1	4	4	68.07	23.2	45500	21157.3	PIG	A0A287AHT9	Calcyphosin isoform a		2	19.08	89.4	8730	DGSGTLDLEEFLR	726.354
27	27.1	4	4	68.07	23.2	45500	21157.3	PIG	A0A287AHT9	Calcyphosin isoform a		2	17.79	89.2	20900	SGDGVVTVDDLR	616.811
27	27.1	4	4	68.07	23.2	45500	21157.3	PIG	A0A287AHT9	Calcyphosin isoform a		2	16.05	81.9	7160	FLDNFDSSEK	601.265
27	27.1	4	4	68.07	23.2	45500	21157.3	PIG	A0A287AHT9	Calcyphosin isoform a		2	15.15	84.7	8660	SLGAEELQR	501.766
28	28.1	5	5	66.62	14.7	26700	47860.4	PIG	A0A287A391	Elongation factor 1-alpha		2	16.77	88.2	4110	LPLQDVYK	488.277
28	28.1	5	5	66.62	14.7	26700	47860.4	PIG	A0A287A391	Elongation factor 1-alpha		2	15.98	90.6	10700	IGGIGTVPVGR	513.308
28	28.1	5	5	66.62	14.7	26700	47860.4	PIG	A0A287A391	Elongation factor 1-alpha		4	14.31	63	4830	KDGNASGTTLLEALDcILPPTRPTDKPLR	788.174
28	28.1	5	5	66.62	14.7	26700	47860.4	PIG	A0A287A391	Elongation factor 1-alpha		2	10.02	66.6	4040	STTTGHLIYK	560.803
28	28.1	5	5	66.62	14.7	26700	47860.4	PIG	A0A287A391	Elongation factor 1-alpha		2	9.54	52.5	2980	EVSTYIK	420.226
29	29.1	5	4	65.1	31.5	65800	29717.5	PIG	A0A287A5S7	Dimethylargininase		4	18	87.1	9650	LGLQLLELPPEESLPLGPLLGDTAVIQGDTALITRPWSPAR	1087.6
29	29.1	5	4	65.1	31.5	65800	29717.5	PIG	A0A287A5S7	Dimethylargininase		2	17.02	79.4	19100	GVPESLASVEGAGAGLPALDLAK	1061.57
29	29.1	5	4	65.1	31.5	65800	29717.5	PIG	A0A287A5S7	Dimethylargininase		2	16.26	62.4	18200	TVVAGSSEAAQK	574.301
29	29.1	5	4	65.1	31.5	65800	29717.5	PIG	A0A287A5S7	Dimethylargininase		2	13.82	78.1	9970	GGGDLPNSQEALQK	707.35
29	29.1	5	4	65.1	31.5	65800	29717.5	PIG	A0A287A5S7	Dimethylargininase		4	13.37	75.7	8940	LGLQLLELPPEESLPLGPLLGDTAVIQGDTALITRPWSPAR	1087.57
30	30.1	4	4	60.34	18.7	37900	45383.3	PIG	A0A0K1TQQ2	Aldehyde dehydrogenase		3	23.65	85.9	15800	YLDQScFAVVLGGPEETGQLLEHK	897.439
30	30.1	4	4	60.34	18.7	37900	45383.3	PIG	A0A0K1TQQ2	Aldehyde dehydrogenase		3	12.86	67.5	16200	YFNTGQTcVAPDYILcSPETQAR	897.74
30	30.1	4	4	60.34	18.7	37900	45383.3	PIG	A0A0K1TQQ2	Aldehyde dehydrogenase		3	12.44	62	3610	QLLQEALAQDLHK	502.946
30	30.1	4	4	60.34	18.7	37900	45383.3	PIG	A0A0K1TQQ2	Aldehyde dehydrogenase		3	11.39	61	2300	EKPLALYAFSNNSQVVK	636.675
31	31.1	5	4	59.43	69.5	53700	11692.8	PIG	A0A287B7U0	60S acidic ribosomal protein P2		2	20.27	96.1	13800	YVASYLLAALGGNTSPSAK	941.999
31	31.1	5	4	59.43	69.5	53700	11692.8	PIG	A0A287B7U0	60S acidic ribosomal protein P2		3	17.67	91.3	4420	ILDSVGIEADDDRLNK	591.641
31	31.1	5	4	59.43	69.5	53700	11692.8	PIG	A0A287B7U0	60S acidic ribosomal protein P2		2	11.66	72.1	4710	NIEDVIAQGIGK	628.846
31	31.1	5	4	59.43	69.5	53700	11692.8	PIG	A0A287B7U0	60S acidic ribosomal protein P2		2	10.26	52.4	11800	ILDSVGIEADDDRLNK	886.956
31	31.1	5	4	59.43	69.5	53700	11692.8	PIG	A0A287B7U0	60S acidic ribosomal protein P2		3	9.83	57.2	19000	LASVPSGGAVAVAAAPGSAAPAAGSAPAAAEEK	925.481
32	32.1	3	3	54.53	19.8	38300	21258.2	PIG	Q007T2	Cell division control protein 42 homolog		2	20.92	100	4060	TPFLLVGTQIDLR	736.926
32	32.1	3	3	54.53	19.8	38300	21258.2	PIG	Q007T2	Cell division control protein 42 homolog		2	18.18	86.8	30400	NVFDEAILAALEPPEPK	926.986
32	32.1	3	3	54.53	19.8	38300	21258.2	PIG	Q007T2	Cell division control protein 42 homolog		3	15.43	81.4	3870	TPFLLVGTQIDLRDDPSTIEK	786.758
33	33.1	3	3	52.22	13.3	44500	33116.1	PIG	A0A287AQS1	L-lactate dehydrogenase B chain		2	22.04	95.3	22300	LIAPVAEEETTIPNNK	869.963
33	33.1	3	3	52.22	13.3	44500	33116.1	PIG	A0A287AQS1	L-lactate dehydrogenase B chain		2	19.87	96.2	15100	SLTDELALVDVLEDK	830.442
33	33.1	3	3	52.22	13.3	44500	33116.1	PIG	A0A287AQS1	L-lactate dehydrogenase B chain		2	10.31	70.3	7110	GLTSVINQK	480.274
34	34.1	3	3	50.55	17.9	54300	28673	PIG	A0A287A0Q6	Tyrosine 3-monooxygenase/tryptophan 5-monooxygenase activation protein zeta		2	19.04	72.4	24800	SVTEQGAELSNEER	774.861
34	34.1	3	3	50.55	17.9	54300	28673	PIG	A0A287A0Q6	Tyrosine 3-monooxygenase/tryptophan 5-monooxygenase activation protein zeta		2	18.98	87.5	18400	TAFDEAIAELDTLSEESYK	1066.5
34	34.1	3	3	50.55	17.9	54300	28673	PIG	A0A287A0Q6	Tyrosine 3-monooxygenase/tryptophan 5-monooxygenase activation protein zeta		2	12.53	82.1	11000	FLIPNASQAESK	652.844
35	35.1	4	3	49.72	5.8	25200	72645.2	PIG	A0A4X1SSQ4	Fibrinogen alpha chain		2	19.29	93.4	4010	ISPLPDITPADFK	707.381
35	35.1	4	3	49.72	5.8	25200	72645.2	PIG	A0A4X1SSQ4	Fibrinogen alpha chain		2	18.88	89.8	14300	QLDQVIAINLLPSR	790.459
35	35.1	4	3	49.72	5.8	25200	72645.2	PIG	A0A4X1SSQ4	Fibrinogen alpha chain		2	11.55	65	2370	DPFPDFFSPVLK	704.861
35	35.1	4	3	49.72	5.8	25200	72645.2	PIG	A0A4X1SSQ4	Fibrinogen alpha chain		2	10.33	72.5	4570	qLDQVIAINLLPSR	781.943
36	36.1	3	3	48.62	8.3	24900	44590.8	PIG	A0A480IFL7	Keratin, type I cytoskeletal 19		2	17.62	76.9	9590	ALEQANGDLEVK	643.824
36	36.1	3	3	48.62	8.3	24900	44590.8	PIG	A0A480IFL7	Keratin, type I cytoskeletal 19		2	16	88.2	7400	VLDELTLAR	515.292
36	36.1	3	3	48.62	8.3	24900	44590.8	PIG	A0A480IFL7	Keratin, type I cytoskeletal 19		2	15	79.7	7900	AALEGTLAETEAR	666.344
37	37.1	4	4	48.18	10.3	11800	56702.7	PIG	A0A480HK41	D-3-phosphoglycerate dehydrogenase		2	15	81.1	2490	NSGTcLSPAVIVGLLK	814.944
37	37.1	4	4	48.18	10.3	11800	56702.7	PIG	A0A480HK41	D-3-phosphoglycerate dehydrogenase		2	13.24	67.8	2600	EILQDGGLQVVEK	714.383
37	37.1	4	4	48.18	10.3	11800	56702.7	PIG	A0A480HK41	D-3-phosphoglycerate dehydrogenase		2	10.18	70.5	3750	GGIVDEGALLR	550.31
37	37.1	4	4	48.18	10.3	11800	56702.7	PIG	A0A480HK41	D-3-phosphoglycerate dehydrogenase		2	9.76	60	2950	AGTGVDNVDLEAATR	744.867
38	38.1	4	4	46.59	25.5	33700	29995.1	PIG	A0A0B8RSA9	60S ribosomal protein L7a		3	15.71	88.1	3900	AQLVVIAHDVDPIELVVFLPALcR	896.494
38	38.1	4	4	46.59	25.5	33700	29995.1	PIG	A0A0B8RSA9	60S ribosomal protein L7a		2	12.34	75.9	14900	AGVNTVTTLVENK	673.37
38	38.1	4	4	46.59	25.5	33700	29995.1	PIG	A0A0B8RSA9	60S ribosomal protein L7a		2	12.03	79.9	8760	NFGIGQDIQPK	608.82
38	38.1	4	4	46.59	25.5	33700	29995.1	PIG	A0A0B8RSA9	60S ribosomal protein L7a		3	6.51	51.4	6180	TcTTVAFTQVNSEDKGALAK	714.346
39	39.1	5	4	45.93	40	59600	17818.3	PIG	A0A0B8RZ72	60S ribosomal protein L12		2	19.82	93.8	20300	EILGTAQSVGcNVDGR	838.405
39	39.1	5	4	45.93	40	59600	17818.3	PIG	A0A0B8RZ72	60S ribosomal protein L12		2	9.11	66.1	5030	QAQIEVVPSASALIIK	833.992
39	39.1	5	4	45.93	40	59600	17818.3	PIG	A0A0B8RZ72	60S ribosomal protein L12		2	9	69.6	10000	HPHDIIDDINSGAVEcPAS	1023.96
39	39.1	5	4	45.93	40	59600	17818.3	PIG	A0A0B8RZ72	60S ribosomal protein L12		2	8	55.3	10900	cTGGEVGATSALAPK	709.844
39	39.1	5	4	45.93	40	59600	17818.3	PIG	A0A0B8RZ72	60S ribosomal protein L12		3	7.28	70.4	13300	HPHDIIDDINSGAVEcPAS	682.98
40	40.1	3	3	44.15	45	114000	12610.3	PIG	A0A5G2QQA2	Protein S100		2	15.62	89	4760	DPGVLDR	386.204
40	40.1	3	3	44.15	45	114000	12610.3	PIG	A0A5G2QQA2	Protein S100		2	14.32	76.3	1550	cIESLIAIFQK	661.361
40	40.1	3	3	44.15	45	114000	12610.3	PIG	A0A5G2QQA2	Protein S100		4	14.21	77.4	108000	KLDLDSDGQLDFQEFLNLIGGLAIAcHDSFIK	898.96
41	41.1	3	3	43.93	11.8	21300	50196.1	PIG	A0A4X1U0Q7	RuvB-like helicase		2	18.36	96.2	2710	TALALAIAQELGSK	693.398
41	41.1	3	3	43.93	11.8	21300	50196.1	PIG	A0A4X1U0Q7	RuvB-like helicase		3	17.53	78.1	12900	GTEDITSPHGIPLDLLDR	650.333
41	41.1	3	3	43.93	11.8	21300	50196.1	PIG	A0A4X1U0Q7	RuvB-like helicase		3	8.04	61.1	5730	AQTEGINISEEALNHLGEIGTK	775.4
42	42.1	4	3	42.43	9.5	48900	36283	PIG	A0A287AAH4	Na(+)/H(+) exchange regulatory cofactor NHE-RF		2	15.22	88.8	15800	IVEVNGVcVEGK	651.842
42	42.1	4	3	42.43	9.5	48900	36283	PIG	A0A287AAH4	Na(+)/H(+) exchange regulatory cofactor NHE-RF		4	13.85	81.6	3600	LVEVNGENVEKETHQQVVSR	574.28
42	42.1	4	3	42.43	9.5	48900	36283	PIG	A0A287AAH4	Na(+)/H(+) exchange regulatory cofactor NHE-RF		2	13.36	71.4	14100	LVEVNGENVEK	615.317
42	42.1	4	3	42.43	9.5	48900	36283	PIG	A0A287AAH4	Na(+)/H(+) exchange regulatory cofactor NHE-RF		3	11.3	63.4	15400	LVEVNGENVEKETHQQVVSR	765.399
43	43.1	2	2	40.47	3.9	33000	63049.7	PIG	A0A4X1WD26	Cytokeratin-1		2	22.07	95.5	15100	FLEQQNQVLQTK	738.394
43	43.1	2	2	40.47	3.9	33000	63049.7	PIG	A0A4X1WD26	Cytokeratin-1		2	18.4	87	17900	SLNNQFASFIDK	692.352
44	44.1	2	2	40.02	10.9	48400	31216.7	PIG	A0A287ASU4	40S ribosomal protein S2		2	20.31	95.5	26800	SLEEIYLFSLPIK	776.442
44	44.1	2	2	40.02	10.9	48400	31216.7	PIG	A0A287ASU4	40S ribosomal protein S2		3	19.71	89.2	21600	ESEIIDFFLGASLKDEVLK	718.382
45	45.1	4	3	39.71	27.7	86100	27506.4	PIG	A0A287AY54	60S acidic ribosomal protein P0		2	22.53	89.3	24700	VLALSVETDYTFPLAEK	948.502
45	45.1	4	3	39.71	27.7	86100	27506.4	PIG	A0A287AY54	60S acidic ribosomal protein P0		2	11.73	75.2	25400	AGAIAPcEVTVPAQNTGLGPEK	1090.56
45	45.1	4	3	39.71	27.7	86100	27506.4	PIG	A0A287AY54	60S acidic ribosomal protein P0		3	11.5	75.1	10600	AGAIAPcEVTVPAQNTGLGPEK	727.375
45	45.1	4	3	39.71	27.7	86100	27506.4	PIG	A0A287AY54	60S acidic ribosomal protein P0		2	5.45	55.5	25300	AFLADPSAFVAAAPVAAATTAAPAAAAAAPAK	1412.26
46	46.1	3	3	38.48	8.4	23200	49617.8	PIG	A0A4X1SSS2	Fibrinogen C-terminal domain-containing protein		3	17.4	89.3	15300	AIQISYNPEDLSKPDR	615.985
46	46.1	3	3	38.48	8.4	23200	49617.8	PIG	A0A4X1SSS2	Fibrinogen C-terminal domain-containing protein		2	13.07	69.4	2870	FLQEIYNSNNQK	749.37
46	46.1	3	3	38.48	8.4	23200	49617.8	PIG	A0A4X1SSS2	Fibrinogen C-terminal domain-containing protein		2	8.01	57.3	5040	ENccILDER	604.751
47	47.1	3	3	38.37	2	27500	272232	PIG	A0A480M011	3-hydroxyacyl-[acyl-carrier-protein] dehydratase		3	18.29	78.6	19400	TLLEGSGLESILSIIHScLAEPR	832.449
47	47.1	3	3	38.37	2	27500	272232	PIG	A0A480M011	3-hydroxyacyl-[acyl-carrier-protein] dehydratase		2	14.26	88.8	6390	VLEALIPLQGLEAR	761.454
47	47.1	3	3	38.37	2	27500	272232	PIG	A0A480M011	3-hydroxyacyl-[acyl-carrier-protein] dehydratase		2	5.82	57.3	1670	TLEAVQTLLEQGLR	785.947
48	48.1	3	3	37.33	25.3	12300	17407	PIG	A0A4X1UN85	40S ribosomal protein S3		2	15.87	79.3	5890	ELAEDGYSGVEVR	712.34
48	48.1	3	3	37.33	25.3	12300	17407	PIG	A0A4X1UN85	40S ribosomal protein S3		2	11.04	65.6	1800	FGFPEGSVELYAEK	786.879
48	48.1	3	3	37.33	25.3	12300	17407	PIG	A0A4X1UN85	40S ribosomal protein S3		2	10.42	79.3	4610	DEILPTTPISEQK	735.889
49	49.1	2	2	37.11	4.3	46400	125417	PIG	A0A480MFL0	Ras GTPase-activating-like protein IQGAP1		2	21.54	93.1	15400	ILAIGLINEALDEGDAQK	942.008
49	49.1	2	2	37.11	4.3	46400	125417	PIG	A0A480MFL0	Ras GTPase-activating-like protein IQGAP1		4	15.57	76.3	31000	IGGILANELSVDEAALHAAVIAINEAIDHR	774.653
50	50.1	3	3	37.05	33.1	41000	19735	PIG	A0A287B5V2	Joining chain of multimeric IgA and IgM		2	24.31	97.5	26000	SAEDPSQDIVER	673.313
50	50.1	3	3	37.05	33.1	41000	19735	PIG	A0A287B5V2	Joining chain of multimeric IgA and IgM		3	6.81	51.5	4960	cDLTEVELDNQIVTATQSNLcDDDIETcYAYDR	1313.91
50	50.1	3	3	37.05	33.1	41000	19735	PIG	A0A287B5V2	Joining chain of multimeric IgA and IgM		2	5.93	51.4	10000	TNFVYHLSDLcK	748.866
51	51.1	3	3	35.82	5.2	38000	113276	PIG	A0A4X1SUF8	Sodium/potassium-transporting ATPase subunit alpha		3	14.41	74.6	28200	EQPLDEELKDAFQNAYLELGGLGER	945.46
51	51.1	3	3	35.82	5.2	38000	113276	PIG	A0A4X1SUF8	Sodium/potassium-transporting ATPase subunit alpha		2	11.93	82.7	5420	IVEIPFNSTNK	631.344
51	51.1	3	3	35.82	5.2	38000	113276	PIG	A0A4X1SUF8	Sodium/potassium-transporting ATPase subunit alpha		2	9.48	58.3	4390	GVGIISEGNETVEDIAAR	915.46
52	52.1	2	2	35.57	11.3	32600	25894.9	PIG	A0A287B5W2	Trypsinogen isoform X1		3	19.5	88.6	16000	LGEHNIDVLEGNEQFINAAK	737.707
52	52.1	2	2	35.57	11.3	32600	25894.9	PIG	A0A287B5W2	Trypsinogen isoform X1		2	16.07	92.9	16600	VATVSLPR	421.758
53	53.1	2	2	35.33	17.8	15300	17222	PIG	A0A480V540	40S ribosomal protein S13		2	20.44	95.1	2700	GLTPSQIGVILR	627.386
53	53.1	2	2	35.33	17.8	15300	17222	PIG	A0A480V540	40S ribosomal protein S13		3	14.89	88.7	12600	GLAPDLPEDLYHLIK	565.311
54	54.1	2	2	35	12.9	17900	22332	PIG	A0A4X1VZE3	60S ribosomal protein L18		2	19.77	92.2	3040	ILTFDQLALDSPK	730.9
54	54.1	2	2	35	12.9	17900	22332	PIG	A0A4X1VZE3	60S ribosomal protein L18		2	15.23	79.4	14900	TAVVVGTITDDVR	673.363
55	55.1	2	2	34.43	8.1	15900	42686.6	PIG	A0A4X1TS58	Creatine kinase		2	17.34	86.1	7660	LEQGQAIDDLVPAQK	812.933
55	55.1	2	2	34.43	8.1	15900	42686.6	PIG	A0A4X1TS58	Creatine kinase		2	17.09	75.5	8270	LAVEALSSLDGDLAGR	793.928
56	56.1	2	2	33.22	8.7	14300	29597.2	PIG	A0A287B771	40S ribosomal protein S4		2	16.76	79.3	12900	VNDTIQIDLETGK	723.376
56	56.1	2	2	33.22	8.7	14300	29597.2	PIG	A0A287B771	40S ribosomal protein S4		2	16.46	82.6	1360	EcLPLIIFLR	637.369
57	57.1	2	2	33.18	21.9	12700	18613.7	PIG	A0A4X1UK58	Tubulin polymerization-promoting protein family member 3		2	21.79	90.2	4300	AVTGTDVDIVFSK	676.352
57	57.1	2	2	33.18	21.9	12700	18613.7	PIG	A0A4X1UK58	Tubulin polymerization-promoting protein family member 3		3	11.39	63	8370	SKEEAFDAIcQLVAGKEPANVGVTK	887.795
58	58.1	3	2	33.14	22.2	25100	16706.1	PIG	A0A287AHS0	Uncharacterized protein		2	18.32	68.2	10300	EAFSLFDKDGDGTITTK	922.962
58	58.1	3	2	33.14	22.2	25100	16706.1	PIG	A0A287AHS0	Uncharacterized protein		2	14.82	70.4	10400	VFDKDGNGYISAAELR	877.939
58	58.1	3	2	33.14	22.2	25100	16706.1	PIG	A0A287AHS0	Uncharacterized protein		3	10.07	67.4	4410	EAFSLFDKDGDGTITTK	615.635
59	59.1	2	2	32.62	10.4	20100	30056.4	PIG	A0A4X1W9D1	40S ribosomal protein S8		2	21.66	96.8	5470	IIDVVYNASNNELVR	859.953
59	59.1	2	2	32.62	10.4	20100	30056.4	PIG	A0A4X1W9D1	40S ribosomal protein S8		2	10.96	64.3	14600	ISSLLEEQFQQGK	753.893
60	60.1	2	2	32.2	4.7	20600	63614	PIG	A0A480JT72	RuvB-like helicase		2	17.71	83.9	15700	TQGFLALFSGDTGEIK	842.434
60	60.1	2	2	32.2	4.7	20600	63614	PIG	A0A480JT72	RuvB-like helicase		2	14.49	85.4	4820	GLGLDDALEPR	578.303
61	61.1	2	2	31.64	5.7	10000	48788	PIG	A0A287A8E9	Keratin 8		2	18.5	90.1	4270	SLDLDGIIAEVK	636.854
61	61.1	2	2	31.64	5.7	10000	48788	PIG	A0A287A8E9	Keratin 8		2	13.14	81.4	5770	ASLEAAIADAEQR	672.841
62	62.1	3	3	31.51	11.1	18300	46988.5	PIG	A0A287BRG6	Aldehyde dehydrogenase 1 family member A1		3	14.28	83.8	8170	YVLGNPLTPGVNQGPQIDKEQYEK	896.464
62	62.1	3	3	31.51	11.1	18300	46988.5	PIG	A0A287BRG6	Aldehyde dehydrogenase 1 family member A1		2	10.77	68.6	4740	VAFTGSTQVGK	547.792
62	62.1	3	3	31.51	11.1	18300	46988.5	PIG	A0A287BRG6	Aldehyde dehydrogenase 1 family member A1		2	6.46	52.2	5390	LFVEESIYNEFVR	822.914
63	63.1	6	2	30.85	11.5	330000	32703	PIG	A0A0A0MY58	Uncharacterized protein		3	17.58	87.2	23500	AGGTTVTQGVETTKPSK	554.625
63	63.1	6	2	30.85	11.5	330000	32703	PIG	A0A0A0MY58	Uncharacterized protein		2	13.27	84.9	43600	AAPTVNLFPPSSEELGTNK	986.502
63	63.1	6	2	30.85	11.5	330000	32703	PIG	A0A0A0MY58	Uncharacterized protein		2	12.97	88.7	43600	AAPTVNLFPPSSEELGTNK	986.508
63	63.1	6	2	30.85	11.5	330000	32703	PIG	A0A0A0MY58	Uncharacterized protein		2	12.32	64.7	17700	AGGTTVTQGVETTKPSK	831.442
63	63.1	6	2	30.85	11.5	330000	32703	PIG	A0A0A0MY58	Uncharacterized protein		3	10.08	53.1	14700	AAPTVNLFPPSSEELGTNK	658.007
63	63.1	6	2	30.85	11.5	330000	32703	PIG	A0A0A0MY58	Uncharacterized protein		2	8.54	69.8	43600	AAPTVNLFPPSSEELGTNK	986.504
64	64.1	2	2	30.8	15.8	23100	28726.6	PIG	A0A0B8RZN4	Chloride intracellular channel protein		3	17.36	83	1600	DEFTNTcPSDKEVEIAYSDVAK	840.06
64	64.1	2	2	30.8	15.8	23100	28726.6	PIG	A0A0B8RZN4	Chloride intracellular channel protein		3	13.44	71.7	21500	TDVNKIEEFLEEVLcPPK	720.701
65	65.1	2	2	30.06	12.8	28000	34948	PIG	A0A287B697	G protein subunit alpha i2		2	18.26	87.3	11800	NVQFVFDAVTDVIIK	854.463
65	65.1	2	2	30.06	12.8	28000	34948	PIG	A0A287B697	G protein subunit alpha i2		3	11.8	82.3	16200	QLFALScTAEEQGVLPEDLSGVIR	878.11
66	66.1	2	2	29.75	8	19100	28680.1	PIG	F2Z5Q6	40S ribosomal protein S6		2	18.01	92	7820	DIPGLTDTTVPR	642.846
66	66.1	2	2	29.75	8	19100	28680.1	PIG	F2Z5Q6	40S ribosomal protein S6		2	11.74	83.5	11300	LIEVDDER	494.751
67	67.1	2	2	29.62	6	6180	56063.3	PIG	A0A286ZZ91	Oviduct-specific glycoprotein		3	19.71	89.9	2620	LLDFINVLSYDLHGSWEK	717.036
67	67.1	2	2	29.62	6	6180	56063.3	PIG	A0A286ZZ91	Oviduct-specific glycoprotein		2	9.91	75.2	3560	DESIFYPEFNQLK	815.391
68	68.1	3	3	29.41	9.5	7510	72887.7	PIG	A0A287BB33	Syntaxin-binding protein 2		2	12.36	61.7	3960	NLEQLGATVTNPGGSGTSSR	973.478
68	68.1	3	3	29.41	9.5	7510	72887.7	PIG	A0A287BB33	Syntaxin-binding protein 2		2	10.17	65.9	2050	ADTPSLGEGPEK	600.79
68	68.1	3	3	29.41	9.5	7510	72887.7	PIG	A0A287BB33	Syntaxin-binding protein 2		4	6.88	53.7	1500	EIHLAFLPYEAQVFSLDAPHSTYNLYcPFR	900.432
69	69.1	2	2	28.86	3.9	13400	57297.9	PIG	A0A4X1U9J2	IF rod domain-containing protein		2	15.4	90.3	7230	VLDELTLTK	516.306
69	69.1	2	2	28.86	3.9	13400	57297.9	PIG	A0A4X1U9J2	IF rod domain-containing protein		2	13.46	76.6	6180	QSLEASLAETEGR	695.835
70	70.1	2	2	28.53	6.9	15900	46932.9	PIG	A0A286ZX63	G protein-coupled receptor class C group 5 member C		2	18.58	68	11600	AEDIYAAQSLQEATLPK	924.468
70	70.1	2	2	28.53	6.9	15900	46932.9	PIG	A0A286ZX63	G protein-coupled receptor class C group 5 member C		2	9.95	59.4	4310	APSEGAYDVILPR	694.362
71	71.1	2	2	27.92	13.6	18500	22142.7	PIG	A0A480I0Y2	Myosin light polypeptide 6 isoform 2		2	16.3	84.4	15900	ALGQNPTNAEVLK	677.866
71	71.1	2	2	27.92	13.6	18500	22142.7	PIG	A0A480I0Y2	Myosin light polypeptide 6 isoform 2		3	11.62	66.1	2560	NKDQGTYEDYVEGLR	596.277
72	72.1	2	2	27.21	18.8	28700	23087.2	PIG	A0A287ALA0	Uncharacterized protein		3	13.95	78.3	17500	AQAPAAPADEVKPAETPAANSDQTVAVKE	959.486
72	72.1	2	2	27.21	18.8	28700	23087.2	PIG	A0A287ALA0	Uncharacterized protein		2	13.26	71.5	11200	ASEAEAAEPAALTK	679.833
73	73.1	2	2	26.81	4.6	52000	61232.1	PIG	A0A287AE58	CD5 molecule like		2	14.01	83.2	7600	QLGcGESLFPSAK	697.343
73	73.1	2	2	26.81	4.6	52000	61232.1	PIG	A0A287AE58	CD5 molecule like		2	12.8	76	22200	GTAYEPSTGTDQK	677.808
74	74.1	3	2	26.49	17	81300	22126.4	PIG	A0A287A9Y6	40S ribosomal protein S7		3	15.61	94.6	33900	TLTAVHDAILEDLVFPSEIVGK	789.758
74	74.1	3	2	26.49	17	81300	22126.4	PIG	A0A287A9Y6	40S ribosomal protein S7		2	10.88	74	13600	DVNFEFPEFQL	692.826
74	74.1	3	2	26.49	17	81300	22126.4	PIG	A0A287A9Y6	40S ribosomal protein S7		3	8.62	63.2	33900	TLTAVHDAILEDLVFPSEIVGK	789.757
75	75.1	2	2	25.36	17.4	6940	29750.1	PIG	A0A286ZLL3	Receptor of-activated protein C kinase 1		3	16.32	77.7	2790	HLYTLDGGDIINALcFSPNR	759.372
75	75.1	2	2	25.36	17.4	6940	29750.1	PIG	A0A286ZLL3	Receptor of-activated protein C kinase 1		3	9.04	78	4160	TNHIGHTGYLNTVTVSPDGSLcASGGK	915.112
76	76.1	1	1	24.52	8.9	12500	13790	PIG	O62680	CD59 glycoprotein		2	24.52	97.1	12500	FDEcNFDFISR	725.309
77	77.1	2	2	24.39	6.4	11900	63939.1	PIG	A0A287BB72	Serine/threonine-protein phosphatase 2A 65 kDa regulatory subunit A alpha isoform		3	15.17	80.9	2100	IGPILDNSTLQSEVKPILEK	732.071
77	77.1	2	2	24.39	6.4	11900	63939.1	PIG	A0A287BB72	Serine/threonine-protein phosphatase 2A 65 kDa regulatory subunit A alpha isoform		2	9.22	61.1	9840	LNIISNLDcVNEVIGIR	971.529
78	78.1	2	2	24.35	5.5	17000	69177.4	PIG	A0A286ZT52	AAA domain-containing protein		2	14.76	78.1	8710	DSYLILETLPTEYDSR	957.969
78	78.1	2	2	24.35	5.5	17000	69177.4	PIG	A0A286ZT52	AAA domain-containing protein		3	9.59	64.7	8330	EKAPSIIFIDELDAIGTK	654.027
79	79.1	2	2	23.05	8.3	25800	65130.5	PIG	A0A4X1VH46	Transket_pyr domain-containing protein		2	12.89	75.4	6640	ILATPPQEDAPSVDITNIR	1025.54
79	79.1	2	2	23.05	8.3	25800	65130.5	PIG	A0A4X1VH46	Transket_pyr domain-containing protein		3	10.16	73.4	19100	ILTVEDHYYEGGLGEAVAAAVVGEPDVTVTR	1077.54
80	80.1	2	1	22.73	8.6	10300	21594.8	PIG	A0A287B386	60S ribosomal protein L17		3	22.73	93.6	5420	GLDVDSLVIEHIQVNK	593.663
80	80.1	2	1	22.73	8.6	10300	21594.8	PIG	A0A287B386	60S ribosomal protein L17		2	10.04	60.9	4890	GLDVDSLVIEHIQVNK	889.986
81	81.1	3	2	22.34	3.7	72900	136373	PIG	A0A0B8RT59	Cullin-associated and neddylation-dissociated 1		3	16.48	77.6	27800	SAASYALGSISVGNLPEYLPFVLQEITSQPK	1093.9
81	81.1	3	2	22.34	3.7	72900	136373	PIG	A0A0B8RT59	Cullin-associated and neddylation-dissociated 1		3	11.09	75.1	37100	SAASYALGSISVGNLPEYLPFVLQEITSQPK	1093.88
81	81.1	3	2	22.34	3.7	72900	136373	PIG	A0A0B8RT59	Cullin-associated and neddylation-dissociated 1		2	5.86	55.3	7960	SVILEAFSSPSEEVK	811.411
82	82.1	2	2	21.99	3.6	24300	151016	PIG	A0A480KMH7	Alpha-2-macroglobulin isoform X1		3	14.66	77.9	20800	AVDQSVLLLKPEAELSPTTVYNLLPVK	979.888
82	82.1	2	2	21.99	3.6	24300	151016	PIG	A0A480KMH7	Alpha-2-macroglobulin isoform X1		2	7.33	50.4	3520	EVTFNSLLcPSDAGASEQLSLK	1183.59
83	83.1	1	1	21.97	16.5	22900	18818.5	PIG	A0A286ZVE7	Cofilin, non-muscle isoform		3	21.97	100	22900	NIILEEGKEILVGDVGQTVDDPYATFVK	1021.53
84	84.1	1	1	21.03	8.3	11900	17694.7	PIG	A0A286ZL51	Ribosomal protein L23a		2	21.03	95	11900	LAPDYDALDVANK	702.856
85	85.1	2	2	20.68	6.6	22300	56458.1	PIG	A0A480TMT6	Fibrinogen beta chain		3	10.94	72.3	3210	HQLYIDETVNSNIPTNLR	709.692
85	85.1	2	2	20.68	6.6	22300	56458.1	PIG	A0A480TMT6	Fibrinogen beta chain		2	9.74	51.2	19100	DNENVINEFSSELEK	883.914
86	86.1	2	1	20.34	11.2	20200	26977.3	PIG	A0A0B8S0A2	Chloride intracellular channel protein		3	20.34	88.3	13600	VLDNYLTSPLPEEVDETSAEDEGISQR	1002.8
86	86.1	2	1	20.34	11.2	20200	26977.3	PIG	A0A0B8S0A2	Chloride intracellular channel protein		2	6.24	55.7	6640	VLDNYLTSPLPEEVDETSAEDEGISQR	1503.7
87	87.1	2	2	19.74	15	33500	30504.4	PIG	A0A288CFT0	Triosephosphate isomerase		3	14.35	80.2	28700	ELASQPDVDGFLVGGASLKPEFVDIINAK	1010.54
87	87.1	2	2	19.74	15	33500	30504.4	PIG	A0A288CFT0	Triosephosphate isomerase		2	5.39	52.1	4790	NNLGELINTLNAAK	742.906
88	88.1	1	1	18.94	5.6	8470	23039.2	PIG	A0A286ZW72	60S ribosomal protein L14		2	18.94	93.4	8470	LVAIVDVIDQNR	677.877
89	89.1	2	2	18.52	9.3	10500	25049.2	PIG	A0A286ZND5	Peroxiredoxin-1		2	11.12	73.5	6700	TIAQDYGVLK	554.305
89	89.1	2	2	18.52	9.3	10500	25049.2	PIG	A0A286ZND5	Peroxiredoxin-1		2	7.4	50.5	3810	QITINDLPVGR	613.347
90	90.1	2	1	18.14	55.7	175000	5337.7	PIG	A0A4X1U5T5	Uncharacterized protein		3	18.14	72.3	87500	VAGESQKPAEEPEGEEPNLEAGPEAADGK	979.122
90	90.1	2	1	18.14	55.7	175000	5337.7	PIG	A0A4X1U5T5	Uncharacterized protein		3	6.07	54.9	87500	VAGESQKPAEEPEGEEPNLEAGPEAADGK	979.122
91	91.1	1	1	17.96	4	24300	51394.8	PIG	A0A0B8S0B1	Adenylyl cyclase-associated protein		2	17.96	86.6	24300	LSELLAPISEQIQEVITFR	1093.62
92	92.1	1	1	17.77	3	1330	59991.9	PIG	A0A0B8RT13	Ubiquitin C		2	17.77	90.6	1330	TITLEVEPSDTIENVK	894.465
93	93.1	2	1	17.72	18.8	44100	15807.3	PIG	A0A4X1T9H7	40S ribosomal protein S23		3	17.72	82.8	7850	ITAFVPNDGcLNFIEENDEVLVAGFGR	999.479
93	93.1	2	1	17.72	18.8	44100	15807.3	PIG	A0A4X1T9H7	40S ribosomal protein S23		2	7.36	54.9	36200	ITAFVPNDGcLNFIEENDEVLVAGFGR	1498.71
94	94.1	1	1	17.64	9.8	7560	25052.4	PIG	A0A4X1VDC5	Thioredoxin domain-containing protein		3	17.64	84.2	7560	DINAYNGEEPKETLPFPIIDDK	840.084
95	95.1	1	1	17.14	2.5	13200	77183.2	PIG	A0A287B865	Protein-arginine deiminase		2	17.14	76.2	13200	ELGLTEQDIIDLPALFK	958.032
96	96.1	1	1	16.88	2.4	1940	92072.7	PIG	A0A480HJW4	Angiotensin-converting enzyme		3	16.88	78.7	1940	IGLLDHVTSDWESDINYLLK	777.746
97	97.1	1	1	16.1	7.4	24100	37687.2	PIG	A0A480ZY99	Uncharacterized protein		3	16.1	81.9	24100	ILFHGEGDQEPELEPGDVIIVLDQK	930.809
98	98.1	1	1	16.07	1.6	49500	170829	PIG	A0A286ZQW0	Glutamyl-tRNA synthetase		3	16.07	82	49500	YNVYPTYDFAcPIVDSIEGVTHALR	967.471
99	99.1	1	1	16.06	2.8	11100	48031.1	PIG	A0A0B8RT95	60S ribosomal protein L4		2	16.06	87	11100	NIPGITLLNVSK	634.883
100	100.1	1	1	15.88	5.6	4310	25610.1	PIG	A0A4X1VA84	Thioredoxin domain-containing protein		2	15.88	70	4310	YAFQEALNSAGEK	714.342
101	101.1	1	1	15.78	4.8	966	23403.4	PIG	A0A286ZTI3	ADP ribosylation factor 1		2	15.78	87.5	966	DAVLLVFANK	545.315
102	102.1	1	1	15.77	3.2	4940	29250.4	PIG	A0A287A8T0	Ribosomal protein L7		2	15.77	91.6	4940	SVNELIYK	483.27
103	103.1	1	1	15.27	10.8	2330	15117.4	PIG	A0A287A7F5	60S ribosomal protein L31		2	15.27	85	2330	LYTLVTYVPVTTFK	822.965
104	104.1	1	1	14.76	3.8	8670	26425.2	PIG	A0A287B4K6	40S ribosomal protein S3a		2	14.76	83.9	8670	LITEDVQGK	501.77
105	105.1	1	1	14.58	5	19400	52819.4	PIG	A0A286ZNB9	Copine 3		3	14.58	70.4	19400	TIELSDDDFLGEFEcTLGQIVSSK	901.759
106	106.1	1	1	14.34	2.7	5330	77480.5	PIG	A0A4X1UYE9	Sodium/nucleoside cotransporter		2	14.34	81.8	5330	DTTNVVSccQSLLSSTVAK	1035.5
107	107.1	1	1	13.74	2.3	14700	82439.1	PIG	A0A286ZZL7	ATP-dependent 6-phosphofructokinase		3	13.74	77.3	14700	TNVLGHLQQGGAPTPFDR	636.666
108	108.1	1	1	13.52	1.6	3380	97561.4	PIG	A0A287AL94	Alpha-1,4 glucan phosphorylase		2	13.52	75	3380	DFNVGDYIQAVLDR	812.9
109	109.1	1	1	13.38	1.8	3480	66442.9	PIG	A0A480JWA6	Annexin		2	13.38	56	3480	DVFVAIVQSVK	602.851
110	110.1	1	1	13.11	1.9	5900	74104.4	PIG	A0A2C9F351	Choline transporter-like protein 4		2	13.11	73.8	5900	DIPTFPLSSAFIR	732.403
111	111.1	1	1	12.94	5.8	4400	37376.4	PIG	A0A0B8RZJ8	Guanine nucleotide binding protein (G protein), beta polypeptide 1		3	12.94	50.6	4400	KAcADATLSQITNNIDPVGR	715.363
112	112.1	1	1	12.81	4.6	28000	47270.5	PIG	A0A4X1TMH0	Clusterin		2	12.81	80.9	28000	LFDSYPITLIIPQEVSDPK	1088.07
113	113.1	1	1	12.76	4	8370	35352.8	PIG	F1RHE6	Potassium channel tetramerization domain containing 12		2	12.76	87.8	8370	DLQLVLPDYFPER	802.919
114	114.1	1	1	12.51	4.7	7010	30645.8	PIG	A0A287BBI3	60S ribosomal protein L6		2	12.51	72.7	7010	VLATVTKPVGGDK	642.88
115	115.1	1	1	12.43	8.9	16000	10584.6	PIG	A0A075B7H9	Ig-like domain-containing protein		2	12.43	69.2	16000	FSGAISGNK	440.729
116	116.1	1	1	12	4.4	15400	30223.9	PIG	A0A5G2QI19	Proteasome subunit alpha type		2	12	69.7	15400	ETLPAEQDLTTK	673.341
117	117.1	1	1	11.95	5.5	29900	44265.4	PIG	A0A480UPA5	Protein GNAS isoform GNASS		3	11.95	77.3	29900	SNEYQLIDcAQYFLDKIDVIK	859.101
118	118.1	1	1	11.72	4.7	10400	29173.4	PIG	A0A287A2R9	14_3_3 domain-containing protein		2	11.72	73.9	10400	HLIPAANTGESK	619.319
119	119.1	1	1	11.68	11.4	3810	21863	PIG	A0A4X1V3Z6	60S ribosomal protein L9		3	11.68	72.7	3810	SVYAHFPINVVIQENGSLVEIR	828.782
120	120.1	1	1	11.51	8	5380	35593.6	PIG	A0A1B2TT50	Serine/threonine-protein phosphatase		3	11.51	61.4	5380	GAGYTFGQDISETFNHANGLTLVSR	885.769
121	121.1	1	1	11.49	6.2	26100	43316	PIG	A0A480VJP2	Protein disulfide-isomerase A6		3	11.49	66.2	26100	ALDLFSDNAPPPELLEIISEDVAKK	908.825
122	122.1	1	1	11.39	5.2	4240	45285	PIG	A0A287AVG1	26S proteasome regulatory subunit 8		3	11.39	71.8	4240	LLREELQLLQEQGSYVGEVVR	820.112
123	123.1	1	1	11.36	0.5	4830	462894	PIG	A0A480IRP8	E3 ubiquitin-protein ligase UBR4		3	11.36	61.9	4830	TLLPLLLESSTESVAEISSNSLER	863.464
124	124.1	1	1	10.99	7.3	5710	17818.8	PIG	A0A287BPF2	40S ribosomal protein S9		2	10.99	81.7	5710	ELLTLDEKDPR	664.854
125	125.1	1	1	10.55	6.9	21300	40701.1	PIG	A0A4X1UQS4	Uncharacterized protein		3	10.55	74.2	21300	ITFHGEGDQEPGLEPGDIIIVLDQK	907.449
126	126.1	1	1	10.45	5.8	492	26046.8	PIG	A0A287APR1	60S ribosomal protein L18a		2	10.45	65.6	492	DLTTAGAVTQcYR	728.349
127	127.1	1	1	10.37	9.4	3190	17933	PIG	A0A4X1UWL1	Profilin		2	10.37	74.6	3190	TFVNITPAEVGVLVGK	822.471
128	128.1	1	1	10.28	2.5	5670	97191.5	PIG	A0A286ZP57	Methionine--tRNA ligase, cytoplasmic		3	10.28	66.2	5670	GLGSLPPLRPQQNPVLPVAGER	765.769
129	129.1	1	1	10.14	3.1	15800	41864.1	PIG	A0A480ZG01	Guanine nucleotide-binding protein G(I)/G(S)/G(T) subunit beta-2		2	10.14	75.5	15800	TFVSGAcDASIK	628.305
130	130.1	1	1	10.12	5.3	1820	21026.3	PIG	A0A286ZZB7	H1.4 linker histone, cluster member		2	10.12	66	1820	ALAAAGYDVEK	554.283
131	131.1	1	1	9.97	4.4	3120	84292.4	PIG	A0A287A5B4	BRO1 domain-containing protein		3	9.97	68.4	3120	EATTLANGVLASLNLPAAIEDISGDTVPQSILNK	1145.96
132	132.1	1	1	9.38	7	20300	27600.6	PIG	A0A287ANI9	60S ribosomal protein L29		2	9.38	68.2	20300	ATAGGTAAAPVPPASAPK	767.918
133	133.1	1	1	8.14	1	4730	242962	PIG	A0A480EZK3	Aspartate carbamoyltransferase		3	8.14	55.9	4730	AIVHAVGQELQVTGPFNLQLIAK	816.134
134	134.1	1	1	8.12	4	1000	34353	PIG	A0A287ASD0	60S ribosomal protein L5		2	8.12	51.1	1000	YLIEEDEDAYKK	758.369
135	135.1	1	1	8	3	7990	139403	PIG	A0A480EME6	Coatomer subunit alpha		4	8	63.7	7990	SLAYLTAATHGLDEEAENLKETFDPEKETIPDIDPNAK	1047.27
136	136.1	1	1	8	2.9	26300	103531	PIG	A0A4X1VSA7	AP-2 complex subunit alpha		3	8	57.1	26300	LLGFGSALLDNVDPNPENFVGAGIIQTK	967.183
137	137.1	1	1	7.68	8.6	5480	16272.4	PIG	A0A287BHE7	40S ribosomal protein S14		2	7.68	51.6	5480	IEDVTPIPSDSTR	715.364
138	138.1	1	1	7.54	12.4	63100	21767.8	PIG	A0A4X1ST20	Uncharacterized protein		2	7.54	52.7	63100	DQFPEVYVPTVFENYVADIEVDGK	1387.16
139	139.1	1	1	7.26	3.6	31500	80781.2	PIG	A0A286ZIC1	Actin-depolymerizing factor		3	7.26	52.6	31500	VEKFDLVPVPPNLYGDFFTGDAYVILK	1019.55
140	140.1	1	1	6.65	11.5	14200	18876	PIG	A0A287ARU4	S-phase kinase-associated protein 1		2	6.65	58.2	14200	VDQGTLFELILAANYLDIK	1068.59
141	141.1	1	1	6.62	6.1	23100	36283.6	PIG	A0A480NX20	Ketimine reductase mu-crystallin		2	6.62	64.3	23100	ESGDVLLSGAEIFAELGEVVK	1081.55
142	142.1	1	1	6.09	5	7830	36453.5	PIG	A0A480JV95	Malate dehydrogenase		2	6.09	58	7830	VIVVGNPANTNcLTASK	879.466
143	143.1	1	1	5.89	2.2	5250	114574	PIG	A0A287BDJ3	Armadillo repeat containing 4		2	5.89	50.4	5250	LVALLDcGQNLPEPAYLSLYETR	1318.18
144	144.1	1	1	5.12	1.5	2610	203428	PIG	A0A287ASK1	Myosin-11		3	5.12	59.7	2610	DLGEELEALKTELEDTLDSTATQQELR	1016.5

## Sheet: AI-F1_UF
group	subgroup	Spectra	Peptides	score	Coverage	Intensity	protein_mw	species	accession_number	entry_name		z	score	SPI	Intensity	sequence	m/z
1	1.1	61	50	906.5	14.6	5570000	569745	PIG	A0A4X1VKL9	Uncharacterized protein		3	26.13	98.7	91100	AEGPEVDVNLPKPDVDVSGPK	721.371
1	1.1	61	50	906.5	14.6	5570000	569745	PIG	A0A4X1VKL9	Uncharacterized protein		3	24.89	98.9	30000	LDIEGPEVHVEGPEGSIK	635.659
1	1.1	61	50	906.5	14.6	5570000	569745	PIG	A0A4X1VKL9	Uncharacterized protein		2	24.28	95.9	59200	VDIEcPDVNIEGPEGK	885.915
1	1.1	61	50	906.5	14.6	5570000	569745	PIG	A0A4X1VKL9	Uncharacterized protein		2	23.74	96.9	32100	GEGPDVDVNLPK	620.315
1	1.1	61	50	906.5	14.6	5570000	569745	PIG	A0A4X1VKL9	Uncharacterized protein		2	23.72	100	201000	VDIEAPDVSLEGPEGK	827.915
1	1.1	61	50	906.5	14.6	5570000	569745	PIG	A0A4X1VKL9	Uncharacterized protein		3	23.56	96.9	21600	IDVDVPDVDIHGPEGK	568.952
1	1.1	61	50	906.5	14.6	5570000	569745	PIG	A0A4X1VKL9	Uncharacterized protein		3	23.37	98.2	110000	VDIDVPDVDVHGPDWHLK	686.011
1	1.1	61	50	906.5	14.6	5570000	569745	PIG	A0A4X1VKL9	Uncharacterized protein		4	22.84	98.4	49900	VDIDVPDVDVHGPDWHLK	514.761
1	1.1	61	50	906.5	14.6	5570000	569745	PIG	A0A4X1VKL9	Uncharacterized protein		2	22.81	97.5	62900	LDIDTPDINLEGPEGK	863.431
1	1.1	61	50	906.5	14.6	5570000	569745	PIG	A0A4X1VKL9	Uncharacterized protein		3	22.76	97.3	68900	FGVLTGPEGQAPEAGLTVSAPDFSVGHK	923.467
1	1.1	61	50	906.5	14.6	5570000	569745	PIG	A0A4X1VKL9	Uncharacterized protein		3	22.61	98.1	35000	VDIDVPDVDVQGPDWHLK	683.011
1	1.1	61	50	906.5	14.6	5570000	569745	PIG	A0A4X1VKL9	Uncharacterized protein		4	22.57	90.2	23400	VDIDAPDVDVHGPDWHLK	507.749
1	1.1	61	50	906.5	14.6	5570000	569745	PIG	A0A4X1VKL9	Uncharacterized protein		2	22.42	96.4	401000	GEGPEVDVNLPK	627.322
1	1.1	61	50	906.5	14.6	5570000	569745	PIG	A0A4X1VKL9	Uncharacterized protein		2	22.19	96.2	36200	VSVGAPDLSLEAPEGGIK	869.965
1	1.1	61	50	906.5	14.6	5570000	569745	PIG	A0A4X1VKL9	Uncharacterized protein		2	21.94	96.1	20500	GEGPEVDVNVPK	620.312
1	1.1	61	50	906.5	14.6	5570000	569745	PIG	A0A4X1VKL9	Uncharacterized protein		3	21.88	96.4	71800	VDVDVPDVDVHGPDWHLK	681.34
1	1.1	61	50	906.5	14.6	5570000	569745	PIG	A0A4X1VKL9	Uncharacterized protein		2	21.83	96.2	31800	AEGPEVDVNLPK	634.329
1	1.1	61	50	906.5	14.6	5570000	569745	PIG	A0A4X1VKL9	Uncharacterized protein		3	21.57	96.7	88400	LGGDIQAPDLDISAPGVHVEGPDVK	833.767
1	1.1	61	50	906.5	14.6	5570000	569745	PIG	A0A4X1VKL9	Uncharacterized protein		2	21.45	92.7	203000	VDIEGPDVNIEGPEGK	834.411
1	1.1	61	50	906.5	14.6	5570000	569745	PIG	A0A4X1VKL9	Uncharacterized protein		2	20.67	94.4	64400	VDIDTPDLDIEGPEGK	856.917
1	1.1	61	50	906.5	14.6	5570000	569745	PIG	A0A4X1VKL9	Uncharacterized protein		2	20.53	97.1	21600	VEGNLQGPEVDLK	699.365
1	1.1	61	50	906.5	14.6	5570000	569745	PIG	A0A4X1VKL9	Uncharacterized protein		2	20.13	91.5	28400	VDIDVPDVDVQGPDWHLK	1024.02
1	1.1	61	50	906.5	14.6	5570000	569745	PIG	A0A4X1VKL9	Uncharacterized protein		3	19.79	87.5	23100	VDIDAPDIDIHGPEGK	564.281
1	1.1	61	50	906.5	14.6	5570000	569745	PIG	A0A4X1VKL9	Uncharacterized protein		2	19.79	84.6	20200	LDIDTPDIDIHGPEGK	867.929
1	1.1	61	50	906.5	14.6	5570000	569745	PIG	A0A4X1VKL9	Uncharacterized protein		3	19.12	95.3	30800	SPSVDVTVPEAELNVETPEISVGGK	851.769
1	1.1	61	50	906.5	14.6	5570000	569745	PIG	A0A4X1VKL9	Uncharacterized protein		3	18.78	81.9	55900	VDIDAPDVDVHGPDWHLK	676.67
1	1.1	61	50	906.5	14.6	5570000	569745	PIG	A0A4X1VKL9	Uncharacterized protein		2	18.66	84.5	99700	VDIDVPDVDVHGPDWHLK	1028.51
1	1.1	61	50	906.5	14.6	5570000	569745	PIG	A0A4X1VKL9	Uncharacterized protein		3	18.59	92.5	25700	VEVSAPDVDVHGPDWNLK	659.66
1	1.1	61	50	906.5	14.6	5570000	569745	PIG	A0A4X1VKL9	Uncharacterized protein		2	18.34	87.3	42100	LDIETPSLEGTVTGPK	828.943
1	1.1	61	50	906.5	14.6	5570000	569745	PIG	A0A4X1VKL9	Uncharacterized protein		2	18.28	73.4	23800	VDIDAPDIDIHGPEGK	845.917
1	1.1	61	50	906.5	14.6	5570000	569745	PIG	A0A4X1VKL9	Uncharacterized protein		2	17.95	86.9	19800	VDINAPDVEVQGK	692.357
1	1.1	61	50	906.5	14.6	5570000	569745	PIG	A0A4X1VKL9	Uncharacterized protein		2	17.51	86	128000	SPSVDVTVPEAELNVETPEISVGGK	1277.15
1	1.1	61	50	906.5	14.6	5570000	569745	PIG	A0A4X1VKL9	Uncharacterized protein		3	17.25	86.5	30500	VDIDVPDVNIEGPDAK	565.954
1	1.1	61	50	906.5	14.6	5570000	569745	PIG	A0A4X1VKL9	Uncharacterized protein		2	17.21	84.8	16300	VEVSAPDVDVHGPDWNLK	988.987
1	1.1	61	50	906.5	14.6	5570000	569745	PIG	A0A4X1VKL9	Uncharacterized protein		2	17.19	64.9	69700	ELSEPSTPTGTLEFEGGEVSLEGGK	1275.61
1	1.1	61	50	906.5	14.6	5570000	569745	PIG	A0A4X1VKL9	Uncharacterized protein		2	17.03	84.2	62900	VDIETPDINIEGPEGK	863.431
1	1.1	61	50	906.5	14.6	5570000	569745	PIG	A0A4X1VKL9	Uncharacterized protein		2	16.9	90.8	24300	VGIQLPEVELTVSTK	806.961
1	1.1	61	50	906.5	14.6	5570000	569745	PIG	A0A4X1VKL9	Uncharacterized protein		2	16.77	79.8	36000	VPGLGGTGTLEVGAPDVTLK	941.032
1	1.1	61	50	906.5	14.6	5570000	569745	PIG	A0A4X1VKL9	Uncharacterized protein		2	16.3	82.6	84600	VDVDVPDVDVHGPDWHLK	1021.51
1	1.1	61	50	906.5	14.6	5570000	569745	PIG	A0A4X1VKL9	Uncharacterized protein		2	16.12	85.1	578000	VDVEVPDVNIEGPEGK	848.424
1	1.1	61	50	906.5	14.6	5570000	569745	PIG	A0A4X1VKL9	Uncharacterized protein		2	16.09	85.6	39500	VAVGAPDVSIEGPEGK	762.899
1	1.1	61	50	906.5	14.6	5570000	569745	PIG	A0A4X1VKL9	Uncharacterized protein		2	16.04	75.1	7100	GEYDVTAPK	490.241
1	1.1	61	50	906.5	14.6	5570000	569745	PIG	A0A4X1VKL9	Uncharacterized protein		2	15.64	87	48600	GDVDVSLPK	465.25
1	1.1	61	50	906.5	14.6	5570000	569745	PIG	A0A4X1VKL9	Uncharacterized protein		2	15.44	80.8	31400	GDVDVSVPK	458.243
1	1.1	61	50	906.5	14.6	5570000	569745	PIG	A0A4X1VKL9	Uncharacterized protein		2	15.4	83.1	12200	GDVDISLPK	472.264
1	1.1	61	50	906.5	14.6	5570000	569745	PIG	A0A4X1VKL9	Uncharacterized protein		2	14.92	57.7	203000	VDIEGPDVNIEGPEGK	834.41
1	1.1	61	50	906.5	14.6	5570000	569745	PIG	A0A4X1VKL9	Uncharacterized protein		3	14.55	72.4	24100	VDIDAPDVDVQGPDWHLK	673.667
1	1.1	61	50	906.5	14.6	5570000	569745	PIG	A0A4X1VKL9	Uncharacterized protein		3	14.44	75.4	27600	GEGGQIGLQGPGLSVSGPQGHLESGSGK	864.099
1	1.1	61	50	906.5	14.6	5570000	569745	PIG	A0A4X1VKL9	Uncharacterized protein		2	13.26	68.4	36200	VDISAPDLSLEGPEGK	813.916
1	1.1	61	50	906.5	14.6	5570000	569745	PIG	A0A4X1VKL9	Uncharacterized protein		2	13.25	69.1	9210	TDVDVSLPK	487.259
1	1.1	61	50	906.5	14.6	5570000	569745	PIG	A0A4X1VKL9	Uncharacterized protein		2	13	78.8	14600	DIDLSSPEFK	575.781
1	1.1	61	50	906.5	14.6	5570000	569745	PIG	A0A4X1VKL9	Uncharacterized protein		2	12.62	79.4	23800	IDVDVPDVDIHGPEGK	852.925
1	1.1	61	50	906.5	14.6	5570000	569745	PIG	A0A4X1VKL9	Uncharacterized protein		2	12.46	70.5	9790	SSGcEVELPGVNVK	737.865
1	1.1	61	50	906.5	14.6	5570000	569745	PIG	A0A4X1VKL9	Uncharacterized protein		2	12.33	58.5	43300	VDIDAPDVDVHGPDWHLK	1014.5
1	1.1	61	50	906.5	14.6	5570000	569745	PIG	A0A4X1VKL9	Uncharacterized protein		2	12.2	79.4	100000	GPSVDVEVPDVDLEcPDAK	1020.99
1	1.1	61	50	906.5	14.6	5570000	569745	PIG	A0A4X1VKL9	Uncharacterized protein		2	12.15	76.5	4780	GGVEVVLPK	449.271
1	1.1	61	50	906.5	14.6	5570000	569745	PIG	A0A4X1VKL9	Uncharacterized protein		2	11.26	83.2	19300	VEGDLK	330.682
1	1.1	61	50	906.5	14.6	5570000	569745	PIG	A0A4X1VKL9	Uncharacterized protein		2	10.59	55.2	7160	GDFDVSVPK	482.244
1	1.1	61	50	906.5	14.6	5570000	569745	PIG	A0A4X1VKL9	Uncharacterized protein		2	10.45	63.4	9010	GEVDVSLPNVEGDLK	785.903
1	1.1	61	50	906.5	14.6	5570000	569745	PIG	A0A4X1VKL9	Uncharacterized protein		2	5.12	50.9	45400	VQANLDAPGINLEGPDATIK	1018.54
1	1.2	29	23	429.66	22.5	2420000	178316	PIG	A0A480Z467	Neuroblast differentiation-associated protein AHNAK isoform X1		3	26.13	98.7	91100	AEGPEVDVNLPKPDVDVSGPK	721.371
1	1.2	29	23	429.66	22.5	2420000	178316	PIG	A0A480Z467	Neuroblast differentiation-associated protein AHNAK isoform X1		2	24.28	95.9	59200	VDIEcPDVNIEGPEGK	885.915
1	1.2	29	23	429.66	22.5	2420000	178316	PIG	A0A480Z467	Neuroblast differentiation-associated protein AHNAK isoform X1		2	23.74	96.9	32100	GEGPDVDVNLPK	620.315
1	1.2	29	23	429.66	22.5	2420000	178316	PIG	A0A480Z467	Neuroblast differentiation-associated protein AHNAK isoform X1		2	23.72	100	201000	VDIEAPDVSLEGPEGK	827.915
1	1.2	29	23	429.66	22.5	2420000	178316	PIG	A0A480Z467	Neuroblast differentiation-associated protein AHNAK isoform X1		3	22.76	97.3	68900	FGVLTGPEGQAPEAGLTVSAPDFSVGHK	923.467
1	1.2	29	23	429.66	22.5	2420000	178316	PIG	A0A480Z467	Neuroblast differentiation-associated protein AHNAK isoform X1		3	22.61	98.1	35000	VDIDVPDVDVQGPDWHLK	683.011
1	1.2	29	23	429.66	22.5	2420000	178316	PIG	A0A480Z467	Neuroblast differentiation-associated protein AHNAK isoform X1		4	22.57	90.2	23400	VDIDAPDVDVHGPDWHLK	507.749
1	1.2	29	23	429.66	22.5	2420000	178316	PIG	A0A480Z467	Neuroblast differentiation-associated protein AHNAK isoform X1		2	22.42	96.4	401000	GEGPEVDVNLPK	627.322
1	1.2	29	23	429.66	22.5	2420000	178316	PIG	A0A480Z467	Neuroblast differentiation-associated protein AHNAK isoform X1		3	21.88	96.4	71800	VDVDVPDVDVHGPDWHLK	681.34
1	1.2	29	23	429.66	22.5	2420000	178316	PIG	A0A480Z467	Neuroblast differentiation-associated protein AHNAK isoform X1		2	21.83	96.2	31800	AEGPEVDVNLPK	634.329
1	1.2	29	23	429.66	22.5	2420000	178316	PIG	A0A480Z467	Neuroblast differentiation-associated protein AHNAK isoform X1		2	20.13	91.5	28400	VDIDVPDVDVQGPDWHLK	1024.02
1	1.2	29	23	429.66	22.5	2420000	178316	PIG	A0A480Z467	Neuroblast differentiation-associated protein AHNAK isoform X1		3	19.47	85.3	222000	GEGAGIDVTLPAGEVTLPGVSGDISLPEVALEGLEGK	1182.96
1	1.2	29	23	429.66	22.5	2420000	178316	PIG	A0A480Z467	Neuroblast differentiation-associated protein AHNAK isoform X1		3	18.78	81.9	55900	VDIDAPDVDVHGPDWHLK	676.67
1	1.2	29	23	429.66	22.5	2420000	178316	PIG	A0A480Z467	Neuroblast differentiation-associated protein AHNAK isoform X1		3	18.59	92.5	25700	VEVSAPDVDVHGPDWNLK	659.66
1	1.2	29	23	429.66	22.5	2420000	178316	PIG	A0A480Z467	Neuroblast differentiation-associated protein AHNAK isoform X1		2	18.34	87.3	42100	LDIETPSLEGTVTGPK	828.943
1	1.2	29	23	429.66	22.5	2420000	178316	PIG	A0A480Z467	Neuroblast differentiation-associated protein AHNAK isoform X1		2	17.21	84.8	16300	VEVSAPDVDVHGPDWNLK	988.987
1	1.2	29	23	429.66	22.5	2420000	178316	PIG	A0A480Z467	Neuroblast differentiation-associated protein AHNAK isoform X1		2	16.3	82.6	84600	VDVDVPDVDVHGPDWHLK	1021.51
1	1.2	29	23	429.66	22.5	2420000	178316	PIG	A0A480Z467	Neuroblast differentiation-associated protein AHNAK isoform X1		2	16.12	85.1	578000	VDVEVPDVNIEGPEGK	848.424
1	1.2	29	23	429.66	22.5	2420000	178316	PIG	A0A480Z467	Neuroblast differentiation-associated protein AHNAK isoform X1		2	16.09	85.6	39500	VAVGAPDVSIEGPEGK	762.899
1	1.2	29	23	429.66	22.5	2420000	178316	PIG	A0A480Z467	Neuroblast differentiation-associated protein AHNAK isoform X1		2	16.04	75.1	7100	GEYDVTAPK	490.241
1	1.2	29	23	429.66	22.5	2420000	178316	PIG	A0A480Z467	Neuroblast differentiation-associated protein AHNAK isoform X1		3	16	93.6	76800	GGRPGLTIGGNIQAPQLEVSAPSANIEGLEGK	1044.22
1	1.2	29	23	429.66	22.5	2420000	178316	PIG	A0A480Z467	Neuroblast differentiation-associated protein AHNAK isoform X1		2	15.64	87	48600	GDVDVSLPK	465.25
1	1.2	29	23	429.66	22.5	2420000	178316	PIG	A0A480Z467	Neuroblast differentiation-associated protein AHNAK isoform X1		2	13.26	68.4	36200	VDISAPDLSLEGPEGK	813.916
1	1.2	29	23	429.66	22.5	2420000	178316	PIG	A0A480Z467	Neuroblast differentiation-associated protein AHNAK isoform X1		2	13	78.8	14600	DIDLSSPEFK	575.781
1	1.2	29	23	429.66	22.5	2420000	178316	PIG	A0A480Z467	Neuroblast differentiation-associated protein AHNAK isoform X1		2	12.33	58.5	43300	VDIDAPDVDVHGPDWHLK	1014.5
1	1.2	29	23	429.66	22.5	2420000	178316	PIG	A0A480Z467	Neuroblast differentiation-associated protein AHNAK isoform X1		2	12.15	76.5	4780	GGVEVVLPK	449.271
1	1.2	29	23	429.66	22.5	2420000	178316	PIG	A0A480Z467	Neuroblast differentiation-associated protein AHNAK isoform X1		2	11.76	70	24000	GEGPELDVNLPK	634.331
1	1.2	29	23	429.66	22.5	2420000	178316	PIG	A0A480Z467	Neuroblast differentiation-associated protein AHNAK isoform X1		4	11.42	75.8	6180	GEGAGIDVTLPAGEVTLPGVSGDISLPEVALEGLEGK	887.473
1	1.2	29	23	429.66	22.5	2420000	178316	PIG	A0A480Z467	Neuroblast differentiation-associated protein AHNAK isoform X1		2	11.26	83.2	19300	VEGDLK	330.682
1	1.3	27	23	404.28	14.4	3540000	235790	PIG	A0A287A608	AHNAK nucleoprotein		2	23.74	96.9	32100	GEGPDVDVNLPK	620.315
1	1.3	27	23	404.28	14.4	3540000	235790	PIG	A0A287A608	AHNAK nucleoprotein		2	23.72	100	201000	VDIEAPDVSLEGPEGK	827.915
1	1.3	27	23	404.28	14.4	3540000	235790	PIG	A0A287A608	AHNAK nucleoprotein		4	22.57	90.2	23400	VDIDAPDVDVHGPDWHLK	507.749
1	1.3	27	23	404.28	14.4	3540000	235790	PIG	A0A287A608	AHNAK nucleoprotein		2	22.42	96.4	401000	GEGPEVDVNLPK	627.322
1	1.3	27	23	404.28	14.4	3540000	235790	PIG	A0A287A608	AHNAK nucleoprotein		2	21.94	96.1	20500	GEGPEVDVNVPK	620.312
1	1.3	27	23	404.28	14.4	3540000	235790	PIG	A0A287A608	AHNAK nucleoprotein		3	21.88	96.4	71800	VDVDVPDVDVHGPDWHLK	681.34
1	1.3	27	23	404.28	14.4	3540000	235790	PIG	A0A287A608	AHNAK nucleoprotein		2	21.83	96.2	31800	AEGPEVDVNLPK	634.329
1	1.3	27	23	404.28	14.4	3540000	235790	PIG	A0A287A608	AHNAK nucleoprotein		2	21.45	92.7	203000	VDIEGPDVNIEGPEGK	834.411
1	1.3	27	23	404.28	14.4	3540000	235790	PIG	A0A287A608	AHNAK nucleoprotein		2	20.67	94.4	64400	VDIDTPDLDIEGPEGK	856.917
1	1.3	27	23	404.28	14.4	3540000	235790	PIG	A0A287A608	AHNAK nucleoprotein		3	18.78	81.9	55900	VDIDAPDVDVHGPDWHLK	676.67
1	1.3	27	23	404.28	14.4	3540000	235790	PIG	A0A287A608	AHNAK nucleoprotein		3	17.25	86.5	30500	VDIDVPDVNIEGPDAK	565.954
1	1.3	27	23	404.28	14.4	3540000	235790	PIG	A0A287A608	AHNAK nucleoprotein		2	16.3	82.6	84600	VDVDVPDVDVHGPDWHLK	1021.51
1	1.3	27	23	404.28	14.4	3540000	235790	PIG	A0A287A608	AHNAK nucleoprotein		2	16.12	85.1	578000	VDVEVPDVNIEGPEGK	848.424
1	1.3	27	23	404.28	14.4	3540000	235790	PIG	A0A287A608	AHNAK nucleoprotein		2	16.09	85.6	39500	VAVGAPDVSIEGPEGK	762.899
1	1.3	27	23	404.28	14.4	3540000	235790	PIG	A0A287A608	AHNAK nucleoprotein		2	16.04	75.1	7100	GEYDVTAPK	490.241
1	1.3	27	23	404.28	14.4	3540000	235790	PIG	A0A287A608	AHNAK nucleoprotein		2	15.8	91.6	87100	GPSVDVEVPDVDLEcPEAK	1027.99
1	1.3	27	23	404.28	14.4	3540000	235790	PIG	A0A287A608	AHNAK nucleoprotein		2	15.64	87	48600	GDVDVSLPK	465.25
1	1.3	27	23	404.28	14.4	3540000	235790	PIG	A0A287A608	AHNAK nucleoprotein		2	15.44	80.8	31400	GDVDVSVPK	458.243
1	1.3	27	23	404.28	14.4	3540000	235790	PIG	A0A287A608	AHNAK nucleoprotein		2	15.4	83.1	12200	GDVDISLPK	472.264
1	1.3	27	23	404.28	14.4	3540000	235790	PIG	A0A287A608	AHNAK nucleoprotein		2	14.92	57.7	203000	VDIEGPDVNIEGPEGK	834.41
1	1.3	27	23	404.28	14.4	3540000	235790	PIG	A0A287A608	AHNAK nucleoprotein		3	14.55	72.4	24100	VDIDAPDVDVQGPDWHLK	673.667
1	1.3	27	23	404.28	14.4	3540000	235790	PIG	A0A287A608	AHNAK nucleoprotein		2	13.26	68.4	36200	VDISAPDLSLEGPEGK	813.916
1	1.3	27	23	404.28	14.4	3540000	235790	PIG	A0A287A608	AHNAK nucleoprotein		2	13.25	69.1	9210	TDVDVSLPK	487.259
1	1.3	27	23	404.28	14.4	3540000	235790	PIG	A0A287A608	AHNAK nucleoprotein		2	12.33	58.5	43300	VDIDAPDVDVHGPDWHLK	1014.5
1	1.3	27	23	404.28	14.4	3540000	235790	PIG	A0A287A608	AHNAK nucleoprotein		2	12.2	79.4	100000	GPSVDVEVPDVDLEcPDAK	1020.99
1	1.3	27	23	404.28	14.4	3540000	235790	PIG	A0A287A608	AHNAK nucleoprotein		2	11.76	70	24000	GEGPELDVNLPK	634.331
1	1.3	27	23	404.28	14.4	3540000	235790	PIG	A0A287A608	AHNAK nucleoprotein		2	11.26	83.2	19300	VEGDLK	330.682
1	1.4	20	17	278.9	23.5	1760000	133524	PIG	A0A480LDB5	Neuroblast differentiation-associated protein AHNAK isoform X1-like		3	23.37	98.2	110000	VDIDVPDVDVHGPDWHLK	686.011
1	1.4	20	17	278.9	23.5	1760000	133524	PIG	A0A480LDB5	Neuroblast differentiation-associated protein AHNAK isoform X1-like		4	22.84	98.4	49900	VDIDVPDVDVHGPDWHLK	514.761
1	1.4	20	17	278.9	23.5	1760000	133524	PIG	A0A480LDB5	Neuroblast differentiation-associated protein AHNAK isoform X1-like		2	22.42	96.4	401000	GEGPEVDVNLPK	627.322
1	1.4	20	17	278.9	23.5	1760000	133524	PIG	A0A480LDB5	Neuroblast differentiation-associated protein AHNAK isoform X1-like		2	22.19	96.2	36200	VSVGAPDLSLEAPEGGIK	869.965
1	1.4	20	17	278.9	23.5	1760000	133524	PIG	A0A480LDB5	Neuroblast differentiation-associated protein AHNAK isoform X1-like		3	21.57	96.7	88400	LGGDIQAPDLDISAPGVHVEGPDVK	833.767
1	1.4	20	17	278.9	23.5	1760000	133524	PIG	A0A480LDB5	Neuroblast differentiation-associated protein AHNAK isoform X1-like		2	20.75	86.4	44700	GGVPSVGLEGPDVDLQGPDSK	1012
1	1.4	20	17	278.9	23.5	1760000	133524	PIG	A0A480LDB5	Neuroblast differentiation-associated protein AHNAK isoform X1-like		3	19.12	95.3	30800	SPSVDVTVPEAELNVETPEISVGGK	851.769
1	1.4	20	17	278.9	23.5	1760000	133524	PIG	A0A480LDB5	Neuroblast differentiation-associated protein AHNAK isoform X1-like		2	18.66	84.5	99700	VDIDVPDVDVHGPDWHLK	1028.51
1	1.4	20	17	278.9	23.5	1760000	133524	PIG	A0A480LDB5	Neuroblast differentiation-associated protein AHNAK isoform X1-like		2	17.51	86	128000	SPSVDVTVPEAELNVETPEISVGGK	1277.15
1	1.4	20	17	278.9	23.5	1760000	133524	PIG	A0A480LDB5	Neuroblast differentiation-associated protein AHNAK isoform X1-like		3	17.25	86.5	30500	VDIDVPDVNIEGPDAK	565.954
1	1.4	20	17	278.9	23.5	1760000	133524	PIG	A0A480LDB5	Neuroblast differentiation-associated protein AHNAK isoform X1-like		2	17.19	64.9	69700	ELSEPSTPTGTLEFEGGEVSLEGGK	1275.61
1	1.4	20	17	278.9	23.5	1760000	133524	PIG	A0A480LDB5	Neuroblast differentiation-associated protein AHNAK isoform X1-like		2	16.9	90.8	24300	VGIQLPEVELTVSTK	806.961
1	1.4	20	17	278.9	23.5	1760000	133524	PIG	A0A480LDB5	Neuroblast differentiation-associated protein AHNAK isoform X1-like		2	16.77	79.8	36000	VPGLGGTGTLEVGAPDVTLK	941.032
1	1.4	20	17	278.9	23.5	1760000	133524	PIG	A0A480LDB5	Neuroblast differentiation-associated protein AHNAK isoform X1-like		2	15.64	87	48600	GDVDVSLPK	465.25
1	1.4	20	17	278.9	23.5	1760000	133524	PIG	A0A480LDB5	Neuroblast differentiation-associated protein AHNAK isoform X1-like		3	14.44	75.4	27600	GEGGQIGLQGPGLSVSGPQGHLESGSGK	864.099
1	1.4	20	17	278.9	23.5	1760000	133524	PIG	A0A480LDB5	Neuroblast differentiation-associated protein AHNAK isoform X1-like		2	12.46	70.5	9790	SSGcEVELPGVNVK	737.865
1	1.4	20	17	278.9	23.5	1760000	133524	PIG	A0A480LDB5	Neuroblast differentiation-associated protein AHNAK isoform X1-like		3	11.86	64	15900	GPQLSGPPISAPDVDLNLEGPK	734.381
1	1.4	20	17	278.9	23.5	1760000	133524	PIG	A0A480LDB5	Neuroblast differentiation-associated protein AHNAK isoform X1-like		2	11.26	83.2	19300	VEGDLK	330.682
1	1.4	20	17	278.9	23.5	1760000	133524	PIG	A0A480LDB5	Neuroblast differentiation-associated protein AHNAK isoform X1-like		2	10.59	55.2	7160	GDFDVSVPK	482.244
1	1.4	20	17	278.9	23.5	1760000	133524	PIG	A0A480LDB5	Neuroblast differentiation-associated protein AHNAK isoform X1-like		2	5.12	50.9	45400	VQANLDAPGINLEGPDATIK	1018.54
2	2.1	25	21	351.27	17.6	886000	278928	PIG	A0A286ZPG4	Filamin B		2	23.46	93.9	26700	DAGEGLLAVQITDQEGKPK	985.015
2	2.1	25	21	351.27	17.6	886000	278928	PIG	A0A286ZPG4	Filamin B		3	21.84	95	42700	VGEAGLLSVDcSEAGPGTLGLEAVSDSGAK	949.469
2	2.1	25	21	351.27	17.6	886000	278928	PIG	A0A286ZPG4	Filamin B		3	21.39	88.3	44900	VLSEDEEDVDFDIIHNANDTFTVK	922.435
2	2.1	25	21	351.27	17.6	886000	278928	PIG	A0A286ZPG4	Filamin B		3	20.71	86.3	17600	LGSAADFLLDISETDLSTLTASIK	827.774
2	2.1	25	21	351.27	17.6	886000	278928	PIG	A0A286ZPG4	Filamin B		3	20.21	92.3	111000	VGEPGQAGNPALVSAYGAGLEGGTTGIQSEFFINTTR	1222.94
2	2.1	25	21	351.27	17.6	886000	278928	PIG	A0A286ZPG4	Filamin B		3	19.38	93.8	27100	VTASGPGLSTYGVPASLPVEFAIDAR	859.118
2	2.1	25	21	351.27	17.6	886000	278928	PIG	A0A286ZPG4	Filamin B		2	19.34	90.4	80800	LGSAADFLLDISETDLSTLTASIK	1241.15
2	2.1	25	21	351.27	17.6	886000	278928	PIG	A0A286ZPG4	Filamin B		3	19.22	96.6	24200	SADFVVESIGSEVGSLGFAIEGPSQAK	894.45
2	2.1	25	21	351.27	17.6	886000	278928	PIG	A0A286ZPG4	Filamin B		2	18.96	80.7	14100	SGcIVDNLAEFTVDPK	882.928
2	2.1	25	21	351.27	17.6	886000	278928	PIG	A0A286ZPG4	Filamin B		3	18.86	98.8	66500	FNDEHIPESPYLVPVIAPSDDAR	861.09
2	2.1	25	21	351.27	17.6	886000	278928	PIG	A0A286ZPG4	Filamin B		3	18.7	89.5	71900	AHIANPSGASTEcFVTDNADGTYQVEYTPFEK	1173.86
2	2.1	25	21	351.27	17.6	886000	278928	PIG	A0A286ZPG4	Filamin B		2	18.59	93.4	13200	VTEAEIVPVGK	571.327
2	2.1	25	21	351.27	17.6	886000	278928	PIG	A0A286ZPG4	Filamin B		2	18.37	83.3	76300	VTASGPGLSTYGVPASLPVEFAIDAR	1288.18
2	2.1	25	21	351.27	17.6	886000	278928	PIG	A0A286ZPG4	Filamin B		2	18.37	91.6	28000	SADFVVESIGSEVGSLGFAIEGPSQAK	1341.17
2	2.1	25	21	351.27	17.6	886000	278928	PIG	A0A286ZPG4	Filamin B		3	17.41	94.4	30800	GLHVVEVTYDDVPIPNSPFK	742.72
2	2.1	25	21	351.27	17.6	886000	278928	PIG	A0A286ZPG4	Filamin B		2	15.63	67.9	17800	DLDVIDNYDYSHTVK	898.918
2	2.1	25	21	351.27	17.6	886000	278928	PIG	A0A286ZPG4	Filamin B		2	15.01	74.9	21900	EAGAGGLSIAVEGPSK	721.876
2	2.1	25	21	351.27	17.6	886000	278928	PIG	A0A286ZPG4	Filamin B		2	14.9	82.7	14100	NTVELLVEDK	580.313
2	2.1	25	21	351.27	17.6	886000	278928	PIG	A0A286ZPG4	Filamin B		2	13.36	72.3	41000	TATFTIVTEDAGEGGLDLAIEGPSK	1246.63
2	2.1	25	21	351.27	17.6	886000	278928	PIG	A0A286ZPG4	Filamin B		2	12.98	74.6	2400	GLEELVK	394.232
2	2.1	25	21	351.27	17.6	886000	278928	PIG	A0A286ZPG4	Filamin B		4	12.73	76.4	29000	IEcSDNGDGTcSVSYLPTKPGEYFVNILFEEVHIPGSPFK	1126.54
2	2.1	25	21	351.27	17.6	886000	278928	PIG	A0A286ZPG4	Filamin B		3	12.6	70.3	18600	DAGEGLLAVQITDQEGKPK	657.011
2	2.1	25	21	351.27	17.6	886000	278928	PIG	A0A286ZPG4	Filamin B		2	10.42	68.2	19700	GAGIGGLGITVEGPSESK	814.924
2	2.1	25	21	351.27	17.6	886000	278928	PIG	A0A286ZPG4	Filamin B		3	9.2	67.4	10900	VHSPSGAVEEcHVSELEPDK	736.008
2	2.1	25	21	351.27	17.6	886000	278928	PIG	A0A286ZPG4	Filamin B		2	8.31	73.8	34300	DGTcTVTYLPTLPGDYSILVK	1157.09
3	3.1	26	21	340.46	7.6	804000	519317	PIG	A0A4X1VMT9	Uncharacterized protein		3	23.24	93.7	62400	NYGSPVNPDELAPDTKPASPSADETQVTK	1010.15
3	3.1	26	21	340.46	7.6	804000	519317	PIG	A0A4X1VMT9	Uncharacterized protein		2	22.81	93.4	41100	NLLLGDIQGQSFEYLVR	983.03
3	3.1	26	21	340.46	7.6	804000	519317	PIG	A0A4X1VMT9	Uncharacterized protein		2	22.24	95	86500	DVILPVTGSPSVFVGIDFDAK	1088.58
3	3.1	26	21	340.46	7.6	804000	519317	PIG	A0A4X1VMT9	Uncharacterized protein		2	22.18	90.1	21700	IDGSGFADIITDGIGK	789.904
3	3.1	26	21	340.46	7.6	804000	519317	PIG	A0A4X1VMT9	Uncharacterized protein		3	20.92	92.3	8370	DVILPVTGSPSVFVGIDFDAK	726.056
3	3.1	26	21	340.46	7.6	804000	519317	PIG	A0A4X1VMT9	Uncharacterized protein		3	20.35	86	140000	SLHFDPEDYNVPFTAISVEETAVAVDYDSIDNR	1243.59
3	3.1	26	21	340.46	7.6	804000	519317	PIG	A0A4X1VMT9	Uncharacterized protein		3	20.21	97.7	24300	SHSPTVVISNLGSPDGIAFDWIGR	842.435
3	3.1	26	21	340.46	7.6	804000	519317	PIG	A0A4X1VMT9	Uncharacterized protein		4	19.96	84.7	32400	SLHFDPEDYNVPFTAISVEETAVAVDYDSIDNR	932.941
3	3.1	26	21	340.46	7.6	804000	519317	PIG	A0A4X1VMT9	Uncharacterized protein		2	19.85	86	82700	EVLSVSIEDPENLAVDWINNK	1192.6
3	3.1	26	21	340.46	7.6	804000	519317	PIG	A0A4X1VMT9	Uncharacterized protein		2	19.25	82.2	61800	TLITNDGTTLGIGVPVSITVDPAK	1191.65
3	3.1	26	21	340.46	7.6	804000	519317	PIG	A0A4X1VMT9	Uncharacterized protein		2	18.38	77	20900	NEFQcGSGEcIPR	777.327
3	3.1	26	21	340.46	7.6	804000	519317	PIG	A0A4X1VMT9	Uncharacterized protein		2	17.25	91.6	12800	DLVWPNGLTLDYK	767.404
3	3.1	26	21	340.46	7.6	804000	519317	PIG	A0A4X1VMT9	Uncharacterized protein		2	16.12	91.3	23600	GIPLTPSNQK	527.798
3	3.1	26	21	340.46	7.6	804000	519317	PIG	A0A4X1VMT9	Uncharacterized protein		3	15.43	83	21200	EVLSVSIEDPENLAVDWINNK	795.405
3	3.1	26	21	340.46	7.6	804000	519317	PIG	A0A4X1VMT9	Uncharacterized protein		2	15.17	72.4	17600	FDYIETVTYDGTQR	854.398
3	3.1	26	21	340.46	7.6	804000	519317	PIG	A0A4X1VMT9	Uncharacterized protein		2	14.72	90.8	9480	TDPPTVIR	449.753
3	3.1	26	21	340.46	7.6	804000	519317	PIG	A0A4X1VMT9	Uncharacterized protein		2	14.6	74.4	14700	qNTNFENPIYAETENEPK	1060.98
3	3.1	26	21	340.46	7.6	804000	519317	PIG	A0A4X1VMT9	Uncharacterized protein		2	13.81	81.3	8320	ENLLYWADASLQK	775.897
3	3.1	26	21	340.46	7.6	804000	519317	PIG	A0A4X1VMT9	Uncharacterized protein		3	12.25	67.9	7580	NLLLGDIQGQSFEYLVR	655.689
3	3.1	26	21	340.46	7.6	804000	519317	PIG	A0A4X1VMT9	Uncharacterized protein		3	12.13	58.3	20500	NWLcDTDNDcGDGSDEKR	719.614
3	3.1	26	21	340.46	7.6	804000	519317	PIG	A0A4X1VMT9	Uncharacterized protein		2	11.64	76.1	22600	VGAAVTPPPSPSLPAK	744.926
3	3.1	26	21	340.46	7.6	804000	519317	PIG	A0A4X1VMT9	Uncharacterized protein		2	10.13	57.5	3360	TTEDVPR	409.203
3	3.1	26	21	340.46	7.6	804000	519317	PIG	A0A4X1VMT9	Uncharacterized protein		2	9.87	66.2	9690	DWLcDGDNDcR	713.263
3	3.1	26	21	340.46	7.6	804000	519317	PIG	A0A4X1VMT9	Uncharacterized protein		2	9.41	62.6	28600	VLVQEDLGWPTGLSIDYVNSDR	1238.62
3	3.1	26	21	340.46	7.6	804000	519317	PIG	A0A4X1VMT9	Uncharacterized protein		2	7.75	53.8	17800	QNTNFENPIYAETENEPK	1069.49
3	3.1	26	21	340.46	7.6	804000	519317	PIG	A0A4X1VMT9	Uncharacterized protein		2	7.1	54.2	3700	DVTVFDK	412.212
4	4.1	20	19	328.31	17.3	705000	272232	PIG	A0A480M011	3-hydroxyacyl-[acyl-carrier-protein] dehydratase		2	23.58	77.3	22400	LYTLQDTTQAADVVVDR	954.495
4	4.1	20	19	328.31	17.3	705000	272232	PIG	A0A480M011	3-hydroxyacyl-[acyl-carrier-protein] dehydratase		3	23.06	96.7	56000	SLYAPAGPDPESLEYIEAHGTGTK	835.077
4	4.1	20	19	328.31	17.3	705000	272232	PIG	A0A480M011	3-hydroxyacyl-[acyl-carrier-protein] dehydratase		4	22.38	84.5	46500	LLAAAcQLQLNGNLQLELGQVLAQERPLLcDDPLLSGLLDAPALK	1217.16
4	4.1	20	19	328.31	17.3	705000	272232	PIG	A0A480M011	3-hydroxyacyl-[acyl-carrier-protein] dehydratase		3	21.63	95.5	135000	ALSQNLEETPVVFEDVTLHQATILPK	964.852
4	4.1	20	19	328.31	17.3	705000	272232	PIG	A0A480M011	3-hydroxyacyl-[acyl-carrier-protein] dehydratase		3	21.38	88.7	12400	TLLEGSGLESILSIIHScLAEPR	832.446
4	4.1	20	19	328.31	17.3	705000	272232	PIG	A0A480M011	3-hydroxyacyl-[acyl-carrier-protein] dehydratase		3	21.24	96	22300	FDVSPESPDHYLVDHcIDGR	786.699
4	4.1	20	19	328.31	17.3	705000	272232	PIG	A0A480M011	3-hydroxyacyl-[acyl-carrier-protein] dehydratase		3	21.1	93.4	36500	DAVLENQTPEFFQDVSKPK	731.368
4	4.1	20	19	328.31	17.3	705000	272232	PIG	A0A480M011	3-hydroxyacyl-[acyl-carrier-protein] dehydratase		3	20.62	88.6	46000	IAScLEVLDLFLSQPHPVLSSFVLAEK	1004.88
4	4.1	20	19	328.31	17.3	705000	272232	PIG	A0A480M011	3-hydroxyacyl-[acyl-carrier-protein] dehydratase		3	18.64	88	30600	FcFTPHVESGcLAGNTALQEELQLcR	1013.14
4	4.1	20	19	328.31	17.3	705000	272232	PIG	A0A480M011	3-hydroxyacyl-[acyl-carrier-protein] dehydratase		3	17.57	85.5	45600	LEQLHVTQGQWDPANPAPGSLGK	815.082
4	4.1	20	19	328.31	17.3	705000	272232	PIG	A0A480M011	3-hydroxyacyl-[acyl-carrier-protein] dehydratase		2	16.28	63.4	49800	TGGAYGEDLGADYNLSQVcDGK	1145.5
4	4.1	20	19	328.31	17.3	705000	272232	PIG	A0A480M011	3-hydroxyacyl-[acyl-carrier-protein] dehydratase		3	15.75	71.2	9970	TSTDADPATPTSHEDSPVR	661.967
4	4.1	20	19	328.31	17.3	705000	272232	PIG	A0A480M011	3-hydroxyacyl-[acyl-carrier-protein] dehydratase		3	14.94	77.4	28400	NVTFHGILLDSLFEEGGATWQEVSELLK	1044.86
4	4.1	20	19	328.31	17.3	705000	272232	PIG	A0A480M011	3-hydroxyacyl-[acyl-carrier-protein] dehydratase		2	14.79	89.1	6900	VLEALIPLQGLEAR	761.455
4	4.1	20	19	328.31	17.3	705000	272232	PIG	A0A480M011	3-hydroxyacyl-[acyl-carrier-protein] dehydratase		2	14.14	77.3	38700	GYAVLGGEAGSQEVQQVPGSK	1031.02
4	4.1	20	19	328.31	17.3	705000	272232	PIG	A0A480M011	3-hydroxyacyl-[acyl-carrier-protein] dehydratase		4	12.78	79.9	43200	VLLSLEHGVWAPNLHYHTPNPEIPALQDGR	844.192
4	4.1	20	19	328.31	17.3	705000	272232	PIG	A0A480M011	3-hydroxyacyl-[acyl-carrier-protein] dehydratase		2	10.57	67.1	2480	qQTPQDSPVFLSVEDTSFR	1082.53
4	4.1	20	19	328.31	17.3	705000	272232	PIG	A0A480M011	3-hydroxyacyl-[acyl-carrier-protein] dehydratase		2	10.52	72.6	15500	GVDLVLNSLAEEK	693.879
4	4.1	20	19	328.31	17.3	705000	272232	PIG	A0A480M011	3-hydroxyacyl-[acyl-carrier-protein] dehydratase		2	9.61	57.8	35000	SLYAPAGPDPESLEYIEAHGTGTK	1252.11
4	4.1	20	19	328.31	17.3	705000	272232	PIG	A0A480M011	3-hydroxyacyl-[acyl-carrier-protein] dehydratase		2	7.34	59.4	21800	qQATLNLSTLLVNPEGPTLTR	1125.11
4	4.2	7	7	114.52	16.4	197000	93505.7	PIG	A0A1L1YNR3	3-hydroxyacyl-[acyl-carrier-protein] dehydratase (Fragment)		3	21.1	93.4	36500	DAVLENQTPEFFQDVSKPK	731.368
4	4.2	7	7	114.52	16.4	197000	93505.7	PIG	A0A1L1YNR3	3-hydroxyacyl-[acyl-carrier-protein] dehydratase (Fragment)		3	20.62	88.6	46000	IAScLEVLDLFLSQPHPVLSSFVLAEK	1004.88
4	4.2	7	7	114.52	16.4	197000	93505.7	PIG	A0A1L1YNR3	3-hydroxyacyl-[acyl-carrier-protein] dehydratase (Fragment)		2	16.28	63.4	49800	TGGAYGEDLGADYNLSQVcDGK	1145.5
4	4.2	7	7	114.52	16.4	197000	93505.7	PIG	A0A1L1YNR3	3-hydroxyacyl-[acyl-carrier-protein] dehydratase (Fragment)		2	16.27	58	14200	TSTDADPATPTSNEDSPVR	980.939
4	4.2	7	7	114.52	16.4	197000	93505.7	PIG	A0A1L1YNR3	3-hydroxyacyl-[acyl-carrier-protein] dehydratase (Fragment)		3	14.94	77.4	28400	NVTFHGILLDSLFEEGGATWQEVSELLK	1044.86
4	4.2	7	7	114.52	16.4	197000	93505.7	PIG	A0A1L1YNR3	3-hydroxyacyl-[acyl-carrier-protein] dehydratase (Fragment)		2	14.79	89.1	6900	VLEALIPLQGLEAR	761.455
4	4.2	7	7	114.52	16.4	197000	93505.7	PIG	A0A1L1YNR3	3-hydroxyacyl-[acyl-carrier-protein] dehydratase (Fragment)		2	10.52	72.6	15500	GVDLVLNSLAEEK	693.879
5	5.1	24	15	284.42	33.8	1610000	46947.7	PIG	A0A286ZJV6	Annexin		4	24.17	100	10700	GDLENAFLNLVQcIQNKPLYFADR	710.361
5	5.1	24	15	284.42	33.8	1610000	46947.7	PIG	A0A286ZJV6	Annexin		3	23.33	91	31600	TDLEKDIISDTSGDFRK	647.325
5	5.1	24	15	284.42	33.8	1610000	46947.7	PIG	A0A286ZJV6	Annexin		2	21.88	98.5	334000	GLGTDEDSLIEIIcSR	889.438
5	5.1	24	15	284.42	33.8	1610000	46947.7	PIG	A0A286ZJV6	Annexin		3	21.2	95.6	67900	GDLENAFLNLVQcIQNKPLYFADR	946.815
5	5.1	24	15	284.42	33.8	1610000	46947.7	PIG	A0A286ZJV6	Annexin		3	20.97	100	119000	RAEDGSVIDYELIDQDAR	689.001
5	5.1	24	15	284.42	33.8	1610000	46947.7	PIG	A0A286ZJV6	Annexin		2	20.67	96.6	15400	SLYNYIQQDTK	686.84
5	5.1	24	15	284.42	33.8	1610000	46947.7	PIG	A0A286ZJV6	Annexin		2	20.62	100	42800	TPAQYDASELK	611.801
5	5.1	24	15	284.42	33.8	1610000	46947.7	PIG	A0A286ZJV6	Annexin		3	19.01	98.2	40000	TDLEKDIISDTSGDFR	604.627
5	5.1	24	15	284.42	33.8	1610000	46947.7	PIG	A0A286ZJV6	Annexin		2	18.94	94.2	86900	DALNIETAIK	544.304
5	5.1	24	15	284.42	33.8	1610000	46947.7	PIG	A0A286ZJV6	Annexin		2	18.56	87.8	46500	TDLEKDIISDTSGDFR	906.437
5	5.1	24	15	284.42	33.8	1610000	46947.7	PIG	A0A286ZJV6	Annexin		3	18.42	89.3	9590	DIISDTSGDFRK	451.892
5	5.1	24	15	284.42	33.8	1610000	46947.7	PIG	A0A286ZJV6	Annexin		3	18.24	94	30800	AEDGSVIDYELIDQDAR	636.968
5	5.1	24	15	284.42	33.8	1610000	46947.7	PIG	A0A286ZJV6	Annexin		2	17.92	93.4	57200	DIISDTSGDFR	613.287
5	5.1	24	15	284.42	33.8	1610000	46947.7	PIG	A0A286ZJV6	Annexin		2	17.51	85.3	165000	AEDGSVIDYELIDQDAR	954.948
5	5.1	24	15	284.42	33.8	1610000	46947.7	PIG	A0A286ZJV6	Annexin		2	17.37	95	63700	GVDEVTIVNILTNR	771.929
5	5.1	24	15	284.42	33.8	1610000	46947.7	PIG	A0A286ZJV6	Annexin		2	17.33	81.9	39300	DIISDTSGDFRK	677.336
5	5.1	24	15	284.42	33.8	1610000	46947.7	PIG	A0A286ZJV6	Annexin		2	16.16	90.6	14600	DLYDAGVK	440.722
5	5.1	24	15	284.42	33.8	1610000	46947.7	PIG	A0A286ZJV6	Annexin		3	15.5	92.4	35900	GLGTDEDSLIEIIcSR	593.294
5	5.1	24	15	284.42	33.8	1610000	46947.7	PIG	A0A286ZJV6	Annexin		2	14.88	74.8	46800	TNQELQEINR	622.816
5	5.1	24	15	284.42	33.8	1610000	46947.7	PIG	A0A286ZJV6	Annexin		2	13.91	86.5	228000	RAEDGSVIDYELIDQDAR	1033
5	5.1	24	15	284.42	33.8	1610000	46947.7	PIG	A0A286ZJV6	Annexin		3	12.6	79.4	7690	GVDEVTIVNILTNR	514.952
5	5.1	24	15	284.42	33.8	1610000	46947.7	PIG	A0A286ZJV6	Annexin		2	11.84	71.1	5920	DLYDAGVKR	518.774
5	5.1	24	15	284.42	33.8	1610000	46947.7	PIG	A0A286ZJV6	Annexin		2	10.5	61.9	86900	DALNIETAIK	544.298
5	5.1	24	15	284.42	33.8	1610000	46947.7	PIG	A0A286ZJV6	Annexin		2	8.51	61.1	22300	TDLEKDIISDTSGDFRK	970.484
6	6.1	21	11	210.67	42	3490000	56702.7	PIG	A0A480HK41	D-3-phosphoglycerate dehydrogenase		3	24.76	96.2	261000	ALQSGQcAGAALDVFTEEPPRDR	830.068
6	6.1	21	11	210.67	42	3490000	56702.7	PIG	A0A480HK41	D-3-phosphoglycerate dehydrogenase		3	22.48	83.7	118000	EAGLHVTTSHNPAAPGEK	605.971
6	6.1	21	11	210.67	42	3490000	56702.7	PIG	A0A480HK41	D-3-phosphoglycerate dehydrogenase		2	22.38	94	213000	AGTGVDNVDLEAATR	744.868
6	6.1	21	11	210.67	42	3490000	56702.7	PIG	A0A480HK41	D-3-phosphoglycerate dehydrogenase		2	22.04	93.7	89100	EAGLHVTTSHNPAAPGEK	908.452
6	6.1	21	11	210.67	42	3490000	56702.7	PIG	A0A480HK41	D-3-phosphoglycerate dehydrogenase		2	21.26	82.2	135000	ALQSGQcAGAALDVFTEEPPR	1109.03
6	6.1	21	11	210.67	42	3490000	56702.7	PIG	A0A480HK41	D-3-phosphoglycerate dehydrogenase		2	20.63	80.5	135000	ALQSGQcAGAALDVFTEEPPR	1109.03
6	6.1	21	11	210.67	42	3490000	56702.7	PIG	A0A480HK41	D-3-phosphoglycerate dehydrogenase		2	20.42	88.7	361000	EILQDGGLQVVEK	714.391
6	6.1	21	11	210.67	42	3490000	56702.7	PIG	A0A480HK41	D-3-phosphoglycerate dehydrogenase		3	20.29	96.7	53800	ALQSGQcAGAALDVFTEEPPR	739.695
6	6.1	21	11	210.67	42	3490000	56702.7	PIG	A0A480HK41	D-3-phosphoglycerate dehydrogenase		2	19.7	94	264000	EELIAELQDcEGLIVR	943.984
6	6.1	21	11	210.67	42	3490000	56702.7	PIG	A0A480HK41	D-3-phosphoglycerate dehydrogenase		5	18.21	85	392000	TIGYDPIIAPEVSASFGVQQLPLEEIWPLcDFITVHTPLLPSTTGLLNDSTFALcK	1237.83
6	6.1	21	11	210.67	42	3490000	56702.7	PIG	A0A480HK41	D-3-phosphoglycerate dehydrogenase		2	17.94	90.6	42100	GTIQVVTQGTSLK	666.379
6	6.1	21	11	210.67	42	3490000	56702.7	PIG	A0A480HK41	D-3-phosphoglycerate dehydrogenase		3	17.41	92.6	42300	EELIAELQDcEGLIVR	629.655
6	6.1	21	11	210.67	42	3490000	56702.7	PIG	A0A480HK41	D-3-phosphoglycerate dehydrogenase		2	17.31	92.8	58300	NSGTcLSPAVIVGLLK	814.957
6	6.1	21	11	210.67	42	3490000	56702.7	PIG	A0A480HK41	D-3-phosphoglycerate dehydrogenase		3	16.16	94.4	11600	EILQDGGLQVVEK	476.598
6	6.1	21	11	210.67	42	3490000	56702.7	PIG	A0A480HK41	D-3-phosphoglycerate dehydrogenase		4	16	89.3	251000	TIGYDPIIAPEVSASFGVQQLPLEEIWPLcDFITVHTPLLPSTTGLLNDSTFALcK	1547.04
6	6.1	21	11	210.67	42	3490000	56702.7	PIG	A0A480HK41	D-3-phosphoglycerate dehydrogenase		2	15.84	82.4	56200	VTSDVINAAK	509.283
6	6.1	21	11	210.67	42	3490000	56702.7	PIG	A0A480HK41	D-3-phosphoglycerate dehydrogenase		5	13.9	78.8	392000	TIGYDPIIAPEVSASFGVQQLPLEEIWPLcDFITVHTPLLPSTTGLLNDSTFALcK	1237.84
6	6.1	21	11	210.67	42	3490000	56702.7	PIG	A0A480HK41	D-3-phosphoglycerate dehydrogenase		2	12.19	66.7	264000	EELIAELQDcEGLIVR	943.983
6	6.1	21	11	210.67	42	3490000	56702.7	PIG	A0A480HK41	D-3-phosphoglycerate dehydrogenase		4	10.37	61.8	60400	GGAEcLLTVALAGAPYQAVGLVQGTAPMLHALNGAVFRPEVPLR	1122.09
6	6.1	21	11	210.67	42	3490000	56702.7	PIG	A0A480HK41	D-3-phosphoglycerate dehydrogenase		2	9.08	62.1	42100	GTIQVVTQGTSLK	666.378
6	6.1	21	11	210.67	42	3490000	56702.7	PIG	A0A480HK41	D-3-phosphoglycerate dehydrogenase		4	7.65	68.5	251000	TIGYDPIIAPEVSASFGVQQLPLEEIWPLcDFITVHTPLLPSTTGLLNDSTFALcK	1547.04
7	7.1	24	12	190.13	23.9	3030000	91251.2	PIG	A0A287BSC3	Alkaline phosphatase		4	22.88	93.6	152000	AIEQAGSMTSVEDTLTVVTADHSHVFTFGGYTPR	906.94
7	7.1	24	12	190.13	23.9	3030000	91251.2	PIG	A0A287BSC3	Alkaline phosphatase		3	21.68	94.3	246000	TELLALDPHTVDYLLGLFEPGDMQYELNR	1121.56
7	7.1	24	12	190.13	23.9	3030000	91251.2	PIG	A0A287BSC3	Alkaline phosphatase		3	21.28	92	166000	AIEQAGSMTSVEDTLTVVTADHSHVFTFGGYTPR	1208.92
7	7.1	24	12	190.13	23.9	3030000	91251.2	PIG	A0A287BSC3	Alkaline phosphatase		2	19.36	89.4	555000	TYNTNAQVPDSAGTATAYLcGVK	1201.57
7	7.1	24	12	190.13	23.9	3030000	91251.2	PIG	A0A287BSC3	Alkaline phosphatase		3	19.28	91.8	170000	TYNTNAQVPDSAGTATAYLcGVK	801.379
7	7.1	24	12	190.13	23.9	3030000	91251.2	PIG	A0A287BSC3	Alkaline phosphatase		3	19.24	95.4	71400	HETHGGEDVAIFAR	513.585
7	7.1	24	12	190.13	23.9	3030000	91251.2	PIG	A0A287BSC3	Alkaline phosphatase		2	18.53	85.8	358000	TYNTNAQVPDsAGTATAYLcGVK	1241.55
7	7.1	24	12	190.13	23.9	3030000	91251.2	PIG	A0A287BSC3	Alkaline phosphatase		2	17.83	82.6	7430	LDGLNLIDVWK	643.36
7	7.1	24	12	190.13	23.9	3030000	91251.2	PIG	A0A287BSC3	Alkaline phosphatase		2	17.49	84.4	102000	HETHGGEDVAIFAR	769.872
7	7.1	24	12	190.13	23.9	3030000	91251.2	PIG	A0A287BSC3	Alkaline phosphatase		2	17.01	83	26400	ANEGTVGVSAATQR	680.843
7	7.1	24	12	190.13	23.9	3030000	91251.2	PIG	A0A287BSC3	Alkaline phosphatase		4	16.89	86.2	22300	TELLALDPHTVDYLLGLFEPGDMQYELNR	841.417
7	7.1	24	12	190.13	23.9	3030000	91251.2	PIG	A0A287BSC3	Alkaline phosphatase		3	15.25	74.9	35100	TELLALDPHTVDYLLGLFEPGDmQYELNR	1126.89
7	7.1	24	12	190.13	23.9	3030000	91251.2	PIG	A0A287BSC3	Alkaline phosphatase		2	15.18	82.3	105000	DQAQQTLK	466.245
7	7.1	24	12	190.13	23.9	3030000	91251.2	PIG	A0A287BSC3	Alkaline phosphatase		3	14.96	74.8	170000	TYNTNAQVPDSAGTATAYLcGVK	801.384
7	7.1	24	12	190.13	23.9	3030000	91251.2	PIG	A0A287BSC3	Alkaline phosphatase		2	14.34	81.5	27300	TDVEYEmDEK	637.758
7	7.1	24	12	190.13	23.9	3030000	91251.2	PIG	A0A287BSC3	Alkaline phosphatase		4	14.11	61.8	19000	GNSIFGLAPmVSDTDKKPFTAILYGNGPGYK	819.416
7	7.1	24	12	190.13	23.9	3030000	91251.2	PIG	A0A287BSC3	Alkaline phosphatase		3	13.6	79.2	27700	TELLALDPHTVDYLLGLFEPGDmQYELNR	1126.89
7	7.1	24	12	190.13	23.9	3030000	91251.2	PIG	A0A287BSC3	Alkaline phosphatase		3	12.95	66.1	143000	TYNTNAQVPDsAGTATAYLcGVK	828.038
7	7.1	24	12	190.13	23.9	3030000	91251.2	PIG	A0A287BSC3	Alkaline phosphatase		2	12.22	91.2	28300	DIEVIMGGGR	523.768
7	7.1	24	12	190.13	23.9	3030000	91251.2	PIG	A0A287BSC3	Alkaline phosphatase		2	8.62	59.3	3910	VNHATPSAAYAHSADR	834.395
7	7.1	24	12	190.13	23.9	3030000	91251.2	PIG	A0A287BSC3	Alkaline phosphatase		2	8.41	67.7	555000	TYNTNAQVPDSAGTATAYLcGVK	1201.57
7	7.1	24	12	190.13	23.9	3030000	91251.2	PIG	A0A287BSC3	Alkaline phosphatase		2	8.21	54.1	6200	TDVEYEMDEK	629.764
7	7.1	24	12	190.13	23.9	3030000	91251.2	PIG	A0A287BSC3	Alkaline phosphatase		2	7.66	60.5	34500	GNSIFGLAPmVSDTDK	834.404
8	8.1	12	11	183.39	9.9	487000	317641	PIG	A0A0B8RTI4	LPS-responsive vesicle trafficking, beach and anchor containing		2	23.29	95.9	73000	DLENLTGPVSLSTPAQLVAPSAVVK	1253.69
8	8.1	12	11	183.39	9.9	487000	317641	PIG	A0A0B8RTI4	LPS-responsive vesicle trafficking, beach and anchor containing		3	22.09	94.5	78400	SLVNIPADGVTVDPALLPPTcLGVLGDLSVEQPVQFR	1296.36
8	8.1	12	11	183.39	9.9	487000	317641	PIG	A0A0B8RTI4	LPS-responsive vesicle trafficking, beach and anchor containing		3	21.4	82.9	37800	DSGIGEETATGSGSNVDITPPVASPSVSAGPDAISEVLcTLSLEVNK	1543.42
8	8.1	12	11	183.39	9.9	487000	317641	PIG	A0A0B8RTI4	LPS-responsive vesicle trafficking, beach and anchor containing		3	19.14	82.8	11200	VISDSHGDIFESPTTSEQR	702.333
8	8.1	12	11	183.39	9.9	487000	317641	PIG	A0A0B8RTI4	LPS-responsive vesicle trafficking, beach and anchor containing		3	17.16	84.6	30800	STVLPSTLTTSIPTNAVSVVSSVDSAQASDAGR	1073.55
8	8.1	12	11	183.39	9.9	487000	317641	PIG	A0A0B8RTI4	LPS-responsive vesicle trafficking, beach and anchor containing		4	16.96	90.5	21700	SLVNIPADGVTVDPALLPPTcLGVLGDLSVEQPVQFR	972.53
8	8.1	12	11	183.39	9.9	487000	317641	PIG	A0A0B8RTI4	LPS-responsive vesicle trafficking, beach and anchor containing		3	16.54	88.3	52400	SHALGNQNLENEILLEGDDDTLSSVEEK	1023.82
8	8.1	12	11	183.39	9.9	487000	317641	PIG	A0A0B8RTI4	LPS-responsive vesicle trafficking, beach and anchor containing		3	15.95	89.8	106000	FPSNSPVTHVAANTQPGLAIPAVITVTANR	1015.22
8	8.1	12	11	183.39	9.9	487000	317641	PIG	A0A0B8RTI4	LPS-responsive vesicle trafficking, beach and anchor containing		2	13.23	54.4	7720	TAVEHAADEDILAK	741.875
8	8.1	12	11	183.39	9.9	487000	317641	PIG	A0A0B8RTI4	LPS-responsive vesicle trafficking, beach and anchor containing		2	12.41	67.5	10700	TSSVESASSAELQTcGTSNEER	1165.5
8	8.1	12	11	183.39	9.9	487000	317641	PIG	A0A0B8RTI4	LPS-responsive vesicle trafficking, beach and anchor containing		3	12.07	56	26700	VESSPSEEASPSTELQDNSLSTAASEASER	1032.46
8	8.1	12	11	183.39	9.9	487000	317641	PIG	A0A0B8RTI4	LPS-responsive vesicle trafficking, beach and anchor containing		4	10.11	55.1	31200	SHALGNQNLENEILLEGDDDTLSSVEEKDLENLTGPVSLSTPAQLVAPSAVVK	1389.95
9	9.1	11	10	182.93	41.9	563000	38743.7	PIG	A0A4X1W3B6	Annexin		2	25.49	97.1	155000	GLGTDEDTLNEILASR	852.439
9	9.1	11	10	182.93	41.9	563000	38743.7	PIG	A0A4X1W3B6	Annexin		2	22.97	96.1	89100	SEDLAINDDLADTDAR	867.396
9	9.1	11	10	182.93	41.9	563000	38743.7	PIG	A0A4X1W3B6	Annexin		2	21.83	98.2	65500	GVDEATIIEILTK	701.397
9	9.1	11	10	182.93	41.9	563000	38743.7	PIG	A0A4X1W3B6	Annexin		3	21.3	98.1	148000	GGPGSAVSPYPTFNPSSDVEALHK	805.396
9	9.1	11	10	182.93	41.9	563000	38743.7	PIG	A0A4X1W3B6	Annexin		2	19.77	90.5	26000	GDIENcLTVVVK	673.853
9	9.1	11	10	182.93	41.9	563000	38743.7	PIG	A0A4X1W3B6	Annexin		3	18.04	96.3	10700	GLGTDEDTLNEILASR	568.631
9	9.1	11	10	182.93	41.9	563000	38743.7	PIG	A0A4X1W3B6	Annexin		2	17.41	93.5	6990	GTDLNVFITILTTR	782.437
9	9.1	11	10	182.93	41.9	563000	38743.7	PIG	A0A4X1W3B6	Annexin		2	16.32	83.6	23700	DITSDTSGDYQK	665.295
9	9.1	11	10	182.93	41.9	563000	38743.7	PIG	A0A4X1W3B6	Annexin		2	15.55	94.5	8240	VLDLELK	415.255
9	9.1	11	10	182.93	41.9	563000	38743.7	PIG	A0A4X1W3B6	Annexin		3	14.61	80.9	21800	LYGISLcQAILDETKGDYEK	772.724
9	9.1	11	10	182.93	41.9	563000	38743.7	PIG	A0A4X1W3B6	Annexin		2	7.68	51.1	7740	TPAQFDADELR	631.803
10	10.1	18	12	181.1	34.2	754000	74487.8	PIG	A0A286ZWK2	Uncharacterized protein		2	21.62	91.7	143000	SINPDEAVAYGAAVQAAILSGDK	1130.58
10	10.1	18	12	181.1	34.2	754000	74487.8	PIG	A0A286ZWK2	Uncharacterized protein		2	20.38	84.4	31900	STAGDTHLGGEDFDNR	846.367
10	10.1	18	12	181.1	34.2	754000	74487.8	PIG	A0A286ZWK2	Uncharacterized protein		3	20.11	89.5	35400	SINPDEAVAYGAAVQAAILSGDK	754.057
10	10.1	18	12	181.1	34.2	754000	74487.8	PIG	A0A286ZWK2	Uncharacterized protein		3	19.19	87.9	19100	NVLIFDLGGGTFDVSILTIEDGIFEVK	971.158
10	10.1	18	12	181.1	34.2	754000	74487.8	PIG	A0A286ZWK2	Uncharacterized protein		3	17.19	82	23100	qTQTFTTYSDNQPGVLIQVYEGER	919.777
10	10.1	18	12	181.1	34.2	754000	74487.8	PIG	A0A286ZWK2	Uncharacterized protein		2	16.93	94.1	14200	DAGTIAGLNVLR	600.34
10	10.1	18	12	181.1	34.2	754000	74487.8	PIG	A0A286ZWK2	Uncharacterized protein		3	15.7	82.9	18400	TLSSSTQASIEIDSLYEGIDFYTSITR	999.834
10	10.1	18	12	181.1	34.2	754000	74487.8	PIG	A0A286ZWK2	Uncharacterized protein		2	15.47	74	17900	TLSSSTQASIEIDSLYEGIDFYTSITR	1499.23
10	10.1	18	12	181.1	34.2	754000	74487.8	PIG	A0A286ZWK2	Uncharacterized protein		2	15.31	87.6	48800	qTQTFTTYSDNQPGVLIQVYEGER	1379.16
10	10.1	18	12	181.1	34.2	754000	74487.8	PIG	A0A286ZWK2	Uncharacterized protein		2	15.13	80.7	76200	TVTNAVVTVPAYFNDSQR	991.509
10	10.1	18	12	181.1	34.2	754000	74487.8	PIG	A0A286ZWK2	Uncharacterized protein		2	12.91	78.7	10900	GTLDPVEK	429.731
10	10.1	18	12	181.1	34.2	754000	74487.8	PIG	A0A286ZWK2	Uncharacterized protein		2	11.82	68.9	32100	GVPQIEVTFDIDANGILNVSAVDK	1257.65
10	10.1	18	12	181.1	34.2	754000	74487.8	PIG	A0A286ZWK2	Uncharacterized protein		3	11.75	69	33500	STAGDTHLGGEDFDNR	564.579
10	10.1	18	12	181.1	34.2	754000	74487.8	PIG	A0A286ZWK2	Uncharacterized protein		2	11.24	71.2	15400	IINEPTAAAIAYGLDK	830.444
10	10.1	18	12	181.1	34.2	754000	74487.8	PIG	A0A286ZWK2	Uncharacterized protein		2	11.02	64.5	51200	NVLIFDLGGGTFDVSILTIEDGIFEVK	1456.27
10	10.1	18	12	181.1	34.2	754000	74487.8	PIG	A0A286ZWK2	Uncharacterized protein		2	10.89	63.8	38400	QTQTFTTYSDNQPGVLIQVYEGER	1387.67
10	10.1	18	12	181.1	34.2	754000	74487.8	PIG	A0A286ZWK2	Uncharacterized protein		3	10.19	60.8	138000	SENVQDLLLLDVTPLSLGIETAGGVMTVLIK	1080.27
10	10.1	18	12	181.1	34.2	754000	74487.8	PIG	A0A286ZWK2	Uncharacterized protein		2	8.8	68.9	6270	DNNLLGK	387.21
11	11.1	14	11	179.01	19.2	576000	94588.5	PIG	A0A286ZKC5	HATPase_c domain-containing protein		2	22.88	97.1	73500	GVVDSEDLPLNISR	757.397
11	11.1	14	11	179.01	19.2	576000	94588.5	PIG	A0A286ZKC5	HATPase_c domain-containing protein		3	21.36	92.8	198000	LGLGIDEDEVTAEEPSAAVPDEIPPLEGDEDASR	1179.22
11	11.1	14	11	179.01	19.2	576000	94588.5	PIG	A0A286ZKC5	HATPase_c domain-containing protein		3	18.49	81.3	59100	DLVVLLFETALLSSGFSLEDPQTHSNR	996.852
11	11.1	14	11	179.01	19.2	576000	94588.5	PIG	A0A286ZKC5	HATPase_c domain-containing protein		2	17.09	90.4	28300	NPDDITQEEYGEFYK	924.402
11	11.1	14	11	179.01	19.2	576000	94588.5	PIG	A0A286ZKC5	HATPase_c domain-containing protein		2	16.92	91.9	21000	EGLELPEDEEEK	708.826
11	11.1	14	11	179.01	19.2	576000	94588.5	PIG	A0A286ZKC5	HATPase_c domain-containing protein		3	16.66	85.1	18100	HLEINPDHPIVETLR	594.989
11	11.1	14	11	179.01	19.2	576000	94588.5	PIG	A0A286ZKC5	HATPase_c domain-containing protein		2	14.83	82.2	17500	HLEINPDHPIVETLR	891.977
11	11.1	14	11	179.01	19.2	576000	94588.5	PIG	A0A286ZKC5	HATPase_c domain-containing protein		3	13.77	87.1	15100	EGLELPEDEEEKKK	558.28
11	11.1	14	11	179.01	19.2	576000	94588.5	PIG	A0A286ZKC5	HATPase_c domain-containing protein		2	13.62	77.2	14500	YIDQEELNK	576.281
11	11.1	14	11	179.01	19.2	576000	94588.5	PIG	A0A286ZKC5	HATPase_c domain-containing protein		2	13.02	78.6	11000	YESLTDPSK	520.251
11	11.1	14	11	179.01	19.2	576000	94588.5	PIG	A0A286ZKC5	HATPase_c domain-containing protein		2	12.73	75.3	21100	ELISNASDALDK	638.327
11	11.1	14	11	179.01	19.2	576000	94588.5	PIG	A0A286ZKC5	HATPase_c domain-containing protein		2	12.47	75.6	25900	EDQTEYLEER	656.288
11	11.1	14	11	179.01	19.2	576000	94588.5	PIG	A0A286ZKC5	HATPase_c domain-containing protein		2	10.11	65.7	13200	EGLELPEDEEEKKK	836.916
11	11.1	14	11	179.01	19.2	576000	94588.5	PIG	A0A286ZKC5	HATPase_c domain-containing protein		3	9.22	55.2	59100	DLVVLLFETALLSSGFSLEDPQTHSNR	996.851
11	11.2	11	10	156.09	15.8	278000	90638.6	PIG	A0A287AQK7	Heat shock protein HSP 90-alpha		2	22.88	97.1	73500	GVVDSEDLPLNISR	757.397
11	11.2	11	10	156.09	15.8	278000	90638.6	PIG	A0A287AQK7	Heat shock protein HSP 90-alpha		3	19.36	95.5	16200	HLEINPDHSIIETLR	596.319
11	11.2	11	10	156.09	15.8	278000	90638.6	PIG	A0A287AQK7	Heat shock protein HSP 90-alpha		2	17.88	89.2	29200	NPDDITNEEYGEFYK	917.394
11	11.2	11	10	156.09	15.8	278000	90638.6	PIG	A0A287AQK7	Heat shock protein HSP 90-alpha		2	16.92	91.9	21000	EGLELPEDEEEK	708.826
11	11.2	11	10	156.09	15.8	278000	90638.6	PIG	A0A287AQK7	Heat shock protein HSP 90-alpha		2	14.12	79.3	21900	ELISNSSDALDK	646.322
11	11.2	11	10	156.09	15.8	278000	90638.6	PIG	A0A287AQK7	Heat shock protein HSP 90-alpha		3	13.77	87.1	15100	EGLELPEDEEEKKK	558.28
11	11.2	11	10	156.09	15.8	278000	90638.6	PIG	A0A287AQK7	Heat shock protein HSP 90-alpha		2	13.62	77.2	14500	YIDQEELNK	576.281
11	11.2	11	10	156.09	15.8	278000	90638.6	PIG	A0A287AQK7	Heat shock protein HSP 90-alpha		2	13.02	78.6	11000	YESLTDPSK	520.251
11	11.2	11	10	156.09	15.8	278000	90638.6	PIG	A0A287AQK7	Heat shock protein HSP 90-alpha		2	12.47	75.6	25900	EDQTEYLEER	656.288
11	11.2	11	10	156.09	15.8	278000	90638.6	PIG	A0A287AQK7	Heat shock protein HSP 90-alpha		3	12.05	65.8	36800	DLVILLYETALLSSGFSLEDPQTHANR	1001.52
11	11.2	11	10	156.09	15.8	278000	90638.6	PIG	A0A287AQK7	Heat shock protein HSP 90-alpha		2	10.11	65.7	13200	EGLELPEDEEEKKK	836.916
12	12.1	12	9	177.97	37.3	888000	31799	PIG	A0A4X1TV41	Uncharacterized protein		3	23.57	94.1	103000	IFDFDDDGTLNREDLSQLVNcLTGEGEDTR	1148.86
12	12.1	12	9	177.97	37.3	888000	31799	PIG	A0A4X1TV41	Uncharacterized protein		3	21.87	84	154000	qLIDNILEESDIDRDGTINLSEFQHVISR	1118.23
12	12.1	12	9	177.97	37.3	888000	31799	PIG	A0A4X1TV41	Uncharacterized protein		3	21.01	92.1	73900	DSLSFEDFLDLLSVFSDTATPDIK	892.428
12	12.1	12	9	177.97	37.3	888000	31799	PIG	A0A4X1TV41	Uncharacterized protein		2	20.11	93.5	22700	IFDFDDDGTLNR	714.33
12	12.1	12	9	177.97	37.3	888000	31799	PIG	A0A4X1TV41	Uncharacterized protein		2	19.89	92.9	22700	ELLAEYQDLTFLTK	842.446
12	12.1	12	9	177.97	37.3	888000	31799	PIG	A0A4X1TV41	Uncharacterized protein		2	19.86	94.5	22300	qLIDNILEESDIDR	828.413
12	12.1	12	9	177.97	37.3	888000	31799	PIG	A0A4X1TV41	Uncharacterized protein		2	19.49	88.8	67700	EDLSQLVNcLTGEGEDTR	1018.47
12	12.1	12	9	177.97	37.3	888000	31799	PIG	A0A4X1TV41	Uncharacterized protein		2	18.49	70.4	348000	DSLSFEDFLDLLSVFSDTATPDIK	1338.15
12	12.1	12	9	177.97	37.3	888000	31799	PIG	A0A4X1TV41	Uncharacterized protein		2	17.56	65.6	27200	DGTINLSEFQHVISR	858.44
12	12.1	12	9	177.97	37.3	888000	31799	PIG	A0A4X1TV41	Uncharacterized protein		2	17.32	86	22900	QLIDNILEESDIDR	836.924
12	12.1	12	9	177.97	37.3	888000	31799	PIG	A0A4X1TV41	Uncharacterized protein		3	15.17	88.3	11100	DGTINLSEFQHVISR	572.625
12	12.1	12	9	177.97	37.3	888000	31799	PIG	A0A4X1TV41	Uncharacterized protein		2	14.61	86.4	13100	GVEESLQVR	508.772
13	13.1	12	9	148.34	30.8	582000	48285.6	PIG	A0A4X1W776	Tubulin alpha chain		2	25.04	98.4	140000	TIGGGDDSFNTFFSETGAGK	1004.45
13	13.1	12	9	148.34	30.8	582000	48285.6	PIG	A0A4X1W776	Tubulin alpha chain		2	20.76	97.2	34800	qLFHPEQLITGK	697.378
13	13.1	12	9	148.34	30.8	582000	48285.6	PIG	A0A4X1W776	Tubulin alpha chain		3	19.12	96.4	9770	AVFVDLEPTVIDEVR	567.975
13	13.1	12	9	148.34	30.8	582000	48285.6	PIG	A0A4X1W776	Tubulin alpha chain		2	17.3	87.8	153000	AVFVDLEPTVIDEVR	851.461
13	13.1	12	9	148.34	30.8	582000	48285.6	PIG	A0A4X1W776	Tubulin alpha chain		2	17.15	92.2	23200	EIIDLVLDR	543.314
13	13.1	12	9	148.34	30.8	582000	48285.6	PIG	A0A4X1W776	Tubulin alpha chain		2	15.92	80.5	51400	DYEEVGVDSVEGEGEEEGEEY	1174.96
13	13.1	12	9	148.34	30.8	582000	48285.6	PIG	A0A4X1W776	Tubulin alpha chain		2	14.34	88.8	19600	DVNAAIATIK	508.293
13	13.1	12	9	148.34	30.8	582000	48285.6	PIG	A0A4X1W776	Tubulin alpha chain		3	13.52	80.2	27700	NLDIERPTYTNLNR	573.631
13	13.1	12	9	148.34	30.8	582000	48285.6	PIG	A0A4X1W776	Tubulin alpha chain		2	13.2	55.7	29600	NLDIERPTYTNLNR	859.942
13	13.1	12	9	148.34	30.8	582000	48285.6	PIG	A0A4X1W776	Tubulin alpha chain		3	12.3	60.9	48200	AYHEQLSVAEITNAcFEPANQmVK	922.769
13	13.1	12	9	148.34	30.8	582000	48285.6	PIG	A0A4X1W776	Tubulin alpha chain		2	10.19	56.3	29300	EDAANNYAR	512.221
13	13.1	12	9	148.34	30.8	582000	48285.6	PIG	A0A4X1W776	Tubulin alpha chain		3	9.7	65	15700	TIGGGDDSFNTFFSETGAGK	669.969
14	14.1	9	8	146.41	7.7	320000	209859	PIG	A0A480IS92	Myosin-9		2	22.64	91.6	41700	ELESQISELQEDLESER	1017.48
14	14.1	9	8	146.41	7.7	320000	209859	PIG	A0A480IS92	Myosin-9		2	19.19	85.8	71800	DFSALESQLQDTQELLQEENR	1247.09
14	14.1	9	8	146.41	7.7	320000	209859	PIG	A0A480IS92	Myosin-9		3	18.91	84.1	23600	KLEGDSTDLSDQIAELQAQIAELK	872.452
14	14.1	9	8	146.41	7.7	320000	209859	PIG	A0A480IS92	Myosin-9		3	18.36	83.7	13000	LQQELDDLLVDLDHQR	650.669
14	14.1	9	8	146.41	7.7	320000	209859	PIG	A0A480IS92	Myosin-9		2	18.21	74.7	54200	IAQLEEELEEEQGNTELVNDR	1229.59
14	14.1	9	8	146.41	7.7	320000	209859	PIG	A0A480IS92	Myosin-9		3	17.69	91	61600	DLGEELEALKTELEDTLDSTAAQQELR	1006.5
14	14.1	9	8	146.41	7.7	320000	209859	PIG	A0A480IS92	Myosin-9		2	17.49	64.7	11700	TELEDTLDSTAAQQELR	960.461
14	14.1	9	8	146.41	7.7	320000	209859	PIG	A0A480IS92	Myosin-9		3	14.15	82.4	27600	DFSALESQLQDTQELLQEENR	831.73
14	14.1	9	8	146.41	7.7	320000	209859	PIG	A0A480IS92	Myosin-9		2	13.92	69.3	15100	EDQSILcTGESGAGK	776.35
15	15.1	9	8	140.73	17.5	301000	90811.1	PIG	A0A286ZSB5	15S Mg(2+)-ATPase p97 subunit		2	24.33	95.7	69500	LIVDEAINEDNSVVSLSQPK	1085.56
15	15.1	9	8	140.73	17.5	301000	90811.1	PIG	A0A286ZSB5	15S Mg(2+)-ATPase p97 subunit		2	22.42	100	20200	NAPAIIFIDELDAIAPK	905.997
15	15.1	9	8	140.73	17.5	301000	90811.1	PIG	A0A286ZSB5	15S Mg(2+)-ATPase p97 subunit		4	19.47	70.7	64600	LADDVDLEQVANETHGHVGADLAALcSEAALQAIR	918.956
15	15.1	9	8	140.73	17.5	301000	90811.1	PIG	A0A286ZSB5	15S Mg(2+)-ATPase p97 subunit		2	17.67	86.8	13300	ELQELVQYPVEHPDK	912.465
15	15.1	9	8	140.73	17.5	301000	90811.1	PIG	A0A286ZSB5	15S Mg(2+)-ATPase p97 subunit		3	16.22	93.1	14700	ETVVEVPQVTWEDIGGLEDVKR	833.435
15	15.1	9	8	140.73	17.5	301000	90811.1	PIG	A0A286ZSB5	15S Mg(2+)-ATPase p97 subunit		2	14.88	82.3	14600	LDQLIYIPLPDEK	778.936
15	15.1	9	8	140.73	17.5	301000	90811.1	PIG	A0A286ZSB5	15S Mg(2+)-ATPase p97 subunit		3	14.81	75.1	79400	LADDVDLEQVANETHGHVGADLAALcSEAALQAIR	1224.94
15	15.1	9	8	140.73	17.5	301000	90811.1	PIG	A0A286ZSB5	15S Mg(2+)-ATPase p97 subunit		2	13.99	87.3	19400	EVDIGIPDATGR	621.821
15	15.1	9	8	140.73	17.5	301000	90811.1	PIG	A0A286ZSB5	15S Mg(2+)-ATPase p97 subunit		2	11.75	70.5	4990	DVDLEFLAK	525.28
16	16.1	16	7	138.75	29.5	1260000	36133.4	PIG	A0A4X1VBD0	Annexin		2	26.43	97.6	345000	IDEAQVEQDAQALFQAGELK	1102.05
16	16.1	16	7	138.75	29.5	1260000	36133.4	PIG	A0A4X1VBD0	Annexin		2	23.37	98.7	65800	GLGTDEESILTLLTSR	852.953
16	16.1	16	7	138.75	29.5	1260000	36133.4	PIG	A0A4X1VBD0	Annexin		2	21.68	90.2	28900	DLLDDLKSELTGK	723.889
16	16.1	16	7	138.75	29.5	1260000	36133.4	PIG	A0A4X1VBD0	Annexin		2	21.46	90.9	77200	qVYEEEYGSSLEDDVVGDTSGYYQR	1436.11
16	16.1	16	7	138.75	29.5	1260000	36133.4	PIG	A0A4X1VBD0	Annexin		3	21.4	85.9	52300	QVYEEEYGSSLEDDVVGDTSGYYQR	963.433
16	16.1	16	7	138.75	29.5	1260000	36133.4	PIG	A0A4X1VBD0	Annexin		2	20.99	94.7	66400	ETSGNLEQLLLAVVK	807.462
16	16.1	16	7	138.75	29.5	1260000	36133.4	PIG	A0A4X1VBD0	Annexin		3	20.36	94	77700	IDEAQVEQDAQALFQAGELK	735.037
16	16.1	16	7	138.75	29.5	1260000	36133.4	PIG	A0A4X1VBD0	Annexin		2	20.28	91.8	60600	QVYEEEYGSSLEDDVVGDTSGYYQR	1444.62
16	16.1	16	7	138.75	29.5	1260000	36133.4	PIG	A0A4X1VBD0	Annexin		2	19.73	84.1	345000	IDEAQVEQDAQALFQAGELK	1102.04
16	16.1	16	7	138.75	29.5	1260000	36133.4	PIG	A0A4X1VBD0	Annexin		3	18.94	95.9	9400	ETSGNLEQLLLAVVK	538.642
16	16.1	16	7	138.75	29.5	1260000	36133.4	PIG	A0A4X1VBD0	Annexin		3	18.69	86.8	31000	qVYEEEYGSSLEDDVVGDTSGYYQR	957.742
16	16.1	16	7	138.75	29.5	1260000	36133.4	PIG	A0A4X1VBD0	Annexin		3	17.71	91.6	7740	DLLDDLKSELTGK	482.931
16	16.1	16	7	138.75	29.5	1260000	36133.4	PIG	A0A4X1VBD0	Annexin		3	16.62	94	10500	GLGTDEESILTLLTSR	568.969
16	16.1	16	7	138.75	29.5	1260000	36133.4	PIG	A0A4X1VBD0	Annexin		2	12.46	68.4	876	TPEELR	372.696
16	16.1	16	7	138.75	29.5	1260000	36133.4	PIG	A0A4X1VBD0	Annexin		2	12.36	89.9	13800	DLLDDLK	416.226
16	16.1	16	7	138.75	29.5	1260000	36133.4	PIG	A0A4X1VBD0	Annexin		2	11.93	70.9	66400	ETSGNLEQLLLAVVK	807.458
17	17.1	9	8	136.81	24.2	333000	57876.9	PIG	A0A0B8S031	Pyruvate kinase		2	25.7	100	139000	LAPITSDPTEAAAVGAVEASFK	1073.06
17	17.1	9	8	136.81	24.2	333000	57876.9	PIG	A0A0B8S031	Pyruvate kinase		3	19.68	91.8	54500	AATESFASDPILYRPVAVALDTK	812.435
17	17.1	9	8	136.81	24.2	333000	57876.9	PIG	A0A0B8S031	Pyruvate kinase		2	19.62	92.4	12900	GPDFLVTEVENGGFLGSK	933.465
17	17.1	9	8	136.81	24.2	333000	57876.9	PIG	A0A0B8S031	Pyruvate kinase		2	19.6	91.5	39400	GVNLPGAAVDLPAVSEK	818.947
17	17.1	9	8	136.81	24.2	333000	57876.9	PIG	A0A0B8S031	Pyruvate kinase		2	18.21	84.7	24500	DPVQEAWAEDVDLR	821.893
17	17.1	9	8	136.81	24.2	333000	57876.9	PIG	A0A0B8S031	Pyruvate kinase		2	17.92	95.3	21300	GDLGIEIPAEK	571.312
17	17.1	9	8	136.81	24.2	333000	57876.9	PIG	A0A0B8S031	Pyruvate kinase		3	14.74	72.6	24100	LAPITSDPTEAAAVGAVEASFK	715.709
17	17.1	9	8	136.81	24.2	333000	57876.9	PIG	A0A0B8S031	Pyruvate kinase		2	8.82	70.2	12200	NTGIIcTIGPASR	680.354
17	17.1	9	8	136.81	24.2	333000	57876.9	PIG	A0A0B8S031	Pyruvate kinase		2	7.26	54.7	4440	GSGTAEVELKK	559.803
18	18.1	10	8	128.57	12.5	186000	120882	PIG	A0A0B8RW53	ATP-citrate synthase		2	21.37	92.2	27800	EAYPEEAYIADLDAK	849.399
18	18.1	10	8	128.57	12.5	186000	120882	PIG	A0A0B8RW53	ATP-citrate synthase		2	20.76	93.1	19500	EEADEYIDIGALNGIFVLGR	1097.55
18	18.1	10	8	128.57	12.5	186000	120882	PIG	A0A0B8RW53	ATP-citrate synthase		2	18.64	94.3	17000	qHFPATPLLDYALEVEK	977.497
18	18.1	10	8	128.57	12.5	186000	120882	PIG	A0A0B8RW53	ATP-citrate synthase		2	15.91	87.9	14800	TIAIIAEGIPEALTR	784.455
18	18.1	10	8	128.57	12.5	186000	120882	PIG	A0A0B8RW53	ATP-citrate synthase		2	15.8	90.9	11800	DGVYVLDLAAK	582.317
18	18.1	10	8	128.57	12.5	186000	120882	PIG	A0A0B8RW53	ATP-citrate synthase		3	15	71.7	27300	SFDELGEIIQSVYEDLVSR	733.698
18	18.1	10	8	128.57	12.5	186000	120882	PIG	A0A0B8RW53	ATP-citrate synthase		3	13.27	80	14500	GVTIIGPATVGGIKPGcFK	624.684
18	18.1	10	8	128.57	12.5	186000	120882	PIG	A0A0B8RW53	ATP-citrate synthase		3	12.66	78.6	27300	SFDELGEIIQSVYEDLVSR	733.699
18	18.1	10	8	128.57	12.5	186000	120882	PIG	A0A0B8RW53	ATP-citrate synthase		2	7.82	61.6	21700	GVIVPAQEVPPPTVPmDYSWAR	1213.11
18	18.1	10	8	128.57	12.5	186000	120882	PIG	A0A0B8RW53	ATP-citrate synthase		3	7.77	58.4	4330	EEADEYIDIGALNGIFVLGR	732.036
19	19.1	10	7	127.44	32.2	378000	47287.2	PIG	A0A0B8RSY9	2-phospho-D-glycerate hydro-lyase		3	22.39	98.4	17700	SGETEDTFIADLVVGLcTGQIK	785.056
19	19.1	10	7	127.44	32.2	378000	47287.2	PIG	A0A0B8RSY9	2-phospho-D-glycerate hydro-lyase		2	20.94	94.5	52000	DYPVVSIEDPFDQDDWEAWQK	1291.57
19	19.1	10	7	127.44	32.2	378000	47287.2	PIG	A0A0B8RSY9	2-phospho-D-glycerate hydro-lyase		2	20.49	89.1	58700	VNQIGSVTESLQAcK	817.417
19	19.1	10	7	127.44	32.2	378000	47287.2	PIG	A0A0B8RSY9	2-phospho-D-glycerate hydro-lyase		2	18.24	97.3	64200	DATNVGDEGGFAPNILENK	980.969
19	19.1	10	7	127.44	32.2	378000	47287.2	PIG	A0A0B8RSY9	2-phospho-D-glycerate hydro-lyase		2	17.6	89.9	57800	FTGSAGIQVVGDDLTVTNPK	1010.03
19	19.1	10	7	127.44	32.2	378000	47287.2	PIG	A0A0B8RSY9	2-phospho-D-glycerate hydro-lyase		2	16.82	89.3	9830	GNPTVEVDLHTAK	690.861
19	19.1	10	7	127.44	32.2	378000	47287.2	PIG	A0A0B8RSY9	2-phospho-D-glycerate hydro-lyase		3	16.72	83.7	15200	DYPVVSIEDPFDQDDWEAWQK	861.386
19	19.1	10	7	127.44	32.2	378000	47287.2	PIG	A0A0B8RSY9	2-phospho-D-glycerate hydro-lyase		2	15.22	79	50400	SGETEDTFIADLVVGLcTGQIK	1177.09
19	19.1	10	7	127.44	32.2	378000	47287.2	PIG	A0A0B8RSY9	2-phospho-D-glycerate hydro-lyase		3	10.96	79.2	38200	HIADLAGNAEVILPVPAFNVINGGSHAGNK	999.204
19	19.1	10	7	127.44	32.2	378000	47287.2	PIG	A0A0B8RSY9	2-phospho-D-glycerate hydro-lyase		4	9.48	66.9	14000	HIADLAGNAEVILPVPAFNVINGGSHAGNK	749.653
20	20.1	9	7	124.41	64.1	466000	31583	PIG	A0A287BRL8	Myristoylated alanine rich protein kinase C substrate		3	23.66	93.5	78000	EAPAEGEAAEPGSPTAAEGEAASAASSTSSPK	972.444
20	20.1	9	7	124.41	64.1	466000	31583	PIG	A0A287BRL8	Myristoylated alanine rich protein kinase C substrate		3	20	90	17800	GEAAGERPGEAAVASSPSK	590.962
20	20.1	9	7	124.41	64.1	466000	31583	PIG	A0A287BRL8	Myristoylated alanine rich protein kinase C substrate		2	18.75	78.1	6230	EAGEGGEAEGAAGASAEGSK	867.875
20	20.1	9	7	124.41	64.1	466000	31583	PIG	A0A287BRL8	Myristoylated alanine rich protein kinase C substrate		4	17.78	82.7	79400	EELQANGSAPAADKEEPAPAGSGAASPVGAEKDEAAATAPEAGATSAEK	1145.04
20	20.1	9	7	124.41	64.1	466000	31583	PIG	A0A287BRL8	Myristoylated alanine rich protein kinase C substrate		2	16.18	85.8	26500	AEDGATPSPSNETPK	750.843
20	20.1	9	7	124.41	64.1	466000	31583	PIG	A0A287BRL8	Myristoylated alanine rich protein kinase C substrate		2	14.31	72.2	6090	VNGDASPAAAEPGAK	677.835
20	20.1	9	7	124.41	64.1	466000	31583	PIG	A0A287BRL8	Myristoylated alanine rich protein kinase C substrate		5	13.73	77.5	83900	VEEPGASAAAcEAPSAAGLGAPAEQEAAPAEEAAAAASSAcAAPSQETQPEcSPEAPPAEAAE	1204.14
20	20.1	9	7	124.41	64.1	466000	31583	PIG	A0A287BRL8	Myristoylated alanine rich protein kinase C substrate		2	13.04	67.9	60500	EAPAEGEAAEPGSPTAAEGEAASAASSTSSPK	1458.16
20	20.1	9	7	124.41	64.1	466000	31583	PIG	A0A287BRL8	Myristoylated alanine rich protein kinase C substrate		4	12.82	67	107000	VEEPGASAAAcEAPSAAGLGAPAEQEAAPAEEAAAAASSAcAAPSQETQPEcSPEAPPAEAAE	1504.91
21	21.1	9	7	123.27	21.7	342000	70646.5	PIG	A0A480K625	Plastin-1		3	22.28	96.6	10800	IDIDNSGYVSDYELQDLFK	745.356
21	21.1	9	7	123.27	21.7	342000	70646.5	PIG	A0A480K625	Plastin-1		2	19.73	90.1	77400	IDIDNSGYVSDYELQDLFK	1117.53
21	21.1	9	7	123.27	21.7	342000	70646.5	PIG	A0A480K625	Plastin-1		3	19.07	82.1	57500	LNLAFVANLFNTYPSLHKPDNNNIDINLLEGESK	1276.66
21	21.1	9	7	123.27	21.7	342000	70646.5	PIG	A0A480K625	Plastin-1		2	18.67	92.1	14700	VNDAIIIEWVNQTLK	878.473
21	21.1	9	7	123.27	21.7	342000	70646.5	PIG	A0A480K625	Plastin-1		3	16.83	85.3	13600	AISTSLPVLDLIDAIAPNAIR	721.758
21	21.1	9	7	123.27	21.7	342000	70646.5	PIG	A0A480K625	Plastin-1		3	16.07	90	39800	EGITAIGGTSSISSEGTQHSYSEEEK	895.413
21	21.1	9	7	123.27	21.7	342000	70646.5	PIG	A0A480K625	Plastin-1		2	15.98	70.9	39800	EELEELQEAFNK	739.856
21	21.1	9	7	123.27	21.7	342000	70646.5	PIG	A0A480K625	Plastin-1		2	15.78	80	77500	AISTSLPVLDLIDAIAPNAIR	1082.12
21	21.1	9	7	123.27	21.7	342000	70646.5	PIG	A0A480K625	Plastin-1		2	14.37	85	10900	EGEDLEELLK	587.796
22	22.1	8	8	122.68	32	216000	36154.3	PIG	A0A287AYJ2	Annexin		2	23.06	98.3	54700	SETSGSFEDALLAIVK	833.931
22	22.1	8	8	122.68	32	216000	36154.3	PIG	A0A287AYJ2	Annexin		2	19.79	91.2	60500	DEGNYLDDALVR	690.326
22	22.1	8	8	122.68	32	216000	36154.3	PIG	A0A287AYJ2	Annexin		2	19.11	78.9	32900	GLGTDEDAIISVLAYR	846.945
22	22.1	8	8	122.68	32	216000	36154.3	PIG	A0A287AYJ2	Annexin		2	14.37	68.1	10200	QDAQDLYEAGEK	683.811
22	22.1	8	8	122.68	32	216000	36154.3	PIG	A0A287AYJ2	Annexin		2	12.67	88.7	10300	SLEDDIR	424.21
22	22.1	8	8	122.68	32	216000	36154.3	PIG	A0A287AYJ2	Annexin		2	12.46	68.4	876	TPEEIR	372.696
22	22.1	8	8	122.68	32	216000	36154.3	PIG	A0A287AYJ2	Annexin		2	12.36	89.9	13800	DLLDDLK	416.226
22	22.1	8	8	122.68	32	216000	36154.3	PIG	A0A287AYJ2	Annexin		3	8.86	62.9	32800	SELSGNFEQVILGMMTPTVLYDVQELR	1023.86
23	23.1	9	6	115.26	24.5	438000	41792.1	PIG	A0A0B8RTA2	Actin, gamma 1		2	23.54	94.8	41500	qEYDESGPSIVHR	750.342
23	23.1	9	6	115.26	24.5	438000	41792.1	PIG	A0A0B8RTA2	Actin, gamma 1		2	22.82	97.5	237000	SYELPDGQVITIGNER	895.953
23	23.1	9	6	115.26	24.5	438000	41792.1	PIG	A0A0B8RTA2	Actin, gamma 1		2	20.34	94.7	27800	DSYVGDEAQSK	599.764
23	23.1	9	6	115.26	24.5	438000	41792.1	PIG	A0A0B8RTA2	Actin, gamma 1		2	18.97	89.3	9470	QEYDESGPSIVHR	758.856
23	23.1	9	6	115.26	24.5	438000	41792.1	PIG	A0A0B8RTA2	Actin, gamma 1		2	18.78	79.6	37700	DLYANTVLSGGTTmYPGIADR	1116.03
23	23.1	9	6	115.26	24.5	438000	41792.1	PIG	A0A0B8RTA2	Actin, gamma 1		3	16.74	90.4	27100	SYELPDGQVITIGNER	597.636
23	23.1	9	6	115.26	24.5	438000	41792.1	PIG	A0A0B8RTA2	Actin, gamma 1		2	16	74.9	27400	LcYVALDFEQEMATAASSSSLEK	1275.59
23	23.1	9	6	115.26	24.5	438000	41792.1	PIG	A0A0B8RTA2	Actin, gamma 1		2	13.78	71.9	5510	DLTDYLmK	507.744
23	23.1	9	6	115.26	24.5	438000	41792.1	PIG	A0A0B8RTA2	Actin, gamma 1		2	11.4	62.1	24200	LcYVALDFEQEmATAASSSSLEK	1283.58
24	24.1	8	6	114.87	33	445000	28673	PIG	A0A287A0Q6	Tyrosine 3-monooxygenase/tryptophan 5-monooxygenase activation protein zeta		2	24.29	97.6	127000	TAFDEAIAELDTLSEESYK	1066.5
24	24.1	8	6	114.87	33	445000	28673	PIG	A0A287A0Q6	Tyrosine 3-monooxygenase/tryptophan 5-monooxygenase activation protein zeta		3	21.47	100	27600	TAFDEAIAELDTLSEESYK	711.334
24	24.1	8	6	114.87	33	445000	28673	PIG	A0A287A0Q6	Tyrosine 3-monooxygenase/tryptophan 5-monooxygenase activation protein zeta		2	20.52	90.6	100000	GIVDQSQQAYQEAFEISK	1020.99
24	24.1	8	6	114.87	33	445000	28673	PIG	A0A287A0Q6	Tyrosine 3-monooxygenase/tryptophan 5-monooxygenase activation protein zeta		2	19.74	84.9	17300	SVTEQGAELSNEER	774.861
24	24.1	8	6	114.87	33	445000	28673	PIG	A0A287A0Q6	Tyrosine 3-monooxygenase/tryptophan 5-monooxygenase activation protein zeta		2	18.89	83.6	19700	DIcNDVLSLLEK	709.861
24	24.1	8	6	114.87	33	445000	28673	PIG	A0A287A0Q6	Tyrosine 3-monooxygenase/tryptophan 5-monooxygenase activation protein zeta		2	16.23	88.4	12400	FLIPNASQAESK	652.846
24	24.1	8	6	114.87	33	445000	28673	PIG	A0A287A0Q6	Tyrosine 3-monooxygenase/tryptophan 5-monooxygenase activation protein zeta		2	15.2	87.1	13800	NLLSVAYK	454.264
24	24.1	8	6	114.87	33	445000	28673	PIG	A0A287A0Q6	Tyrosine 3-monooxygenase/tryptophan 5-monooxygenase activation protein zeta		2	12.57	75.7	127000	TAFDEAIAELDTLSEESYK	1066.5
25	25.1	11	8	113.41	31.4	276000	45124.1	PIG	A0A4X1T0V7	cAMP-dependent protein kinase type II-alpha regulatory subunit		3	19.98	94.6	96900	VDEHVIDQGDDGDNFYVIER	779.022
25	25.1	11	8	113.41	31.4	276000	45124.1	PIG	A0A4X1T0V7	cAMP-dependent protein kinase type II-alpha regulatory subunit		2	18.62	86.9	15400	QPPDLVDFAVDYFTR	891.938
25	25.1	11	8	113.41	31.4	276000	45124.1	PIG	A0A4X1T0V7	cAMP-dependent protein kinase type II-alpha regulatory subunit		2	18.21	92.1	25200	qPPDLVDFAVDYFTR	883.425
25	25.1	11	8	113.41	31.4	276000	45124.1	PIG	A0A4X1T0V7	cAMP-dependent protein kinase type II-alpha regulatory subunit		2	13.49	88	8920	IVDVIGEK	436.756
25	25.1	11	8	113.41	31.4	276000	45124.1	PIG	A0A4X1T0V7	cAMP-dependent protein kinase type II-alpha regulatory subunit		2	13.25	81.6	22900	DGGNQEVEIAR	594.286
25	25.1	11	8	113.41	31.4	276000	45124.1	PIG	A0A4X1T0V7	cAMP-dependent protein kinase type II-alpha regulatory subunit		2	12.34	92.6	7870	SLEVSER	410.214
25	25.1	11	8	113.41	31.4	276000	45124.1	PIG	A0A4X1T0V7	cAMP-dependent protein kinase type II-alpha regulatory subunit		2	12.27	74.9	36500	VSVcAETYNPDEEEEDTDPR	1177.99
25	25.1	11	8	113.41	31.4	276000	45124.1	PIG	A0A4X1T0V7	cAMP-dependent protein kinase type II-alpha regulatory subunit		3	11.78	75.5	18900	RVsVcAETYNPDEEEEDTDPR	864.347
25	25.1	11	8	113.41	31.4	276000	45124.1	PIG	A0A4X1T0V7	cAMP-dependent protein kinase type II-alpha regulatory subunit		3	11.68	76.2	43700	ASTPPAAPPSGSQDLEPssGLVTDAIADSESEDDEDLDVPIPSR	1532.33
26	26.1	12	7	112.29	18.4	334000	80781.2	PIG	A0A286ZIC1	Actin-depolymerizing factor		2	22.83	94.2	79900	AQPVQVAEGSEPDSFWEALGGK	1151.55
26	26.1	12	7	112.29	18.4	334000	80781.2	PIG	A0A286ZIC1	Actin-depolymerizing factor		3	20.89	91.6	13500	FDLVPVPPNLYGDFFTGDAYVILK	900.805
26	26.1	12	7	112.29	18.4	334000	80781.2	PIG	A0A286ZIC1	Actin-depolymerizing factor		3	18.67	88.1	17100	AQPVQVAEGSEPDSFWEALGGK	768.037
26	26.1	12	7	112.29	18.4	334000	80781.2	PIG	A0A286ZIC1	Actin-depolymerizing factor		2	18.18	92.7	106000	FDLVPVPPNLYGDFFTGDAYVILK	1350.7
26	26.1	12	7	112.29	18.4	334000	80781.2	PIG	A0A286ZIC1	Actin-depolymerizing factor		3	16.23	77.2	10500	qGQIIYNWQGAQSTQDEVAASAILTAQLDEELGGTPVQSR	1419.38
26	26.1	12	7	112.29	18.4	334000	80781.2	PIG	A0A286ZIC1	Actin-depolymerizing factor		2	15.34	73.8	17400	DSQEEEKTEALTSAK	833.393
26	26.1	12	7	112.29	18.4	334000	80781.2	PIG	A0A286ZIC1	Actin-depolymerizing factor		2	14.97	76.3	18900	SEDcFILDHGK	660.8
26	26.1	12	7	112.29	18.4	334000	80781.2	PIG	A0A286ZIC1	Actin-depolymerizing factor		2	14.53	93.3	21700	qTQVSVLPEGGETPLFK	906.975
26	26.1	12	7	112.29	18.4	334000	80781.2	PIG	A0A286ZIC1	Actin-depolymerizing factor		3	14.06	74.8	8480	SEDcFILDHGK	440.869
26	26.1	12	7	112.29	18.4	334000	80781.2	PIG	A0A286ZIC1	Actin-depolymerizing factor		3	11.49	68.9	10400	DSQEEEKTEALTSAK	555.931
26	26.1	12	7	112.29	18.4	334000	80781.2	PIG	A0A286ZIC1	Actin-depolymerizing factor		2	11.25	73	22200	QTQVSVLPEGGETPLFK	915.489
26	26.1	12	7	112.29	18.4	334000	80781.2	PIG	A0A286ZIC1	Actin-depolymerizing factor		2	7.5	51.8	7910	SGLKyK	388.205
27	27.1	10	6	107.63	28.3	648000	49670	PIG	A0A480TK33	Tubulin beta chain		3	23.35	96.1	93800	VSDTVVEPYNATLSVHQLVENTDETYcIDNEALYDIcFR	1531.71
27	27.1	10	6	107.63	28.3	648000	49670	PIG	A0A480TK33	Tubulin beta chain		2	23.15	94.6	57200	GHYTEGAELVDSVLDVVR	979.989
27	27.1	10	6	107.63	28.3	648000	49670	PIG	A0A480TK33	Tubulin beta chain		4	22	79.1	62400	FWEVISDEHGIDPTGTYHGDSDLQLDR	776.364
27	27.1	10	6	107.63	28.3	648000	49670	PIG	A0A480TK33	Tubulin beta chain		4	21.87	94.4	177000	VSDTVVEPYNATLSVHQLVENTDETYcIDNEALYDIcFR	1149.03
27	27.1	10	6	107.63	28.3	648000	49670	PIG	A0A480TK33	Tubulin beta chain		3	20.72	84.5	104000	FWEVISDEHGIDPTGTYHGDSDLQLDR	1034.81
27	27.1	10	6	107.63	28.3	648000	49670	PIG	A0A480TK33	Tubulin beta chain		3	17.49	91.9	36500	GHYTEGAELVDSVLDVVR	653.665
27	27.1	10	6	107.63	28.3	648000	49670	PIG	A0A480TK33	Tubulin beta chain		3	16.09	88.4	56600	EIVHIQAGQcGNQIGAK	608.31
27	27.1	10	6	107.63	28.3	648000	49670	PIG	A0A480TK33	Tubulin beta chain		2	13.63	66.1	32000	EIVHIQAGQcGNQIGAK	911.968
27	27.1	10	6	107.63	28.3	648000	49670	PIG	A0A480TK33	Tubulin beta chain		2	13.06	85.9	20000	ALTVPELTQQVFDAK	830.45
27	27.1	10	6	107.63	28.3	648000	49670	PIG	A0A480TK33	Tubulin beta chain		2	9.98	62.4	8260	FPGQLNADLR	565.799
27	27.2	9	5	86.54	23.8	524000	51585.1	PIG	A0A287A275	Tubulin beta chain		3	23.35	96.1	93800	VSDTVVEPYNATLSVHQLVENTDETYcIDNEALYDIcFR	1531.71
27	27.2	9	5	86.54	23.8	524000	51585.1	PIG	A0A287A275	Tubulin beta chain		2	23.15	94.6	57200	GHYTEGAELVDSVLDVVR	979.989
27	27.2	9	5	86.54	23.8	524000	51585.1	PIG	A0A287A275	Tubulin beta chain		4	21.87	94.4	177000	VSDTVVEPYNATLSVHQLVENTDETYcIDNEALYDIcFR	1149.03
27	27.2	9	5	86.54	23.8	524000	51585.1	PIG	A0A287A275	Tubulin beta chain		3	17.49	91.9	36500	GHYTEGAELVDSVLDVVR	653.665
27	27.2	9	5	86.54	23.8	524000	51585.1	PIG	A0A287A275	Tubulin beta chain		3	16.09	88.4	56600	EIVHLQAGQcGNQIGAK	608.31
27	27.2	9	5	86.54	23.8	524000	51585.1	PIG	A0A287A275	Tubulin beta chain		4	13.97	78.4	23300	FWEVISDEHGIDPTGTYHGDSDLQLER	779.865
27	27.2	9	5	86.54	23.8	524000	51585.1	PIG	A0A287A275	Tubulin beta chain		2	13.63	66.1	32000	EIVHLQAGQcGNQIGAK	911.968
27	27.2	9	5	86.54	23.8	524000	51585.1	PIG	A0A287A275	Tubulin beta chain		2	9.98	62.4	8260	FPGQLNADLR	565.799
27	27.2	9	5	86.54	23.8	524000	51585.1	PIG	A0A287A275	Tubulin beta chain		3	8.19	57.9	39000	FWEVISDEHGIDPTGTYHGDSDLQLER	1039.49
28	28.1	6	6	103.03	8.2	391000	132026	PIG	A0A287B5M2	Uncharacterized protein		2	20.97	92.3	41300	DPcDEPcFPNVK	739.31
28	28.1	6	6	103.03	8.2	391000	132026	PIG	A0A287B5M2	Uncharacterized protein		3	20.86	91.7	104000	DcLYFTDNGQIIFPESEYQIFSYSNPPLR	1171.88
28	28.1	6	6	103.03	8.2	391000	132026	PIG	A0A287B5M2	Uncharacterized protein		2	18.92	93.9	180000	DDLSSVLKPR	565.314
28	28.1	6	6	103.03	8.2	391000	132026	PIG	A0A287B5M2	Uncharacterized protein		2	17.13	90.1	18300	TNTYQAILSTDGSR	763.876
28	28.1	6	6	103.03	8.2	391000	132026	PIG	A0A287B5M2	Uncharacterized protein		2	14.25	90.4	22200	NNVVFQPISR	587.323
28	28.1	6	6	103.03	8.2	391000	132026	PIG	A0A287B5M2	Uncharacterized protein		2	10.9	69	25500	GFTGQDPVALVAPFWDDADFSR	1206.07
29	29.1	6	5	94.66	27.2	321000	53464	PIG	A0A287BAJ3	PDZ domain containing 1		4	23.01	94.7	107000	ISPFLYYQSQELPNGSVTEAPAPAPLEVSSPDTTEEVGDHKPK	1157.07
29	29.1	6	5	94.66	27.2	321000	53464	PIG	A0A287BAJ3	PDZ domain containing 1		3	20.96	92.9	79800	GGPADLAGLEDEDVIIEVNGVNVLDEPYEK	1057.19
29	29.1	6	5	94.66	27.2	321000	53464	PIG	A0A287BAJ3	PDZ domain containing 1		2	19.18	88.2	11600	ELGQSQESSLNDK	717.836
29	29.1	6	5	94.66	27.2	321000	53464	PIG	A0A287BAJ3	PDZ domain containing 1		3	18.58	61.5	74500	AGVLADDHLIEVNGENVEDASHEEVVEK	1006.48
29	29.1	6	5	94.66	27.2	321000	53464	PIG	A0A287BAJ3	PDZ domain containing 1		4	15.8	77.1	37000	AGVLADDHLIEVNGENVEDASHEEVVEK	755.116
29	29.1	6	5	94.66	27.2	321000	53464	PIG	A0A287BAJ3	PDZ domain containing 1		2	12.93	71.9	10600	SGNSVTLLVLDGDSYEK	898.95
30	30.1	6	5	93.32	26.7	943000	42566	PIG	A0A287BG23	Glyceraldehyde-3-phosphate dehydrogenase		4	25.22	91.3	555000	GILGYTEDQVVScDFNSDTHSSTFDAGAGIALNDHFVK	1022.72
30	30.1	6	5	93.32	26.7	943000	42566	PIG	A0A287BG23	Glyceraldehyde-3-phosphate dehydrogenase		3	23.48	93.5	252000	GILGYTEDQVVScDFNSDTHSSTFDAGAGIALNDHFVK	1363.29
30	30.1	6	5	93.32	26.7	943000	42566	PIG	A0A287BG23	Glyceraldehyde-3-phosphate dehydrogenase		2	21.92	96.2	46500	VPTPNVSVVDLTcR	778.908
30	30.1	6	5	93.32	26.7	943000	42566	PIG	A0A287BG23	Glyceraldehyde-3-phosphate dehydrogenase		2	20.08	89.9	34000	IVSNAScTTNcLAPLAK	910.457
30	30.1	6	5	93.32	26.7	943000	42566	PIG	A0A287BG23	Glyceraldehyde-3-phosphate dehydrogenase		3	13.45	77.8	23500	VIISAPSADAPmFVmGVNHEK	749.037
30	30.1	6	5	93.32	26.7	943000	42566	PIG	A0A287BG23	Glyceraldehyde-3-phosphate dehydrogenase		2	12.65	85.3	31400	GAAQNIIPASTGAAK	685.375
31	31.1	7	5	89.86	11.4	204000	105998	PIG	A0A287A0L8	Transmembrane channel-like protein		2	22.35	95.7	23600	TGPDYPGSLAEPDYPGSQR	1003.96
31	31.1	7	5	89.86	11.4	204000	105998	PIG	A0A287A0L8	Transmembrane channel-like protein		2	21.35	92.3	40500	NLSTEIQENLSEIR	823.425
31	31.1	7	5	89.86	11.4	204000	105998	PIG	A0A287A0L8	Transmembrane channel-like protein		3	18.89	89.3	32500	TNPDYLGSLGEPDYPGAQGNTTSPGPSAK	964.453
31	31.1	7	5	89.86	11.4	204000	105998	PIG	A0A287A0L8	Transmembrane channel-like protein		3	17.83	84.1	27500	GYLNTPNYPEPPDPLNNPDYPSTR	911.093
31	31.1	7	5	89.86	11.4	204000	105998	PIG	A0A287A0L8	Transmembrane channel-like protein		2	15.49	77.2	37200	GYLNTPNYPEPPDPLNNPDYPSTR	1366.13
31	31.1	7	5	89.86	11.4	204000	105998	PIG	A0A287A0L8	Transmembrane channel-like protein		2	9.44	67.3	17800	DPGAVLLLPFVVScINLAVPR	1125.64
31	31.1	7	5	89.86	11.4	204000	105998	PIG	A0A287A0L8	Transmembrane channel-like protein		2	6.06	52.6	25200	TNPDYLGSLGEPDYPGAQGNTTSPGPSAK	1446.17
32	32.1	6	6	89.65	8.3	115000	201206	PIG	A0A4X1SRE7	Clathrin heavy chain		3	21.69	93.1	27300	FQSVPAQPGQTSPLLQYFGILLDQGQLNK	1063.23
32	32.1	6	6	89.65	8.3	115000	201206	PIG	A0A4X1SRE7	Clathrin heavy chain		3	17.56	92.3	66800	RPLIDQVVQTALSETQDPEEVSVTVK	961.173
32	32.1	6	6	89.65	8.3	115000	201206	PIG	A0A4X1SRE7	Clathrin heavy chain		3	14.77	76.3	967	GQVLSVcVEEENIIPYITNVLQNPDLALR	1099.58
32	32.1	6	6	89.65	8.3	115000	201206	PIG	A0A4X1SRE7	Clathrin heavy chain		3	14.65	69.4	5580	LDNYDAPDIANIAISNELFEEAFAIFR	1024.51
32	32.1	6	6	89.65	8.3	115000	201206	PIG	A0A4X1SRE7	Clathrin heavy chain		2	11.58	72.3	11900	DTELAEELLQWFLQEEK	1061.02
32	32.1	6	6	89.65	8.3	115000	201206	PIG	A0A4X1SRE7	Clathrin heavy chain		3	9.4	65.4	2750	FDVNTSAVQVLIEHIGNLDR	747.392
33	33.1	8	5	88.58	27.3	204000	40515.3	PIG	Q06AS7	GBI1		2	21.43	98.1	37100	QLFALScTAEEQGVLPEDLSGVIR	1316.67
33	33.1	8	5	88.58	27.3	204000	40515.3	PIG	Q06AS7	GBI1		2	21.24	97.2	15900	NVQFVFDAVTDVIIK	854.467
33	33.1	8	5	88.58	27.3	204000	40515.3	PIG	Q06AS7	GBI1		2	20.88	83.7	18200	EIYTHFTcATDTK	793.856
33	33.1	8	5	88.58	27.3	204000	40515.3	PIG	Q06AS7	GBI1		3	20.02	93.1	14000	qLFALScTAEEQGVLPEDLSGVIR	872.444
33	33.1	8	5	88.58	27.3	204000	40515.3	PIG	Q06AS7	GBI1		3	16.28	81.6	50900	SPLTIcYPEYAGSNTYEEAAAYIQcQFEDLNK	1249.23
33	33.1	8	5	88.58	27.3	204000	40515.3	PIG	Q06AS7	GBI1		2	15.08	87.6	52500	qLFALScTAEEQGVLPEDLSGVIR	1308.15
33	33.1	8	5	88.58	27.3	204000	40515.3	PIG	Q06AS7	GBI1		3	11.45	55.4	8330	EIYTHFTcATDTK	529.572
33	33.1	8	5	88.58	27.3	204000	40515.3	PIG	Q06AS7	GBI1		3	8.75	50.7	7210	IIHEDGYSEEEcR	546.233
33	33.2	8	5	85.77	27.3	174000	34948	PIG	A0A287B697	G protein subunit alpha i2		2	21.43	98.1	37100	QLFALScTAEEQGVLPEDLSGVIR	1316.67
33	33.2	8	5	85.77	27.3	174000	34948	PIG	A0A287B697	G protein subunit alpha i2		2	21.24	97.2	15900	NVQFVFDAVTDVIIK	854.467
33	33.2	8	5	85.77	27.3	174000	34948	PIG	A0A287B697	G protein subunit alpha i2		2	20.88	83.7	18200	EIYTHFTcATDTK	793.856
33	33.2	8	5	85.77	27.3	174000	34948	PIG	A0A287B697	G protein subunit alpha i2		3	20.02	93.1	14000	qLFALScTAEEQGVLPEDLSGVIR	872.444
33	33.2	8	5	85.77	27.3	174000	34948	PIG	A0A287B697	G protein subunit alpha i2		2	15.08	87.6	52500	qLFALScTAEEQGVLPEDLSGVIR	1308.15
33	33.2	8	5	85.77	27.3	174000	34948	PIG	A0A287B697	G protein subunit alpha i2		3	13.47	74.7	20900	ITHSPLTIcFPEYTGANK	683.679
33	33.2	8	5	85.77	27.3	174000	34948	PIG	A0A287B697	G protein subunit alpha i2		3	11.45	55.4	8330	EIYTHFTcATDTK	529.572
33	33.2	8	5	85.77	27.3	174000	34948	PIG	A0A287B697	G protein subunit alpha i2		3	8.75	50.7	7210	IIHEDGYSEEEcR	546.233
33	33.3	6	4	79.93	20.6	213000	40545.5	PIG	A0A4X1TDW5	Uncharacterized protein		3	22.28	90.3	143000	SPLTIcYPEYTGSNTYEEAAAYIQcQFEDLNR	1268.57
33	33.3	6	4	79.93	20.6	213000	40545.5	PIG	A0A4X1TDW5	Uncharacterized protein		2	21.24	97.2	15900	NVQFVFDAVTDVIIK	854.467
33	33.3	6	4	79.93	20.6	213000	40545.5	PIG	A0A4X1TDW5	Uncharacterized protein		2	20.88	83.7	18200	EIYTHFTcATDTK	793.856
33	33.3	6	4	79.93	20.6	213000	40545.5	PIG	A0A4X1TDW5	Uncharacterized protein		2	15.53	67.7	9470	IIHEDGYSEEEcK	804.844
33	33.3	6	4	79.93	20.6	213000	40545.5	PIG	A0A4X1TDW5	Uncharacterized protein		3	11.45	55.4	8330	EIYTHFTcATDTK	529.572
33	33.3	6	4	79.93	20.6	213000	40545.5	PIG	A0A4X1TDW5	Uncharacterized protein		4	10.92	52.1	17700	SPLTIcYPEYTGSNTYEEAAAYIQcQFEDLNR	951.686
34	34.1	8	6	88.31	8.7	314000	175116	PIG	A0A4X1UF40	Uncharacterized protein		2	24	100	39500	ILAIGLINEALDEGDAQK	942.007
34	34.1	8	6	88.31	8.7	314000	175116	PIG	A0A4X1UF40	Uncharacterized protein		4	19.97	83.7	59200	IGGILANELSVDEAALHAAVIAINEAIDHR	774.671
34	34.1	8	6	88.31	8.7	314000	175116	PIG	A0A4X1UF40	Uncharacterized protein		3	19.28	83.9	43900	FQPGETLTEILETPATSEQEAEHQR	947.792
34	34.1	8	6	88.31	8.7	314000	175116	PIG	A0A4X1UF40	Uncharacterized protein		4	14.33	83	59000	IGGILANELSVDEAALHAAVIAINEAIDHR	774.659
34	34.1	8	6	88.31	8.7	314000	175116	PIG	A0A4X1UF40	Uncharacterized protein		4	14.31	79.4	59000	IGGILANELSVDEAALHAAVIAINEAIDHR	774.659
34	34.1	8	6	88.31	8.7	314000	175116	PIG	A0A4X1UF40	Uncharacterized protein		2	11.33	79	22600	SPDVGLYGVIPEcGQTYQSDLAEAK	1349.14
34	34.1	8	6	88.31	8.7	314000	175116	PIG	A0A4X1UF40	Uncharacterized protein		2	7.76	54.7	13800	QLSSSVTGLTNIEEENYQR	1084.53
34	34.1	8	6	88.31	8.7	314000	175116	PIG	A0A4X1UF40	Uncharacterized protein		2	5.97	62.1	17300	NVIFEISPTEEVGDFEVK	1026.51
35	35.1	7	5	80.04	29.8	445000	21258.2	PIG	Q007T2	Rac family small GTPase 3		2	23.25	100	180000	NVFDEAILAALEPPEPK	926.992
35	35.1	7	5	80.04	29.8	445000	21258.2	PIG	Q007T2	Rac family small GTPase 3		3	19.65	98.3	36000	NVFDEAILAALEPPEPK	618.328
35	35.1	7	5	80.04	29.8	445000	21258.2	PIG	Q007T2	Rac family small GTPase 3		2	19.22	89.3	5010	YVEcSALTQK	599.79
35	35.1	7	5	80.04	29.8	445000	21258.2	PIG	Q007T2	Rac family small GTPase 3		2	14.63	85.5	13200	DDPSTIEK	452.717
35	35.1	7	5	80.04	29.8	445000	21258.2	PIG	Q007T2	Rac family small GTPase 3		2	13.43	84.6	19200	cVVVGDGAVGK	530.777
35	35.1	7	5	80.04	29.8	445000	21258.2	PIG	Q007T2	Rac family small GTPase 3		2	9.51	78.8	10900	qKPITPETAEK	612.825
35	35.1	7	5	80.04	29.8	445000	21258.2	PIG	Q007T2	Rac family small GTPase 3		2	6.86	50.8	180000	NVFDEAILAALEPPEPK	926.989
36	36.1	7	5	79.73	12.6	313000	72178.9	PIG	A0A286ZJJ2	Radixin		3	21.14	96.4	68400	EAILNDEIYcPPETAVLLASYAVQAK	960.16
36	36.1	7	5	79.73	12.6	313000	72178.9	PIG	A0A286ZJJ2	Radixin		2	20.95	93.2	74900	FFPEDVSEELIQEITQR	1040.52
36	36.1	7	5	79.73	12.6	313000	72178.9	PIG	A0A286ZJJ2	Radixin		3	18.98	91.8	45500	FFPEDVSEELIQEITQR	694.01
36	36.1	7	5	79.73	12.6	313000	72178.9	PIG	A0A286ZJJ2	Radixin		2	17.55	85.5	57200	NQEQLAAELAEFTAK	831.92
36	36.1	7	5	79.73	12.6	313000	72178.9	PIG	A0A286ZJJ2	Radixin		2	12.26	55	50500	EAILNDEIYcPPETAVLLASYAVQAK	1439.73
36	36.1	7	5	79.73	12.6	313000	72178.9	PIG	A0A286ZJJ2	Radixin		2	10.64	64.9	5340	ENPLQFK	438.231
36	36.1	7	5	79.73	12.6	313000	72178.9	PIG	A0A286ZJJ2	Radixin		2	9.45	53.2	11400	TQNDVLHAENVK	684.347
37	37.1	5	4	79.3	19.1	159000	28111.9	PIG	A0A0B8RVD2	Tyrosine 3-monooxygenase/tryptophan 5-monooxygenase activation protein, beta		2	24.18	97.5	36600	IEAELQDIcNDVLELLDK	1065.54
37	37.1	5	4	79.3	19.1	159000	28111.9	PIG	A0A0B8RVD2	Tyrosine 3-monooxygenase/tryptophan 5-monooxygenase activation protein, beta		3	21.05	95.4	37500	EKIEAELQDIcNDVLELLDK	796.407
37	37.1	5	4	79.3	19.1	159000	28111.9	PIG	A0A0B8RVD2	Tyrosine 3-monooxygenase/tryptophan 5-monooxygenase activation protein, beta		2	18.87	91.4	54400	TAFDEAIAELDTLNEESYK	1080
37	37.1	5	4	79.3	19.1	159000	28111.9	PIG	A0A0B8RVD2	Tyrosine 3-monooxygenase/tryptophan 5-monooxygenase activation protein, beta		3	17.81	80.2	16700	TAFDEAIAELDTLNEESYK	720.342
37	37.1	5	4	79.3	19.1	159000	28111.9	PIG	A0A0B8RVD2	Tyrosine 3-monooxygenase/tryptophan 5-monooxygenase activation protein, beta		2	15.2	87.1	13800	NLLSVAYK	454.264
38	38.1	5	5	78.06	9.3	81300	85754.5	PIG	A0A287BPD6	Atriopeptidase		3	24.27	93.1	36700	LNNEYLELSYKEDEYFENIIQNLK	1007.83
38	38.1	5	5	78.06	9.3	81300	85754.5	PIG	A0A287BPD6	Atriopeptidase		2	21.37	93.7	21500	IGYPDDIISNDNK	732.355
38	38.1	5	5	78.06	9.3	81300	85754.5	PIG	A0A287BPD6	Atriopeptidase		2	13.47	78.7	12300	TEDIIAVQK	508.783
38	38.1	5	5	78.06	9.3	81300	85754.5	PIG	A0A287BPD6	Atriopeptidase		2	10.95	69.3	8690	DGDLVDWWTQQSANNFK	1012.46
38	38.1	5	5	78.06	9.3	81300	85754.5	PIG	A0A287BPD6	Atriopeptidase		2	8	64.8	2230	DVLQEQK	430.232
39	39.1	5	5	76.55	17.9	186000	50241	PIG	A0A287B4B7	Rab GDP dissociation inhibitor		2	18.58	89.7	34700	TDDYLDQPccETINR	950.398
39	39.1	5	5	76.55	17.9	186000	50241	PIG	A0A287B4B7	Rab GDP dissociation inhibitor		2	18.49	84.1	71900	NPYYGGESASITPLEDLYK	1059.01
39	39.1	5	5	76.55	17.9	186000	50241	PIG	A0A287B4B7	Rab GDP dissociation inhibitor		3	16.49	96.2	14800	EIRPALELLEPIEQK	593.341
39	39.1	5	5	76.55	17.9	186000	50241	PIG	A0A287B4B7	Rab GDP dissociation inhibitor		2	12.06	78.1	8470	YIAIASTTVETK	648.854
39	39.1	5	5	76.55	17.9	186000	50241	PIG	A0A287B4B7	Rab GDP dissociation inhibitor		2	10.93	84.5	56600	NTSDANScQIIIPQNQVNR	1086.52
40	40.1	9	5	76.12	22	673000	71233.6	PIG	A0A4X1U7U2	ATP-binding cassette sub-family G member 2		4	21.01	83.1	45400	EALGYFASIGYNcEPYNNPADFFLDVINGDSSAVVLSR	1046.99
40	40.1	9	5	76.12	22	673000	71233.6	PIG	A0A4X1U7U2	ATP-binding cassette sub-family G member 2		3	20.65	84.1	229000	TSIAMELITDPSILFLDEPTTGLDSSTANAVLLLLK	1268.35
40	40.1	9	5	76.12	22	673000	71233.6	PIG	A0A4X1U7U2	ATP-binding cassette sub-family G member 2		3	19.33	71	179000	EALGYFASIGYNcEPYNNPADFFLDVINGDSSAVVLSR	1395.66
40	40.1	9	5	76.12	22	673000	71233.6	PIG	A0A4X1U7U2	ATP-binding cassette sub-family G member 2		4	16.81	95.9	31200	ADRDEGAQEPEEPPEKDTPLIDK	645.558
40	40.1	9	5	76.12	22	673000	71233.6	PIG	A0A4X1U7U2	ATP-binding cassette sub-family G member 2		4	16.42	80.5	24700	TSIAMELITDPSILFLDEPTTGLDSSTANAVLLLLK	951.505
40	40.1	9	5	76.12	22	673000	71233.6	PIG	A0A4X1U7U2	ATP-binding cassette sub-family G member 2		3	15.89	62.1	28300	TSIAmELITDPSILFLDEPTTGLDSSTANAVLLLLK	1273.68
40	40.1	9	5	76.12	22	673000	71233.6	PIG	A0A4X1U7U2	ATP-binding cassette sub-family G member 2		3	15.3	78.6	79800	ADRDEGAQEPEEPPEKDTPLIDK	860.409
40	40.1	9	5	76.12	22	673000	71233.6	PIG	A0A4X1U7U2	ATP-binding cassette sub-family G member 2		2	11.27	76.1	14000	NTNGLPGSSSNELK	709.347
40	40.1	9	5	76.12	22	673000	71233.6	PIG	A0A4X1U7U2	ATP-binding cassette sub-family G member 2		3	6.38	60.1	41000	NLLGNPQASVAQIIVTIILGLVIGAIFYDLK	1089.64
41	41.1	5	5	76.09	14.1	232000	100858	PIG	A0A287BQU9	Uncharacterized protein		3	19.79	74.4	55400	ELEQVcNPIISGLYQGAGGPGAGGFGAQAPK	1015.18
41	41.1	5	5	76.09	14.1	232000	100858	PIG	A0A287BQU9	Uncharacterized protein		3	16.48	78.7	107000	SENVQDLLLLDVAPLSLGLETAGGVMTALIK	1060.91
41	41.1	5	5	76.09	14.1	232000	100858	PIG	A0A287BQU9	Uncharacterized protein		2	16.28	77.8	18300	NQVALNPQNTVFDAK	829.93
41	41.1	5	5	76.09	14.1	232000	100858	PIG	A0A287BQU9	Uncharacterized protein		3	13.18	92.5	39400	EIAEAYLGHPVSNAVITVPAYFNDSQR	987.828
41	41.1	5	5	76.09	14.1	232000	100858	PIG	A0A287BQU9	Uncharacterized protein		2	10.36	57.5	5860	TLSSSTQASLEIDSLFEGIDFYTSITR	1491.24
41	41.2	4	4	57.87	18	184000	63750.1	PIG	A0A480MMJ7	Heat shock 70 kDa protein 1B		3	19.79	74.4	55400	ELEQVcNPIISGLYQGAGGPGAGGFGAQAPK	1015.18
41	41.2	4	4	57.87	18	184000	63750.1	PIG	A0A480MMJ7	Heat shock 70 kDa protein 1B		3	16.48	78.7	107000	SENVQDLLLLDVAPLSLGLETAGGVMTALIK	1060.91
41	41.2	4	4	57.87	18	184000	63750.1	PIG	A0A480MMJ7	Heat shock 70 kDa protein 1B		2	11.24	71.2	15400	IINEPTAAAIAYGLDK	830.444
41	41.2	4	4	57.87	18	184000	63750.1	PIG	A0A480MMJ7	Heat shock 70 kDa protein 1B		2	10.36	57.5	5860	TLSSSTQASLEIDSLFEGIDFYTSITR	1491.24
42	42.1	5	4	75.45	24.2	167000	28302.1	PIG	A0A4X1UM41	14_3_3 domain-containing protein		2	22.53	97.5	40400	TAFDDAIAELDTLNEDSYK	1065.99
42	42.1	5	4	75.45	24.2	167000	28302.1	PIG	A0A4X1UM41	14_3_3 domain-containing protein		3	20.47	100	13600	ELEAVcQDVLSLLDNYLIK	745.728
42	42.1	5	4	75.45	24.2	167000	28302.1	PIG	A0A4X1UM41	14_3_3 domain-containing protein		2	17.25	88.8	33500	NVTELNEPLSNEER	822.397
42	42.1	5	4	75.45	24.2	167000	28302.1	PIG	A0A4X1UM41	14_3_3 domain-containing protein		2	15.2	87.1	13800	NLLSVAYK	454.264
42	42.1	5	4	75.45	24.2	167000	28302.1	PIG	A0A4X1UM41	14_3_3 domain-containing protein		2	13.4	67.3	65800	ELEAVcQDVLSLLDNYLIK	1118.08
43	43.1	5	5	75.41	20.2	82200	44265.4	PIG	A0A480UPA5	Protein GNAS isoform GNASS		2	17.97	88.4	30200	SNEYQLIDcAQYFLDK	1003.96
43	43.1	5	5	75.41	20.2	82200	44265.4	PIG	A0A480UPA5	Protein GNAS isoform GNASS		3	16.34	93.1	14300	EAIETIVAAMSNLVPPVELANPENQFR	984.831
43	43.1	5	5	75.41	20.2	82200	44265.4	PIG	A0A480UPA5	Protein GNAS isoform GNASS		2	15.03	84.9	21300	YTTPEDATPEPGEDPR	887.885
43	43.1	5	5	75.41	20.2	82200	44265.4	PIG	A0A480UPA5	Protein GNAS isoform GNASS		3	13.5	85.6	6140	SNEYQLIDcAQYFLDKIDVIK	859.097
43	43.1	5	5	75.41	20.2	82200	44265.4	PIG	A0A480UPA5	Protein GNAS isoform GNASS		2	12.57	79.5	10200	QADYVPSDQDLLR	760.368
44	44.1	6	5	74.27	7.8	218000	131275	PIG	A0A4X1SGA5	Deleted in malignant brain tumors 1 protein		3	18.07	93.6	17800	DVQLESGcNFDYIEVFDGPYR	841.706
44	44.1	6	5	74.27	7.8	218000	131275	PIG	A0A4X1SGA5	Deleted in malignant brain tumors 1 protein		3	16.44	74.5	39200	VEILYQGSWGTVcDDSWDTNDANVVcR	1053.8
44	44.1	6	5	74.27	7.8	218000	131275	PIG	A0A4X1SGA5	Deleted in malignant brain tumors 1 protein		2	16.27	90.3	11400	DETYQSYSQPSPR	779.347
44	44.1	6	5	74.27	7.8	218000	131275	PIG	A0A4X1SGA5	Deleted in malignant brain tumors 1 protein		2	14.39	78.4	22900	FGQGSGPILLDDLR	744.396
44	44.1	6	5	74.27	7.8	218000	131275	PIG	A0A4X1SGA5	Deleted in malignant brain tumors 1 protein		2	11.62	71.2	73400	DVQLESGcNFDYIEVFDGPYR	1262.07
44	44.1	6	5	74.27	7.8	218000	131275	PIG	A0A4X1SGA5	Deleted in malignant brain tumors 1 protein		2	9.1	51	29900	WGTVcDDGWDIQDAQVVcR	1140.5
45	45.1	5	4	73.87	52.2	723000	12610.3	PIG	A0A5G2QQA2	Protein S100		4	22.75	95.5	317000	KLDLDSDGQLDFQEFLNLIGGLAIAcHDSFIK	898.958
45	45.1	5	4	73.87	52.2	723000	12610.3	PIG	A0A5G2QQA2	Protein S100		2	21.55	96.1	21400	TEFLIFMNTELAAFTQNQK	1123.56
45	45.1	5	4	73.87	52.2	723000	12610.3	PIG	A0A5G2QQA2	Protein S100		2	14.88	87.9	4060	DPGVLDR	386.202
45	45.1	5	4	73.87	52.2	723000	12610.3	PIG	A0A5G2QQA2	Protein S100		3	14.69	67.6	371000	LDLDSDGQLDFQEFLNLIGGLAIAcHDSFIK	1155.58
45	45.1	5	4	73.87	52.2	723000	12610.3	PIG	A0A5G2QQA2	Protein S100		4	13.13	75.7	9550	LDLDSDGQLDFQEFLNLIGGLAIAcHDSFIK	866.926
46	46.1	7	4	73.74	13.7	313000	54761.1	PIG	A0A286ZUI3	Tr-type G domain-containing protein		3	25.25	96.5	89900	DGNASGTTLLEALDcILPPTRPTDKPLR	1007.86
46	46.1	7	4	73.74	13.7	313000	54761.1	PIG	A0A286ZUI3	Tr-type G domain-containing protein		4	23.42	95.9	80200	DGNASGTTLLEALDcILPPTRPTDKPLR	756.134
46	46.1	7	4	73.74	13.7	313000	54761.1	PIG	A0A286ZUI3	Tr-type G domain-containing protein		4	23.14	98.1	65800	KDGNASGTTLLEALDcILPPTRPTDKPLR	788.175
46	46.1	7	4	73.74	13.7	313000	54761.1	PIG	A0A286ZUI3	Tr-type G domain-containing protein		5	23.1	95.9	18200	KDGNASGTTLLEALDcILPPTRPTDKPLR	630.742
46	46.1	7	4	73.74	13.7	313000	54761.1	PIG	A0A286ZUI3	Tr-type G domain-containing protein		3	16.32	87.1	27700	VETGVLKPGmVVTFAPVNVTTEVK	844.462
46	46.1	7	4	73.74	13.7	313000	54761.1	PIG	A0A286ZUI3	Tr-type G domain-containing protein		3	13.79	80.5	14500	VETGVLKPGMVVTFAPVNVTTEVK	839.13
46	46.1	7	4	73.74	13.7	313000	54761.1	PIG	A0A286ZUI3	Tr-type G domain-containing protein		3	9.03	63.4	16500	FAVRDMRQtVAVGVIK	624.01
47	47.1	6	4	72.63	11.2	710000	61328.7	PIG	A0A4X1V1S5	Glutathione hydrolase 1 proenzyme		2	25.5	100	150000	DIQEAGGIVTAEDLNNYR	989.48
47	47.1	6	4	72.63	11.2	710000	61328.7	PIG	A0A4X1V1S5	Glutathione hydrolase 1 proenzyme		3	25.18	97.5	261000	ISLGDAQLYAPNAPLSGPVLALILNILK	958.896
47	47.1	6	4	72.63	11.2	710000	61328.7	PIG	A0A4X1V1S5	Glutathione hydrolase 1 proenzyme		3	17.53	85.8	261000	ISLGDAQLYAPNAPLSGPVLALILNILK	958.896
47	47.1	6	4	72.63	11.2	710000	61328.7	PIG	A0A4X1V1S5	Glutathione hydrolase 1 proenzyme		3	16.23	79.8	28700	DIQEAGGIVTAEDLNNYR	659.989
47	47.1	6	4	72.63	11.2	710000	61328.7	PIG	A0A4X1V1S5	Glutathione hydrolase 1 proenzyme		2	15.16	78.6	4490	GIDQAVAAALK	528.803
47	47.1	6	4	72.63	11.2	710000	61328.7	PIG	A0A4X1V1S5	Glutathione hydrolase 1 proenzyme		2	6.79	65.4	4230	TLLGDPK	372.218
48	48.1	5	4	70.49	13	255000	77480.5	PIG	A0A4X1UYE9	Sodium/nucleoside cotransporter		2	22.77	96.8	153000	DTTNVVSccQSLLSSTVAK	1035.5
48	48.1	5	4	70.49	13	255000	77480.5	PIG	A0A4X1UYE9	Sodium/nucleoside cotransporter		2	18.77	86.9	14800	qVQTFLEYTDAGALFVFGEK	1123.57
48	48.1	5	4	70.49	13	255000	77480.5	PIG	A0A4X1UYE9	Sodium/nucleoside cotransporter		3	16.09	57	20300	EDENGKQDEEQVTIEEDSPR	783.011
48	48.1	5	4	70.49	13	255000	77480.5	PIG	A0A4X1UYE9	Sodium/nucleoside cotransporter		2	13.46	79.6	10600	QVQTFLEYTDAGALFVFGEK	1132.07
48	48.1	5	4	70.49	13	255000	77480.5	PIG	A0A4X1UYE9	Sodium/nucleoside cotransporter		3	12.86	73.8	56400	SETIATYALcSFANIGSLGIAIGGLTSIAPSR	1071.23
49	49.1	5	4	68.77	39.5	160000	20971.3	PIG	A0A4X1TTH9	Uncharacterized protein		2	24.01	94.3	47600	GNDISSGTVLSDYVGSGPPK	975.478
49	49.1	5	4	68.77	39.5	160000	20971.3	PIG	A0A4X1TTH9	Uncharacterized protein		3	20.16	88.5	45600	WSGPLSLQEVDERPQHPLQVK	815.095
49	49.1	5	4	68.77	39.5	160000	20971.3	PIG	A0A4X1TTH9	Uncharacterized protein		2	16.05	85.5	10200	YGGAEVDELGK	569.271
49	49.1	5	4	68.77	39.5	160000	20971.3	PIG	A0A4X1TTH9	Uncharacterized protein		4	15.03	59	20100	WSGPLSLQEVDERPQHPLQVK	611.576
49	49.1	5	4	68.77	39.5	160000	20971.3	PIG	A0A4X1TTH9	Uncharacterized protein		2	8.55	63.9	36000	YQLGAPVAGTcYQAEWDDYVPK	1266.08
50	50.1	5	4	65.63	10.8	196000	70792.5	PIG	A0A480UUL9	Ezrin		2	21.92	90.8	62800	FYPEDVSEELIQDITQK	1027.51
50	50.1	5	4	65.63	10.8	196000	70792.5	PIG	A0A480UUL9	Ezrin		2	20.96	92	34900	SQEQLATELAEYTAK	841.417
50	50.1	5	4	65.63	10.8	196000	70792.5	PIG	A0A480UUL9	Ezrin		3	15.73	82.5	24100	FYPEDVSEELIQDITQK	685.337
50	50.1	5	4	65.63	10.8	196000	70792.5	PIG	A0A480UUL9	Ezrin		2	12.11	67.4	69400	DGILSDEIYcPPETAVLLGSYAVQAK	1405.21
50	50.1	5	4	65.63	10.8	196000	70792.5	PIG	A0A480UUL9	Ezrin		2	10.64	64.9	5340	ENPLQFK	438.231
51	51.1	5	4	64.09	8.4	281000	79201.4	PIG	A0A287ALP4	Cadherin-13		3	20.2	90.3	154000	TLEGPVPLEVIVIDQNDNRPIFR	878.812
51	51.1	5	4	64.09	8.4	281000	79201.4	PIG	A0A287ALP4	Cadherin-13		2	18.6	85.5	31600	ITAFDADDPATDNALLR	909.948
51	51.1	5	4	64.09	8.4	281000	79201.4	PIG	A0A287ALP4	Cadherin-13		4	18.25	89.8	12800	TLEGPVPLEVIVIDQNDNRPIFR	659.364
51	51.1	5	4	64.09	8.4	281000	79201.4	PIG	A0A287ALP4	Cadherin-13		2	17.45	91.7	75600	SIVVSPILIPENQR	782.959
51	51.1	5	4	64.09	8.4	281000	79201.4	PIG	A0A287ALP4	Cadherin-13		2	7.84	53.2	6710	ETLENPK	415.711
52	52.1	5	3	61.47	13.3	438000	33116.1	PIG	A0A287AQS1	L-lactate dehydrogenase B chain		2	25.47	100	154000	SLTDELALVDVLEDK	830.438
52	52.1	5	3	61.47	13.3	438000	33116.1	PIG	A0A287AQS1	L-lactate dehydrogenase B chain		2	21.78	95.2	243000	LIAPVAEEETTIPNNK	869.966
52	52.1	5	3	61.47	13.3	438000	33116.1	PIG	A0A287AQS1	L-lactate dehydrogenase B chain		3	18.42	68.5	14800	SLTDELALVDVLEDK	553.963
52	52.1	5	3	61.47	13.3	438000	33116.1	PIG	A0A287AQS1	L-lactate dehydrogenase B chain		3	16.19	77.1	14600	LIAPVAEEETTIPNNK	580.315
52	52.1	5	3	61.47	13.3	438000	33116.1	PIG	A0A287AQS1	L-lactate dehydrogenase B chain		2	14.22	84	12300	GLTSVINQK	480.279
53	53.1	3	3	60.74	7.7	115000	98212.7	PIG	A0A0B8RTY4	Citrate hydro-lyase		2	24.59	94.9	58600	DFSDSSQDPDFAQVVELDLK	1128.03
53	53.1	3	3	60.74	7.7	115000	98212.7	PIG	A0A0B8RTY4	Citrate hydro-lyase		3	19.25	90.3	26100	SIVDAYVLLNLGDSVTTDHISPAGNIAR	971.178
53	53.1	3	3	60.74	7.7	115000	98212.7	PIG	A0A0B8RTY4	Citrate hydro-lyase		3	16.9	91.8	30400	INPVcPADLVIDHSIQVDFNR	808.078
54	54.1	4	3	59.54	10.3	274000	63992.3	PIG	A0A286ZT94	Uncharacterized protein		2	24.76	92.8	179000	VVSGVSTGPVETLQSSPVTYR	1082.07
54	54.1	4	3	59.54	10.3	274000	63992.3	PIG	A0A286ZT94	Uncharacterized protein		3	17.97	89.1	33700	VLLPSVSIPQDPEAFLVcEVQHPSGTK	983.181
54	54.1	4	3	59.54	10.3	274000	63992.3	PIG	A0A286ZT94	Uncharacterized protein		3	17.59	91	26000	VVSGVSTGPVETLQSSPVTYR	721.715
54	54.1	4	3	59.54	10.3	274000	63992.3	PIG	A0A286ZT94	Uncharacterized protein		2	16.81	83.3	34800	YVTSAPVPEPEPK	707.367
55	55.1	6	3	58.44	16.5	468000	42615.6	PIG	A0A4X1TWX8	PKS_ER domain-containing protein		2	25	100	71600	EVAEAATVVAAAEAGAGEDASSQLPK	1221.6
55	55.1	6	3	58.44	16.5	468000	42615.6	PIG	A0A4X1TWX8	PKS_ER domain-containing protein		3	22.25	100	21600	EVAEAATVVAAAEAGAGEDASSQLPK	814.732
55	55.1	6	3	58.44	16.5	468000	42615.6	PIG	A0A4X1TWX8	PKS_ER domain-containing protein		3	18.63	91.2	87100	AEAAGDSQPPAVSEGADSPPLPPLR	810.402
55	55.1	6	3	58.44	16.5	468000	42615.6	PIG	A0A4X1TWX8	PKS_ER domain-containing protein		2	18.09	88	170000	AEAAGDSQPPAVSEGADSPPLPPLR	1215.1
55	55.1	6	3	58.44	16.5	468000	42615.6	PIG	A0A4X1TWX8	PKS_ER domain-containing protein		2	14.81	79.9	30800	TVENVTVFGTASASK	755.889
55	55.1	6	3	58.44	16.5	468000	42615.6	PIG	A0A4X1TWX8	PKS_ER domain-containing protein		3	11.22	67.8	87100	AEAAGDSQPPAVSEGADSPPLPPLR	810.402
56	56.1	5	4	58.18	15.8	371000	55383.5	PIG	A0A287A1V5	Fructose-bisphosphate aldolase		2	17.59	78.3	86200	GVVPLAGTNGETTTQGLDGLSER	1136.58
56	56.1	5	4	58.18	15.8	371000	55383.5	PIG	A0A287A1V5	Fructose-bisphosphate aldolase		3	16.28	85.6	121000	TVPPAVPGITFLSGGQSEEEASINLNAINK	1018.53
56	56.1	5	4	58.18	15.8	371000	55383.5	PIG	A0A287A1V5	Fructose-bisphosphate aldolase		4	13.24	67.7	23700	YASIcQQNGIVPIVEPEILPDGDHDLKR	794.914
56	56.1	5	4	58.18	15.8	371000	55383.5	PIG	A0A287A1V5	Fructose-bisphosphate aldolase		3	13.2	67.3	121000	TVPPAVPGITFLSGGQSEEEASINLNAINK	1018.53
56	56.1	5	4	58.18	15.8	371000	55383.5	PIG	A0A287A1V5	Fructose-bisphosphate aldolase		3	11.07	69.3	19000	YASIcQQNGIVPIVEPEILPDGDHDLK	1007.51
56	56.2	3	3	35.56	14	109000	39376.1	PIG	A0A286ZWI1	Fructose-bisphosphate aldolase		4	13.24	67.7	23700	YASIcQQNGIVPIVEPEILPDGDHDLKR	794.914
56	56.2	3	3	35.56	14	109000	39376.1	PIG	A0A286ZWI1	Fructose-bisphosphate aldolase		2	11.25	68.9	66500	GVVPLAGTDGETTTQGLDGLSER	1137.07
56	56.2	3	3	35.56	14	109000	39376.1	PIG	A0A286ZWI1	Fructose-bisphosphate aldolase		3	11.07	69.3	19000	YASIcQQNGIVPIVEPEILPDGDHDLK	1007.51
57	57.1	3	3	57.2	29.9	99600	21888.2	PIG	A0A287BPB8	Ras-related protein Rab-14		2	22.02	92.6	24500	NLTNPNTVIILIGNK	812.475
57	57.1	3	3	57.2	29.9	99600	21888.2	PIG	A0A287BPB8	Ras-related protein Rab-14		3	20.5	92.7	29300	IYQNIQDGSLDLNAAESGVQHKPSAPQGGR	1050.86
57	57.1	3	3	57.2	29.9	99600	21888.2	PIG	A0A287BPB8	Ras-related protein Rab-14		2	14.68	71.9	45700	TGENVEDAFLEAAK	747.36
58	58.1	3	3	57.2	13.1	44500	52608.7	PIG	A0A480LRK1	Ribonuclease inhibitor		3	21.63	94.1	15200	TNELGDAGVHLVLQGLQSPTcK	779.741
58	58.1	3	3	57.2	13.1	44500	52608.7	PIG	A0A480LRK1	Ribonuclease inhibitor		2	20.03	87	12200	ELTVSNNDIGEAGAR	773.379
58	58.1	3	3	57.2	13.1	44500	52608.7	PIG	A0A480LRK1	Ribonuclease inhibitor		2	15.54	63.8	17100	ELDLGSNGLGDAGIAELcPGLLSPASR	1341.66
59	59.1	5	3	56.27	16.5	427000	18818.5	PIG	A0A286ZVE7	Cofilin, non-muscle isoform		2	24.01	97.8	130000	EILVGDVGQTVDDPYATFVK	1083.55
59	59.1	5	3	56.27	16.5	427000	18818.5	PIG	A0A286ZVE7	Cofilin, non-muscle isoform		3	21.47	100	218000	NIILEEGKEILVGDVGQTVDDPYATFVK	1021.54
59	59.1	5	3	56.27	16.5	427000	18818.5	PIG	A0A286ZVE7	Cofilin, non-muscle isoform		4	18.84	92.2	29600	NIILEEGKEILVGDVGQTVDDPYATFVK	766.401
59	59.1	5	3	56.27	16.5	427000	18818.5	PIG	A0A286ZVE7	Cofilin, non-muscle isoform		3	12.58	82	18200	EILVGDVGQTVDDPYATFVK	722.703
59	59.1	5	3	56.27	16.5	427000	18818.5	PIG	A0A286ZVE7	Cofilin, non-muscle isoform		2	10.79	70.4	31400	NIILEEGK	458.257
60	60.1	4	4	55.81	32.8	27800	23087.2	PIG	A0A287ALA0	Uncharacterized protein		2	18.8	85.9	8760	ETPAATEAPSSTPK	693.842
60	60.1	4	4	55.81	32.8	27800	23087.2	PIG	A0A287ALA0	Uncharacterized protein		2	14.56	81.1	4130	TEAPAAPAAQETK	642.823
60	60.1	4	4	55.81	32.8	27800	23087.2	PIG	A0A287ALA0	Uncharacterized protein		2	13.42	66	6380	DAEQEAAAASGPAAGGEAPK	899.418
60	60.1	4	4	55.81	32.8	27800	23087.2	PIG	A0A287ALA0	Uncharacterized protein		3	9.03	51.5	8530	AQAPAAPADEVKPAETPAANSDQTVAVK	916.465
61	61.1	4	4	54.96	25.9	141000	30504.4	PIG	A0A288CFT0	Triosephosphate isomerase		3	18.06	94	89200	ELASQPDVDGFLVGGASLKPEFVDIINAK	1010.53
61	61.1	4	4	54.96	25.9	141000	30504.4	PIG	A0A288CFT0	Triosephosphate isomerase		2	13.61	83.4	45400	LPADTEVVcAPPTAYIDFAR	1103.54
61	61.1	4	4	54.96	25.9	141000	30504.4	PIG	A0A288CFT0	Triosephosphate isomerase		2	12.31	64.9	4010	THVSEAVAQSTR	643.329
61	61.1	4	4	54.96	25.9	141000	30504.4	PIG	A0A288CFT0	Triosephosphate isomerase		2	10.98	65.5	2000	HVFGESDELIGQK	729.864
62	62.1	6	3	54.71	26.4	745000	21767.8	PIG	A0A4X1ST20	Uncharacterized protein		2	22.89	98.1	49500	qVELALWDTAGQEDYDR	996.459
62	62.1	6	3	54.71	26.4	745000	21767.8	PIG	A0A4X1ST20	Uncharacterized protein		2	22.58	97.7	275000	DQFPEVYVPTVFENYVADIEVDGK	1387.17
62	62.1	6	3	54.71	26.4	745000	21767.8	PIG	A0A4X1ST20	Uncharacterized protein		3	22.49	93	94700	DQFPEVYVPTVFENYVADIEVDGK	925.114
62	62.1	6	3	54.71	26.4	745000	21767.8	PIG	A0A4X1ST20	Uncharacterized protein		2	11.76	79.3	46100	QVELALWDTAGQEDYDR	1004.97
62	62.1	6	3	54.71	26.4	745000	21767.8	PIG	A0A4X1ST20	Uncharacterized protein		2	9.24	60.6	5320	qEPVKPEEGR	576.286
62	62.1	6	3	54.71	26.4	745000	21767.8	PIG	A0A4X1ST20	Uncharacterized protein		2	7.4	56.8	275000	DQFPEVYVPTVFENYVADIEVDGK	1387.16
62	62.2	4	2	45.45	21.2	199000	22006	PIG	A0A4X1T6J6	Uncharacterized protein		2	22.89	98.1	49500	qVELALWDTAGQEDYDR	996.459
62	62.2	4	2	45.45	21.2	199000	22006	PIG	A0A4X1T6J6	Uncharacterized protein		3	22.56	95.2	27500	DQFPEVYVPTVFENYIADIEVDGK	929.786
62	62.2	4	2	45.45	21.2	199000	22006	PIG	A0A4X1T6J6	Uncharacterized protein		2	20.41	94.7	75800	DQFPEVYVPTVFENYIADIEVDGK	1394.17
62	62.2	4	2	45.45	21.2	199000	22006	PIG	A0A4X1T6J6	Uncharacterized protein		2	11.76	79.3	46100	QVELALWDTAGQEDYDR	1004.97
63	63.1	5	4	54.63	20.4	93400	43311.2	PIG	A0A480M7E5	Farnesyl pyrophosphate synthase isoform a		3	20.36	88.2	19600	VLTEEDIGHPEIGDAVAR	640.992
63	63.1	5	4	54.63	20.4	93400	43311.2	PIG	A0A480M7E5	Farnesyl pyrophosphate synthase isoform a		2	13.22	70.3	7110	IGTDIQDNK	502.25
63	63.1	5	4	54.63	20.4	93400	43311.2	PIG	A0A480M7E5	Farnesyl pyrophosphate synthase isoform a		4	11.36	52.5	27100	EQPYYLNLIELFLQTSYNTEIGQTLDLIAGPQGNVDLSR	1107.31
63	63.1	5	4	54.63	20.4	93400	43311.2	PIG	A0A480M7E5	Farnesyl pyrophosphate synthase isoform a		3	10.88	50.9	30900	EQPYYLNLIELFLQTSYNTEIGQTLDLIAGPQGNVDLSR	1476.08
63	63.1	5	4	54.63	20.4	93400	43311.2	PIG	A0A480M7E5	Farnesyl pyrophosphate synthase isoform a		2	9.69	68.9	8790	EVLEYNVVGGK	603.822
64	64.1	4	3	54.25	6.6	129000	114702	PIG	A0A480K2R4	Ras GTPase-activating-like protein IQGAP2 isoform 1		2	21.22	95	20800	VVAVGYINEAIDEGDALK	938.49
64	64.1	4	3	54.25	6.6	129000	114702	PIG	A0A480K2R4	Ras GTPase-activating-like protein IQGAP2 isoform 1		3	19.42	92.6	68500	IGGILANELSVDEAALHAAVIAINEAIEK	982.202
64	64.1	4	3	54.25	6.6	129000	114702	PIG	A0A480K2R4	Ras GTPase-activating-like protein IQGAP2 isoform 1		2	13.61	76	25700	NPNAVLTSVDDSLAQEYQK	1046.52
64	64.1	4	3	54.25	6.6	129000	114702	PIG	A0A480K2R4	Ras GTPase-activating-like protein IQGAP2 isoform 1		4	13.58	76.4	14100	IGGILANELSVDEAALHAAVIAINEAIEK	736.906
65	65.1	4	3	53.66	21.3	587000	24127.4	PIG	A0A286ZZ57	ADP ribosylation factor 1		3	21.17	95.5	66100	LGEIVTTIPTIGFNVETVEYK	775.088
65	65.1	4	3	53.66	21.3	587000	24127.4	PIG	A0A286ZZ57	ADP ribosylation factor 1		2	16.78	94.1	23100	DAVLLVFANK	545.319
65	65.1	4	3	53.66	21.3	587000	24127.4	PIG	A0A286ZZ57	ADP ribosylation factor 1		2	15.71	81.9	30100	NISFTVWDVGGQDK	783.384
65	65.1	4	3	53.66	21.3	587000	24127.4	PIG	A0A286ZZ57	ADP ribosylation factor 1		2	14.39	85.4	468000	LGEIVTTIPTIGFNVETVEYK	1162.13
65	65.2	3	2	32.16	17.7	542000	19954.6	PIG	A0A287A1M9	ADP ribosylation factor 4		3	21.17	95.5	66100	LGEIVTTIPTIGFNVETVEYK	775.088
65	65.2	3	2	32.16	17.7	542000	19954.6	PIG	A0A287A1M9	ADP ribosylation factor 4		2	14.39	85.4	468000	LGEIVTTIPTIGFNVETVEYK	1162.13
65	65.2	3	2	32.16	17.7	542000	19954.6	PIG	A0A287A1M9	ADP ribosylation factor 4		2	10.99	68.9	7680	IQEGADELQK	565.785
66	66.1	3	3	53.23	11.7	45000	51408.9	PIG	A0A480VUQ3	Adenylyl cyclase-associated protein		2	21.8	93	20000	LEQALLVTASQcQQPVGNK	1042.54
66	66.1	3	3	53.23	11.7	45000	51408.9	PIG	A0A480VUQ3	Adenylyl cyclase-associated protein		2	16.2	84.9	6940	VENQENVSNLVIDDTELK	1030.01
66	66.1	3	3	53.23	11.7	45000	51408.9	PIG	A0A480VUQ3	Adenylyl cyclase-associated protein		2	15.23	83.8	18000	LSELLAPISEQIQEVITFR	1093.6
67	67.1	3	3	52.01	38.7	60000	17543.7	PIG	A0A4X1VWY3	Riboflavin kinase		3	20.07	84.7	22500	NFDSLESLISAIQGDIEEAKK	769.726
67	67.1	3	3	52.01	38.7	60000	17543.7	PIG	A0A4X1VWY3	Riboflavin kinase		3	19.88	89.6	28900	qLGIPTANFPEQVVDNLPADVSTGIYYGWASVGSGDVHK	1362.33
67	67.1	3	3	52.01	38.7	60000	17543.7	PIG	A0A4X1VWY3	Riboflavin kinase		2	12.06	72.4	8660	NFDSLESLISAIQGDIEEAK	1090.04
68	68.1	4	3	50.31	14.4	163000	56232.6	PIG	A0A480JMD7	Aldehyde dehydrogenase 1 family member A3		3	21.28	93.3	64500	EVGFPPGVVNIVPGFGPTVGAAISSHPQINK	1029.22
68	68.1	4	3	50.31	14.4	163000	56232.6	PIG	A0A480JMD7	Aldehyde dehydrogenase 1 family member A3		2	14.74	85.9	10600	EEIFGPVQPILK	685.386
68	68.1	4	3	50.31	14.4	163000	56232.6	PIG	A0A480JMD7	Aldehyde dehydrogenase 1 family member A3		4	14.29	80.9	23400	LAPALccGNTVVVKPAEQTPLTALHLGSLIR	825.713
68	68.1	4	3	50.31	14.4	163000	56232.6	PIG	A0A480JMD7	Aldehyde dehydrogenase 1 family member A3		3	12.31	60	64500	EVGFPPGVVNIVPGFGPTVGAAISSHPQINK	1029.22
69	69.1	5	3	49.73	12.7	455000	77868.1	PIG	A0A4X1VQF2	Transmembrane channel-like protein		2	24.73	89	79400	EASTGPSLSSVLNELPSAATLR	1100.58
69	69.1	5	3	49.73	12.7	455000	77868.1	PIG	A0A4X1VQF2	Transmembrane channel-like protein		3	15.38	88.9	12500	EASTGPSLSSVLNELPSAATLR	734.051
69	69.1	5	3	49.73	12.7	455000	77868.1	PIG	A0A4X1VQF2	Transmembrane channel-like protein		3	13.33	81.3	28700	LGVNYLPSIFISVVNFILPVLFKLIAPLEGYTR	1236.06
69	69.1	5	3	49.73	12.7	455000	77868.1	PIG	A0A4X1VQF2	Transmembrane channel-like protein		3	11.67	77.4	167000	ASTVNFFFPLVLLLGLAISAVPVLYGIFVIPPSK	1201.71
69	69.1	5	3	49.73	12.7	455000	77868.1	PIG	A0A4X1VQF2	Transmembrane channel-like protein		3	5.6	52.3	167000	ASTVNFFFPLVLLLGLAISAVPVLYGIFVIPPSK	1201.7
70	70.1	4	3	49.06	15.3	161000	46988.5	PIG	A0A287BRG6	Aldehyde dehydrogenase 1 family member A1		4	20.92	94.3	37500	IGPALScGNTVVVKPAEQTPLTALHVASLIK	796.956
70	70.1	4	3	49.06	15.3	161000	46988.5	PIG	A0A287BRG6	Aldehyde dehydrogenase 1 family member A1		3	17.34	88.2	47000	YVLGNPLTPGVNQGPQIDKEQYEK	896.463
70	70.1	4	3	49.06	15.3	161000	46988.5	PIG	A0A287BRG6	Aldehyde dehydrogenase 1 family member A1		3	14	67.7	56700	IGPALScGNTVVVKPAEQTPLTALHVASLIK	1062.27
70	70.1	4	3	49.06	15.3	161000	46988.5	PIG	A0A287BRG6	Aldehyde dehydrogenase 1 family member A1		2	10.8	52	20000	FPVFNPATEEK	639.822
71	71.1	4	3	48.42	15.2	167000	29173.4	PIG	A0A287A2R9	14_3_3 domain-containing protein		3	22.25	95.3	17900	AAFDDAIAELDTLSEESYK	696.663
71	71.1	4	3	48.42	15.2	167000	29173.4	PIG	A0A287A2R9	14_3_3 domain-containing protein		2	18.92	90	113000	AAFDDAIAELDTLSEESYK	1044.49
71	71.1	4	3	48.42	15.2	167000	29173.4	PIG	A0A287A2R9	14_3_3 domain-containing protein		2	15.2	87.1	13800	NLLSVAYK	454.264
71	71.1	4	3	48.42	15.2	167000	29173.4	PIG	A0A287A2R9	14_3_3 domain-containing protein		2	10.97	68.4	22700	HLIPAANTGESK	619.33
72	72.1	5	3	47.4	13.6	80500	52819.4	PIG	A0A286ZNB9	Copine 3		3	18	66.7	11000	TIELSDDDFLGEFEcTLGQIVSSK	901.765
72	72.1	5	3	47.4	13.6	80500	52819.4	PIG	A0A286ZNB9	Copine 3		2	15.11	78	13200	EALAQcVLAEIPQQVVGYFNAYK	1306.16
72	72.1	5	3	47.4	13.6	80500	52819.4	PIG	A0A286ZNB9	Copine 3		2	15.11	64.9	44700	TIELSDDDFLGEFEcTLGQIVSSK	1352.15
72	72.1	5	3	47.4	13.6	80500	52819.4	PIG	A0A286ZNB9	Copine 3		3	14.29	78.7	8450	VELNIScDNLLDKDVGSK	673.676
72	72.1	5	3	47.4	13.6	80500	52819.4	PIG	A0A286ZNB9	Copine 3		3	11.26	66	3200	EALAQcVLAEIPQQVVGYFNAYK	871.09
73	73.1	3	2	47.15	12.6	310000	23392.1	PIG	A0A4X1SFI5	Small monomeric GTPase		3	24.28	96.9	89500	VVLDGEEVQIDILDTAGQEDYAAIR	911.464
73	73.1	3	2	47.15	12.6	310000	23392.1	PIG	A0A4X1SFI5	Small monomeric GTPase		2	23.6	92.5	201000	VVLDGEEVQIDILDTAGQEDYAAIR	1366.69
73	73.1	3	2	47.15	12.6	310000	23392.1	PIG	A0A4X1SFI5	Small monomeric GTPase		3	22.87	100	20000	KVVLDGEEVQIDILDTAGQEDYAAIR	954.161
74	74.1	4	3	46.86	13.6	270000	53573.3	PIG	A0A287B4U1	Rab GDP dissociation inhibitor		3	21.97	77.7	178000	YIAIASTTVETAEPEKEVEPALELLEPIDQK	1142.93
74	74.1	4	3	46.86	13.6	270000	53573.3	PIG	A0A287B4U1	Rab GDP dissociation inhibitor		4	17.71	83.6	44500	YIAIASTTVETAEPEKEVEPALELLEPIDQK	857.457
74	74.1	4	3	46.86	13.6	270000	53573.3	PIG	A0A287B4U1	Rab GDP dissociation inhibitor		2	14.02	70.8	24800	NPYYGGESSSITPLEELYK	1074.02
74	74.1	4	3	46.86	13.6	270000	53573.3	PIG	A0A287B4U1	Rab GDP dissociation inhibitor		2	10.87	62.9	22700	TDDYLDQPcLETINR	926.923
75	75.1	3	3	46.84	10.8	118000	73816.6	PIG	A0A287A900	Adseverin		2	22.43	98.5	45000	SQLIVVEEGSEPPELIEVLGK	1133.12
75	75.1	3	3	46.84	10.8	118000	73816.6	PIG	A0A287A900	Adseverin		2	14.71	74	41900	IVEVDVDANSLNSNDVFVLK	1095.57
75	75.1	3	3	46.84	10.8	118000	73816.6	PIG	A0A287A900	Adseverin		3	9.7	75.8	31200	LELVPVPESAYGDFYVGDAYLVLHTTQASR	1104.22
76	76.1	4	3	46.02	27.3	174000	26977.3	PIG	A0A0B8S0A2	Chloride intracellular channel protein		3	23.11	89	76800	VLDNYLTSPLPEEVDETSAEDEGISQR	1002.81
76	76.1	4	3	46.02	27.3	174000	26977.3	PIG	A0A0B8S0A2	Chloride intracellular channel protein		2	14.03	74.4	31700	VLDNYLTSPLPEEVDETSAEDEGISQR	1503.71
76	76.1	4	3	46.02	27.3	174000	26977.3	PIG	A0A0B8S0A2	Chloride intracellular channel protein		2	13.11	74.5	53000	EEFASTcPDDEEIELAYEQVAK	1287.07
76	76.1	4	3	46.02	27.3	174000	26977.3	PIG	A0A0B8S0A2	Chloride intracellular channel protein		2	9.8	65.3	12700	FLDGNELTLADcNLLPK	966.988
77	77.1	3	3	44.47	12.4	132000	46037.7	PIG	A0A286ZNX3	L-lactate dehydrogenase		3	15.95	74.7	10900	NLHPELGTDADKEHWK	630.642
77	77.1	3	3	44.47	12.4	132000	46037.7	PIG	A0A286ZNX3	L-lactate dehydrogenase		2	15.31	90.9	28200	ELADEIALVDVmEDK	853.416
77	77.1	3	3	44.47	12.4	132000	46037.7	PIG	A0A286ZNX3	L-lactate dehydrogenase		2	13.21	69.7	93000	EDVFLSVPcILGQNGISDVVK	1145.1
78	78.1	4	3	43.6	12.9	165000	84273.6	PIG	A0A0B8RSY4	Niban-like protein 1		4	17.92	95	64200	AVDLEAPKPSDQETGEQVSSPGGRPPIHTTTEDSAGVQTEF	1067.01
78	78.1	4	3	43.6	12.9	165000	84273.6	PIG	A0A0B8RSY4	Niban-like protein 1		3	13.29	81	8050	ILTSVDQYLELVGNSLPGTTSK	779.08
78	78.1	4	3	43.6	12.9	165000	84273.6	PIG	A0A0B8RSY4	Niban-like protein 1		3	12.39	74.1	39600	qVVSVVQDEEAGLPFEAVPEPLSPASPDSVTELR	1192.27
78	78.1	4	3	43.6	12.9	165000	84273.6	PIG	A0A0B8RSY4	Niban-like protein 1		3	9.35	58.8	53300	QVVSVVQDEEAGLPFEAVPEPLSPASPDSVTELR	1197.95
79	79.1	4	3	43.03	11.2	174000	81266.8	PIG	A0A286ZYD4	Band 4.1-like protein 5		3	16.64	77.3	81000	LDcPFETAVQLAAYNLQAELGDYDLAEHSPELVSEFR	1404.33
79	79.1	4	3	43.03	11.2	174000	81266.8	PIG	A0A286ZYD4	Band 4.1-like protein 5		2	16.2	89.1	16700	DGNDYSLGLTPTGVLVFEGETK	1156.57
79	79.1	4	3	43.03	11.2	174000	81266.8	PIG	A0A286ZYD4	Band 4.1-like protein 5		4	13.62	76.6	59100	LDcPFETAVQLAAYNLQAELGDYDLAEHSPELVSEFR	1053.5
79	79.1	4	3	43.03	11.2	174000	81266.8	PIG	A0A286ZYD4	Band 4.1-like protein 5		3	10.19	79.8	17000	SSLPVIPSIPSGPVLVEVENRPR	814.798
80	80.1	2	2	42.37	11.4	55200	47341.4	PIG	A0A286ZZ12	2',3'-cyclic-nucleotide 3'-phosphodiesterase		3	21.39	96.6	22400	AHITLGcAGDVEAVQTGLDLLEIVR	884.14
80	80.1	2	2	42.37	11.4	55200	47341.4	PIG	A0A286ZZ12	2',3'-cyclic-nucleotide 3'-phosphodiesterase		3	20.98	88.8	32800	DKPELQFPFLQDEETVATLQEcK	922.451
81	81.1	3	3	42.33	11	42600	63939.1	PIG	A0A287BB72	Serine/threonine-protein phosphatase 2A 65 kDa regulatory subunit A alpha isoform		3	17.59	86	3120	DNTIEHLLPLFLAQLK	622.364
81	81.1	3	3	42.33	11	42600	63939.1	PIG	A0A287BB72	Serine/threonine-protein phosphatase 2A 65 kDa regulatory subunit A alpha isoform		3	14.01	81.9	28100	IGPILDNSTLQSEVKPILEK	732.083
81	81.1	3	3	42.33	11	42600	63939.1	PIG	A0A287BB72	Serine/threonine-protein phosphatase 2A 65 kDa regulatory subunit A alpha isoform		3	10.73	64.6	11300	LLAVEAcVNIAQLLPQEDLEALVMPTLR	1040.56
82	82.1	3	3	41.97	40.4	141000	19969	PIG	A0A287B4N8	MARCKS like 1		3	18.89	90	72000	GEGESPPVNETEEAAGATGDAIEPAPPGQGAEAK	1078.5
82	82.1	3	3	41.97	40.4	141000	19969	PIG	A0A287B4N8	MARCKS like 1		2	12.79	70.1	17300	AVATPESQEPQAK	678.346
82	82.1	3	3	41.97	40.4	141000	19969	PIG	A0A287B4N8	MARCKS like 1		3	10.29	55.3	52000	GGDTEEEAGPQATEPSTPLGPESGPTPASEQNE	1089.48
83	83.1	3	3	41.35	38.8	148000	10087.5	PIG	A0A4X1VVF5	Protein S100		3	17.32	88.1	51400	DQVVNFQEYVTFLGALAMIYNDVLR	973.505
83	83.1	3	3	41.35	38.8	148000	10087.5	PIG	A0A4X1VVF5	Protein S100		3	12.03	65.1	87600	NKDQVVNFQEYVTFLGALAMIYNDVLR	1054.22
83	83.1	3	3	41.35	38.8	148000	10087.5	PIG	A0A4X1VVF5	Protein S100		2	12	78.8	9070	LQDAEIAK	444.242
84	84.1	3	3	41.26	8.1	52900	95352.5	PIG	A0A287AWI9	Elongation factor 2		2	17.55	82.6	23000	VTDGALVVVDcVSGVcVQTETVLR	1288.66
84	84.1	3	3	41.26	8.1	52900	95352.5	PIG	A0A287AWI9	Elongation factor 2		3	16.68	89.6	21700	DGSGFLINLIDSPGHVDFSSEVTAALR	939.803
84	84.1	3	3	41.26	8.1	52900	95352.5	PIG	A0A287AWI9	Elongation factor 2		2	7.03	56.7	8070	STAISLFYELSENDLNFIK	1102.56
85	85.1	3	3	41.2	15	30000	28211.2	PIG	A0A4X1V4V6	14_3_3 domain-containing protein		2	16.05	78.5	7470	ELETVcNDVLALLDK	866.445
85	85.1	3	3	41.2	15	30000	28211.2	PIG	A0A4X1V4V6	14_3_3 domain-containing protein		2	15.2	87.1	13800	NLLSVAYK	454.264
85	85.1	3	3	41.2	15	30000	28211.2	PIG	A0A4X1V4V6	14_3_3 domain-containing protein		2	9.95	64.7	8810	AVTELNEPLSNEDR	793.889
86	86.1	2	2	40.62	5.7	27700	63124.9	PIG	A0A480S836	Glucose-6-phosphate isomerase		2	24.66	92.5	19800	TFTTQETITNAETAK	828.412
86	86.1	2	2	40.62	5.7	27700	63124.9	PIG	A0A480S836	Glucose-6-phosphate isomerase		2	15.96	92	7890	TLATLNPESSLFIIASK	903.006
87	87.1	2	2	40.54	3.1	35200	120299	PIG	A0A286ZV56	Calcium voltage-gated channel auxiliary subunit alpha2delta 1		2	23.77	91.6	24800	SQEPVTLDFLDAELENDIK	1088.54
87	87.1	2	2	40.54	3.1	35200	120299	PIG	A0A286ZV56	Calcium voltage-gated channel auxiliary subunit alpha2delta 1		2	16.77	74.7	10400	TPNNPScNTDLINR	808.378
88	88.1	3	2	39.73	7.5	119000	84292.4	PIG	A0A287A5B4	BRO1 domain-containing protein		2	20.82	94.7	54400	FLTALAQDGVINEEAISVTELDR	1252.65
88	88.1	3	2	39.73	7.5	119000	84292.4	PIG	A0A287A5B4	BRO1 domain-containing protein		3	18.91	91.8	53000	EATTLANGVLASLNLPAAIEDISGDTVPQSILNK	1145.95
88	88.1	3	2	39.73	7.5	119000	84292.4	PIG	A0A287A5B4	BRO1 domain-containing protein		3	12.33	63.4	12100	FLTALAQDGVINEEAISVTELDR	835.433
89	89.1	3	3	37.81	14.6	52600	36283	PIG	A0A287AAH4	Na(+)/H(+) exchange regulatory cofactor NHE-RF		3	20.83	89.3	35700	KEDTAASSTSSSSDPVLDFNISLAVAK	914.122
89	89.1	3	3	37.81	14.6	52600	36283	PIG	A0A287AAH4	Na(+)/H(+) exchange regulatory cofactor NHE-RF		2	8.64	60.2	10600	LLVVDPETDER	643.337
89	89.1	3	3	37.81	14.6	52600	36283	PIG	A0A287AAH4	Na(+)/H(+) exchange regulatory cofactor NHE-RF		2	8.34	60.5	6350	LVEVNGENVEK	615.32
90	90.1	2	2	37.81	14.7	56500	36283.6	PIG	A0A480NX20	Ketimine reductase mu-crystallin		2	19.63	86.6	28800	ESGDVLLSGAEIFAELGEVVK	1081.57
90	90.1	2	2	37.81	14.7	56500	36283.6	PIG	A0A480NX20	Ketimine reductase mu-crystallin		3	18.18	94.4	27600	SSSLLIPPLEAALANFSSGPDGGVVQPVR	960.171
91	91.1	2	2	37.49	37.5	38100	8069.2	PIG	A0A4X1U1S2	Guanine nucleotide-binding protein subunit gamma		2	20.1	98.5	32800	NDPLLmGIPTSENPFK	894.948
91	91.1	2	2	37.49	37.5	38100	8069.2	PIG	A0A4X1U1S2	Guanine nucleotide-binding protein subunit gamma		2	17.39	80.8	5240	TASTNNIAQAR	573.8
92	92.1	2	2	37	5.1	27300	79290.5	PIG	A0A286ZUW0	Glutamine--fructose-6-phosphate transaminase (isomerizing)		2	26.22	100	14100	VIFLEDDDVAAVVDGR	866.944
92	92.1	2	2	37	5.1	27300	79290.5	PIG	A0A286ZUW0	Glutamine--fructose-6-phosphate transaminase (isomerizing)		3	10.78	60.6	13200	ETDcGVHINAGPEIGVASTK	685.668
93	93.1	5	2	36.93	16	453000	47370.3	PIG	A0A0B8RZS4	Actin-like protein 3		3	19.28	81.8	140000	FLGPEIFFHPEFANPDFTQPISEVVDEVIQNcPIDVR	1439.39
93	93.1	5	2	36.93	16	453000	47370.3	PIG	A0A0B8RZS4	Actin-like protein 3		3	19.09	76.6	140000	FLGPEIFFHPEFANPDFTQPISEVVDEVIQNcPIDVR	1439.37
93	93.1	5	2	36.93	16	453000	47370.3	PIG	A0A0B8RZS4	Actin-like protein 3		3	17.65	79.4	60500	TLTGTVIDSGDGVTHVIPVAEGYVIGScIK	1020.2
93	93.1	5	2	36.93	16	453000	47370.3	PIG	A0A0B8RZS4	Actin-like protein 3		4	15.65	73	107000	FLGPEIFFHPEFANPDFTQPISEVVDEVIQNcPIDVR	1079.78
93	93.1	5	2	36.93	16	453000	47370.3	PIG	A0A0B8RZS4	Actin-like protein 3		4	9.53	64.1	6300	TLTGTVIDSGDGVTHVIPVAEGYVIGScIK	765.4
94	94.1	2	2	36.77	10.9	43600	54072.8	PIG	A0A480EZI2	Target of Myb protein 1 isoform 1		3	22.33	96.4	11800	IANEQLTEELLIVNDNLNNVFLR	895.479
94	94.1	2	2	36.77	10.9	43600	54072.8	PIG	A0A480EZI2	Target of Myb protein 1 isoform 1		3	14.44	74.2	31800	GDSSQHTVPLPTSALLPSDTPIAPTPEQIGK	1052.22
95	95.1	2	2	36.3	8.3	125000	65130.5	PIG	A0A4X1VH46	Transket_pyr domain-containing protein		2	19.07	91.7	68200	ILATPPQEDAPSVDITNIR	1025.55
95	95.1	2	2	36.3	8.3	125000	65130.5	PIG	A0A4X1VH46	Transket_pyr domain-containing protein		3	17.23	90.2	56800	ILTVEDHYYEGGLGEAVAAAVVGEPDVTVTR	1077.54
96	96.1	4	2	36.17	9.6	137000	35528	PIG	A0A286ZQ17	Integrin-associated protein		3	22.85	94.7	56300	DIFIFDGAQHISKPSEAFPSSK	807.744
96	96.1	4	2	36.17	9.6	137000	35528	PIG	A0A286ZQ17	Integrin-associated protein		4	16.51	69.5	11700	DIFIFDGAQHISKPSEAFPSSK	606.067
96	96.1	4	2	36.17	9.6	137000	35528	PIG	A0A286ZQ17	Integrin-associated protein		2	13.32	76.7	27500	EGETIIELK	516.283
96	96.1	4	2	36.17	9.6	137000	35528	PIG	A0A286ZQ17	Integrin-associated protein		2	7.55	52.2	41700	DIFIFDGAQHISKPSEAFPSSK	1211.11
97	97.1	2	2	35.33	5.2	73000	99657.5	PIG	A0A4X1UZ02	Uncharacterized protein		2	18.6	85	18200	NIPQDFFTFDSEEIVR	978.975
97	97.1	2	2	35.33	5.2	73000	99657.5	PIG	A0A4X1UZ02	Uncharacterized protein		4	16.73	95.1	54800	AERPDFYTIYVEQPDSAGHEEGPVSAAVIR	826.654
98	98.1	2	2	35.03	25	58800	12175.6	PIG	A0A4X1UY31	Protein S100		2	17.63	84.6	10800	TLDDLFQELDK	668.834
98	98.1	2	2	35.03	25	58800	12175.6	PIG	A0A4X1UY31	Protein S100		3	17.4	73.9	48000	TLDDLFQELDKNGDGEVSFEEFQVLVK	1038.84
99	99.1	3	2	34.81	14	74700	45702.8	PIG	A0A4X1TXQ3	Uncharacterized protein		3	18.48	87.4	11600	ITFTGEADQAPGVEPGDIVLLLQEK	880.801
99	99.1	3	2	34.81	14	74700	45702.8	PIG	A0A4X1TXQ3	Uncharacterized protein		3	16.33	77.2	41500	LSELEDLLPSRPEVPNIIGDTEEVELQEFDSTR	1257.3
99	99.1	3	2	34.81	14	74700	45702.8	PIG	A0A4X1TXQ3	Uncharacterized protein		2	15.61	72	21700	ITFTGEADQAPGVEPGDIVLLLQEK	1320.7
100	100.1	2	2	34.77	23.9	51600	21858	PIG	A0A287AW71	60S ribosomal protein L9		2	19.04	88.8	37000	TILSNQTVDIPENVDITLK	1057.07
100	100.1	2	2	34.77	23.9	51600	21858	PIG	A0A287AW71	60S ribosomal protein L9		3	15.73	75.2	14600	DELILEGNDIELVSNSAALIQQATTVK	962.176
101	101.1	2	2	34.11	10.3	130000	52747.4	PIG	A0A480SKP2	Cytosolic non-specific dipeptidase isoform X1		2	19.91	93.3	12000	LPDGSEIPLPPILLGK	829.996
101	101.1	2	2	34.11	10.3	130000	52747.4	PIG	A0A480SKP2	Cytosolic non-specific dipeptidase isoform X1		3	14.2	68.3	118000	ILIPGINEAVAPLTEEELALYDQIDFDLAEYSK	1231.63
102	102.1	2	2	33.91	26.9	42900	21222.7	PIG	A0A287B4D9	GTPase HRas isoform 1		3	21.28	95.8	36800	SALTIQLIQNHFVDEYDPTIEDSYR	989.82
102	102.1	2	2	33.91	26.9	42900	21222.7	PIG	A0A287B4D9	GTPase HRas isoform 1		2	12.63	60.5	6090	qVVIDGETcLLDILDTAGQEEYSAmR	1463.18
103	103.1	3	2	33.87	17.5	82600	16706.1	PIG	A0A287AHS0	Uncharacterized protein		3	19.19	86.1	33500	EAFSLFDKDGDGTITTK	615.635
103	103.1	3	2	33.87	17.5	82600	16706.1	PIG	A0A287AHS0	Uncharacterized protein		2	16.45	68.3	39600	EAFSLFDKDGDGTITTK	922.955
103	103.1	3	2	33.87	17.5	82600	16706.1	PIG	A0A287AHS0	Uncharacterized protein		2	14.68	82.8	9540	DTDSEEEIR	547.237
104	104.1	2	2	33.6	11.5	297000	57696.3	PIG	A0A0B8RZL3	Ectonucleoside triphosphate diphosphohydrolase 1		4	20.91	90.1	149000	KGDTQETYGALDLGGASTQITFVPQNQVLESPENTLHFR	1066.28
104	104.1	2	2	33.6	11.5	297000	57696.3	PIG	A0A0B8RZL3	Ectonucleoside triphosphate diphosphohydrolase 1		2	12.69	79.2	148000	FLTSLPFPELEIQGTGDFQK	1134.08
105	105.1	2	2	32.57	6	35900	48031.1	PIG	A0A0B8RT95	60S ribosomal protein L4		2	21.06	96.8	30300	IEEVPELPLVVEDK	804.941
105	105.1	2	2	32.57	6	35900	48031.1	PIG	A0A0B8RT95	60S ribosomal protein L4		2	11.51	66	5580	NIPGITLLNVSK	634.884
106	106.1	3	2	32.48	13.6	63600	23370.8	PIG	A0A287BQX8	RAB7A, member RAS oncogene family		2	19.77	97.9	29200	DPENFPFVVLGNK	738.382
106	106.1	3	2	32.48	13.6	63600	23370.8	PIG	A0A287BQX8	RAB7A, member RAS oncogene family		2	12.71	75	25300	QETEVELYNEFPEPIK	982.968
106	106.1	3	2	32.48	13.6	63600	23370.8	PIG	A0A287BQX8	RAB7A, member RAS oncogene family		2	10.9	71.5	9080	qETEVELYNEFPEPIK	974.469
107	107.1	3	2	32.44	21.6	187000	19935.8	PIG	A0A4X1W8H4	Maillard deglycase		3	16.69	76.3	66400	EGPYDVVVLPGGNLGAQNLSESAAVK	862.116
107	107.1	3	2	32.44	21.6	187000	19935.8	PIG	A0A4X1W8H4	Maillard deglycase		2	15.75	80.4	18200	DVVIcPDASLEDAKK	830.418
107	107.1	3	2	32.44	21.6	187000	19935.8	PIG	A0A4X1W8H4	Maillard deglycase		2	9.01	80.5	102000	EGPYDVVVLPGGNLGAQNLSESAAVK	1292.67
108	108.1	3	2	31.73	5.8	72700	94623.2	PIG	A0A480JWG2	Calcium-activated neutral proteinase 2		3	15.96	78	18000	DQcLEAGALFQDPSFPALPSSLGFK	899.106
108	108.1	3	2	31.73	5.8	72700	94623.2	PIG	A0A480JWG2	Calcium-activated neutral proteinase 2		2	15.77	71.4	25200	LEEEDEDQEDGESGcTFLVGLIQK	1370.61
108	108.1	3	2	31.73	5.8	72700	94623.2	PIG	A0A480JWG2	Calcium-activated neutral proteinase 2		2	11.51	80.3	29500	DQcLEAGALFQDPSFPALPSSLGFK	1348.16
109	109.1	2	2	31.49	5.1	29000	78104.4	PIG	A0A286ZK05	2'-5' oligoadenylate synthase		2	19.42	97.8	10100	NSDADLVVFTDLLK	775.409
109	109.1	2	2	31.49	5.1	29000	78104.4	PIG	A0A286ZK05	2'-5' oligoadenylate synthase		3	12.07	66.7	18900	VLNEcVHFDVLPAFNALGDLK	791.079
110	110.1	2	2	31.4	12.3	46600	36609.4	PIG	A0A480PFL9	Alcohol dehydrogenase [NADP(+)]		3	17.9	83.8	30900	HIDcAAIYGNELEIGEALQETVGPGK	928.792
110	110.1	2	2	31.4	12.3	46600	36609.4	PIG	A0A480PFL9	Alcohol dehydrogenase [NADP(+)]		2	13.5	81.5	15700	DPNEPVLLEEPVVR	803.428
111	111.1	2	2	30.67	12.4	68700	29266.6	PIG	A0A287AE47	Stomatin		2	16.24	82.5	30600	VQNATLAVANITNADSATR	965.506
111	111.1	2	2	30.67	12.4	68700	29266.6	PIG	A0A287AE47	Stomatin		2	14.43	86.9	38100	TISFDIPPQEILTK	801.439
112	112.1	4	3	30.49	20	119000	47365.4	PIG	A0A287B4P8	26S proteasome AAA-ATPase subunit RPT3		3	15.25	75.8	85500	IQSIPLVIGQFLEAVDQNTAIVGSTTGSNYYVR	1185.29
112	112.1	4	3	30.49	20	119000	47365.4	PIG	A0A287B4P8	26S proteasome AAA-ATPase subunit RPT3		3	8.69	58.4	16700	AQDEIPALSVSRPQTGLSFLGPEPEDLEDLYSR	1210.6
112	112.1	4	3	30.49	20	119000	47365.4	PIG	A0A287B4P8	26S proteasome AAA-ATPase subunit RPT3		4	8.62	64.2	5080	IQSIPLVIGQFLEAVDQNTAIVGSTTGSNYYVR	889.206
112	112.1	4	3	30.49	20	119000	47365.4	PIG	A0A287B4P8	26S proteasome AAA-ATPase subunit RPT3		2	6.55	52	11700	ENAPAIIFIDEIDAIATK	972.515
113	113.1	2	2	30.34	9.9	56100	42686.6	PIG	A0A4X1TS58	Creatine kinase		2	17.09	84.1	11600	LEQGQAIDDLVPAQK	812.928
113	113.1	2	2	30.34	9.9	56100	42686.6	PIG	A0A4X1TS58	Creatine kinase		2	13.25	58.7	44500	TDLNPDNLQGGDDLDPNYVLSSR	1259.59
114	114.1	2	2	30.32	17.4	71600	11805	PIG	Q9GK25	Peptidyl-prolyl cis-trans isomerase E		2	17.01	82.5	58400	FDDENFILK	570.782
114	114.1	2	2	30.32	17.4	71600	11805	PIG	Q9GK25	Peptidyl-prolyl cis-trans isomerase E		2	13.31	82.3	13300	DIAVDGEPLGR	571.297
115	115.1	3	2	30.31	5.5	40800	86030.1	PIG	A0A480E679	Pendrin		3	19.43	84.3	15100	VLIASTLTLLVGIIQLIFGGLQIGFIVR	989.923
115	115.1	3	2	30.31	5.5	40800	86030.1	PIG	A0A480E679	Pendrin		2	10.88	73.2	11400	EIEIQVDWNSELPVK	899.964
115	115.1	3	2	30.31	5.5	40800	86030.1	PIG	A0A480E679	Pendrin		3	5.65	54.6	14300	VLIASTLTLLVGIIQLIFGGLQIGFIVR	989.966
116	116.1	2	2	30.05	10	60000	44489.3	PIG	A0A4X1V502	Hsp90 chaperone protein kinase-targeting subunit		2	15.03	78.5	13900	EGEEAGPGDPLLEAASK	835.399
116	116.1	2	2	30.05	10	60000	44489.3	PIG	A0A4X1V502	Hsp90 chaperone protein kinase-targeting subunit		2	15.02	75.7	46100	LGPGGLDPVEVYESLPEELQK	1135.09
117	117.1	2	2	29.69	12.9	49000	27811.2	PIG	A0A286ZTH5	Small monomeric GTPase		2	17.41	83.8	43600	YGIPYFETSAATGQNVEK	987.988
117	117.1	2	2	29.69	12.9	49000	27811.2	PIG	A0A286ZTH5	Small monomeric GTPase		2	12.28	58.6	5400	VVYNTQGSNESTGK	742.353
118	118.1	3	2	29.21	16.9	67100	28803.4	PIG	A0A287AJQ2	Phosphoglycerate mutase		2	15.6	83.1	38700	YADLTEDQLPScESLK	934.931
118	118.1	3	2	29.21	16.9	67100	28803.4	PIG	A0A287AJQ2	Phosphoglycerate mutase		3	13.61	76.1	15100	HLEGLSEEAImELNLPTGIPIVYELDK	1013.86
118	118.1	3	2	29.21	16.9	67100	28803.4	PIG	A0A287AJQ2	Phosphoglycerate mutase		3	12.93	82.7	13300	HLEGLSEEAIMELNLPTGIPIVYELDK	1008.52
119	119.1	2	2	28.88	17	32200	22126.4	PIG	A0A287A9Y6	40S ribosomal protein S7		3	17.79	97.7	27100	TLTAVHDAILEDLVFPSEIVGK	789.767
119	119.1	2	2	28.88	17	32200	22126.4	PIG	A0A287A9Y6	40S ribosomal protein S7		2	11.09	73.6	5130	DVNFEFPEFQL	692.824
120	120.1	2	2	28.39	10.6	53900	36313.7	PIG	A0A286ZJ53	Kinesin light chain 2		2	15.59	90.2	44900	EFADSLGIPFLETSAK	862.946
120	120.1	2	2	28.39	10.6	53900	36313.7	PIG	A0A286ZJ53	Kinesin light chain 2		3	12.8	64.9	9000	FADDTYTESYISTIGVDFK	724.676
121	121.1	2	2	28.29	11	61000	27763.8	PIG	A0A4X1UDE4	14-3-3 protein theta		2	15.2	87.1	13800	NLLSVAYK	454.264
121	121.1	2	2	28.29	11	61000	27763.8	PIG	A0A4X1UDE4	14-3-3 protein theta		2	13.09	51.3	47200	TAFDEAIAELDTLNEDSYK	1073
122	122.1	3	2	27.24	15	177000	37376.4	PIG	A0A0B8RZJ8	Guanine nucleotide binding protein (G protein), beta polypeptide 1		3	18.2	86.3	78000	QTFTGHESDINAIcFFPNGNAFATGSDDATcR	1174.51
122	122.1	3	2	27.24	15	177000	37376.4	PIG	A0A0B8RZJ8	Guanine nucleotide binding protein (G protein), beta polypeptide 1		3	17.13	84.6	79600	qTFTGHESDINAIcFFPNGNAFATGSDDATcR	1168.84
122	122.1	3	2	27.24	15	177000	37376.4	PIG	A0A0B8RZJ8	Guanine nucleotide binding protein (G protein), beta polypeptide 1		2	9.04	61.2	19400	AcADATLSQITNNIDPVGR	1008.49
123	123.1	3	2	27.12	11.4	40700	42121	PIG	A0A480TP78	Galactokinase		3	17.82	91.5	10800	DDYEVScPELDQLVEAALSAPGVYGSR	980.787
123	123.1	3	2	27.12	11.4	40700	42121	PIG	A0A480TP78	Galactokinase		2	13.11	69.8	7110	DDYEVScPELDQLVEAALSAPGVYGSR	1470.68
123	123.1	3	2	27.12	11.4	40700	42121	PIG	A0A480TP78	Galactokinase		2	9.3	68.4	22800	TDGLVSLLTTSEDADEPR	959.985
124	124.1	2	2	27	6.2	17900	40488.1	PIG	A0A480S1F9	Phosphoserine aminotransferase		2	15.22	81	8340	NVGSAGVTVVIVR	635.878
124	124.1	2	2	27	6.2	17900	40488.1	PIG	A0A480S1F9	Phosphoserine aminotransferase		2	11.78	79.2	9600	ELLSIPDNYK	596.314
125	125.1	2	2	26.78	16.1	33500	20037	PIG	A0A4X1VH74	Uncharacterized protein		2	17.43	86.6	32000	NNLSFIETSALDSTNVEEAFK	1165.07
125	125.1	2	2	26.78	16.1	33500	20037	PIG	A0A4X1VH74	Uncharacterized protein		2	9.35	56	1500	NEFNLESK	490.738
126	126.1	3	2	26.65	23.7	334000	11202.9	PIG	A0A4X1W024	Calpactin I light chain		3	17.2	90.2	167000	EFPGFLENQKDPLAVDK	649.669
126	126.1	3	2	26.65	23.7	334000	11202.9	PIG	A0A4X1W024	Calpactin I light chain		2	16.84	85.9	140000	EFPGFLENQKDPLAVDK	973.997
126	126.1	3	2	26.65	23.7	334000	11202.9	PIG	A0A4X1W024	Calpactin I light chain		2	9.45	76.1	26800	DLDQcR	403.673
127	127.1	2	2	26.42	8.8	37600	63174.2	PIG	A0A287BKX8	Brain-specific angiogenesis inhibitor 1-associated protein 2		2	15.1	79.6	8040	AVQLVQQVASSNGSILPSGLSASK	1171.13
127	127.1	2	2	26.42	8.8	37600	63174.2	PIG	A0A287BKX8	Brain-specific angiogenesis inhibitor 1-associated protein 2		3	11.32	72.9	29500	SNLVISDPIPGAKPLPVPPELAPFVGR	927.517
128	128.1	2	2	26.16	17.7	72100	32584.7	PIG	A0A481CVE5	Isopentenyl-diphosphate Delta-isomerase		3	14.3	73	31200	ITFPGcFSNAccSHPLSTPGELEENDAIGVR	1145.85
128	128.1	2	2	26.16	17.7	72100	32584.7	PIG	A0A481CVE5	Isopentenyl-diphosphate Delta-isomerase		2	11.86	80.4	40900	AELGIPLEEVPPEEINYLTR	1141.59
129	129.1	3	2	25.86	4.6	278000	59991.9	PIG	A0A0B8RT13	Ubiquitin C		2	16.91	93.7	115000	TITLEVEPSDTIENVK	894.468
129	129.1	3	2	25.86	4.6	278000	59991.9	PIG	A0A0B8RT13	Ubiquitin C		3	12.66	69.5	10300	TITLEVEPSDTIENVK	596.649
129	129.1	3	2	25.86	4.6	278000	59991.9	PIG	A0A0B8RT13	Ubiquitin C		2	8.95	71.5	18600	TLSDYNIQK	541.28
130	130.1	2	2	25.82	7.2	46500	47069.3	PIG	A0A287ALN0	Flotillin		2	16.7	80	42800	VDEIVVLSGDNSTVTSEVNR	1067.04
130	130.1	2	2	25.82	7.2	46500	47069.3	PIG	A0A287ALN0	Flotillin		2	9.12	51.1	3740	DADIGVAEAER	573.272
131	131.1	2	2	25.81	13.5	40600	37694.9	PIG	A0A480MNA5	T-complex protein 1 subunit zeta		2	14.61	70.8	24500	VATAQDDITGDGTTSNVLIIGELLK	1272.67
131	131.1	2	2	25.81	13.5	40600	37694.9	PIG	A0A480MNA5	T-complex protein 1 subunit zeta		2	11.2	76.3	16100	VHAELADVLTEAVVDSVLAIK	1096.61
132	132.1	2	2	25.69	5.2	15800	66442.9	PIG	A0A480JWA6	Annexin		2	14.89	73.4	6740	GLGTDEDTIIDIVTR	809.421
132	132.1	2	2	25.69	5.2	15800	66442.9	PIG	A0A480JWA6	Annexin		2	10.8	66.3	9090	VAAEILEIADTSSGDK	809.915
133	133.1	3	2	25.15	8.1	68400	59472.7	PIG	A0A4X1W7V3	T-complex protein 1 subunit eta		2	13.49	52.3	28200	INALTAASEAAcLIVSVDETIK	1145.1
133	133.1	3	2	25.15	8.1	68400	59472.7	PIG	A0A4X1W7V3	T-complex protein 1 subunit eta		3	11.93	68.6	3600	INALTAASEAAcLIVSVDETIK	763.73
133	133.1	3	2	25.15	8.1	68400	59472.7	PIG	A0A4X1W7V3	T-complex protein 1 subunit eta		2	11.66	69.1	36500	SQDAEVGDGTTSVTLLAAEFLK	1126.58
134	134.1	2	2	24.85	27	48600	26737.1	PIG	A0A287ADX3	Proline rich transmembrane protein 1B		4	15.71	79.7	25600	EAATDGGSAPAPGEAPANPPADPLAEASLGPPAQAQATGETQQAPK	1077.02
134	134.1	2	2	24.85	27	48600	26737.1	PIG	A0A287ADX3	Proline rich transmembrane protein 1B		2	9.14	60	23000	ATAGGVPNIGFVGEPPPYAPPDPK	1174.61
135	135.1	3	3	24.57	1.4	86600	531981	PIG	A0A287B9W3	Uncharacterized protein		2	9.17	61.1	17800	FGNPLLVQDVESYDPVLNPVLNR	1299.68
135	135.1	3	3	24.57	1.4	86600	531981	PIG	A0A287B9W3	Uncharacterized protein		2	8.6	65.3	44700	ENFIPTIVNFSAEEISDAIR	1133.08
135	135.1	3	3	24.57	1.4	86600	531981	PIG	A0A287B9W3	Uncharacterized protein		3	6.8	58.5	24100	VFYEEELDVPLVLFNEVLDHVLR	929.817
136	136.1	2	2	24.32	11.5	61500	38048.4	PIG	A0A480UJV9	Sorbitol dehydrogenase		3	12.78	69.9	29700	LPDNVTFEEGALIEPLSVGIHAcR	879.786
136	136.1	2	2	24.32	11.5	61500	38048.4	PIG	A0A480UJV9	Sorbitol dehydrogenase		2	11.54	73.1	31800	LENYPIPEPGPNEVLLK	961.518
137	137.1	4	2	22.99	11.5	209000	32703	PIG	A0A0A0MY58	Uncharacterized protein		2	11.67	65.1	8570	AGGTTVTQGVETTKPSK	831.439
137	137.1	4	2	22.99	11.5	209000	32703	PIG	A0A0A0MY58	Uncharacterized protein		2	11.32	76	63800	AAPTVNLFPPSSEELGTNK	986.513
137	137.1	4	2	22.99	11.5	209000	32703	PIG	A0A0A0MY58	Uncharacterized protein		3	10.91	64.7	8540	AGGTTVTQGVETTKPSK	554.628
137	137.1	4	2	22.99	11.5	209000	32703	PIG	A0A0A0MY58	Uncharacterized protein		2	9.85	74.1	47400	AAPTVNLFPPSSEELGTNK	986.496
138	138.1	1	1	22.88	8.1	64200	25894.9	PIG	A0A287B5W2	Trypsinogen isoform X1		3	22.88	97.9	64200	LGEHNIDVLEGNEQFINAAK	737.707
139	139.1	1	1	22.84	13.9	66400	32242.2	PIG	A0A287AZ91	GST class-pi		4	22.84	96.8	66400	ELPEHLKPFETLLSQNQGGQAFVVGSQISFADYNLLDLLR	1122.59
140	140.1	2	2	22.84	9.8	22500	25052.4	PIG	A0A4X1VDC5	Thioredoxin domain-containing protein		2	11.89	77.7	9050	ETLPFPIIDDK	644.345
140	140.1	2	2	22.84	9.8	22500	25052.4	PIG	A0A4X1VDC5	Thioredoxin domain-containing protein		3	10.95	69.2	13500	DINAYNGEEPKETLPFPIIDDK	840.088
141	141.1	1	1	22.77	2.8	36000	75593.7	PIG	A0A286ZVR9	EPS8 like 2		2	22.77	98.4	36000	LLDVESQEELENFPLPTVR	1114.57
142	142.1	2	2	22.73	7.5	18900	25936.9	PIG	A0A287A690	Peroxiredoxin-2		2	14	77.4	17000	NLSLDYGVLK	561.315
142	142.1	2	2	22.73	7.5	18900	25936.9	PIG	A0A287A690	Peroxiredoxin-2		2	8.73	53	1930	EDEGIAYR	476.717
143	143.1	2	2	22.38	29.5	30600	5080.6	PIG	A0A286ZVG3	Thymosin beta		2	11.36	67	24200	ETIEQEK	438.715
143	143.1	2	2	22.38	29.5	30600	5080.6	PIG	A0A286ZVG3	Thymosin beta		2	11.02	60.4	6460	NPLPSK	328.19
144	144.1	2	2	22.33	7.5	93200	89237	PIG	A0A286ZLU4	USO1 vesicle transport factor		3	11.99	66.9	10800	LLDIITEEGNSDGGIVVEDcLILLQNLLK	1066.24
144	144.1	2	2	22.33	7.5	93200	89237	PIG	A0A286ZLU4	USO1 vesicle transport factor		3	10.34	68.5	82400	SDSEIIGYALDTLYNIISNDEEEEVEENSTR	1183.22
145	145.1	2	1	22.15	5.4	82900	41907.1	PIG	A0A286ZIG4	Pyridoxal kinase		3	22.15	97.1	10200	VVPVADIITPNQFEAELLTGR	761.42
145	145.1	2	1	22.15	5.4	82900	41907.1	PIG	A0A286ZIG4	Pyridoxal kinase		2	16.83	94.5	72700	VVPVADIITPNQFEAELLTGR	1141.62
146	146.1	2	2	21.45	10.9	34100	66978.8	PIG	A0A287AQV4	Cystathionine beta-synthase		3	11.29	71.4	14300	VQELSLSAPLTVLPTVTcEHTIEILR	973.869
146	146.1	2	2	21.45	10.9	34100	66978.8	PIG	A0A287AQV4	Cystathionine beta-synthase		4	10.16	62.7	19800	IIGVDPEGSVLAEPEELNQTEQTAYEVEGIGYDFIPTVLDR	1127.29
147	147.1	1	1	21.4	3.9	17600	46932.9	PIG	A0A286ZX63	G protein-coupled receptor class C group 5 member C		2	21.4	93	17600	AEDIYAAQSLQEATLPK	924.472
148	148.1	1	1	21.2	37.7	68000	11527.8	PIG	A0A4X1T568	60S acidic ribosomal protein P1		3	21.2	86.1	68000	ALANVNIGSLIcNVGAGGPAPAAGAAPAGGPAPATTAAPAEEK	1274.99
149	149.1	1	1	20.98	9.8	27600	30706.4	PIG	A0A287B2M3	40S ribosomal protein SA		3	20.98	94.6	27600	ADHQPLTEASYVNLPTIALcNTDSPLR	999.498
150	150.1	1	1	20.79	4.7	58900	46195.1	PIG	A0A0B8S027	cAMP-dependent protein kinase		2	20.79	89	58900	tWTLcGTPEYLAPEIILSK	1136.56
151	151.1	2	1	20.78	3.9	101000	73041.1	PIG	A0A140H1A0	Sodium/glucose cotransporter 1		3	20.78	96.2	47000	IDLDAEEEDIQEAPEETIEIEVPEEK	1004.8
151	151.1	2	1	20.78	3.9	101000	73041.1	PIG	A0A140H1A0	Sodium/glucose cotransporter 1		2	19.88	96	54000	IDLDAEEEDIQEAPEETIEIEVPEEK	1506.7
152	152.1	3	1	20.75	17.2	4690000	15823.2	PIG	A0A0B8RSR9	Interferon induced transmembrane protein 3		2	20.75	89.6	1630000	EEHEVAVLGAPQTSAPVATTVINIR	1301.7
152	152.1	3	1	20.75	17.2	4690000	15823.2	PIG	A0A0B8RSR9	Interferon induced transmembrane protein 3		4	20.74	91.7	140000	EEHEVAVLGAPQTSAPVATTVINIR	651.352
152	152.1	3	1	20.75	17.2	4690000	15823.2	PIG	A0A0B8RSR9	Interferon induced transmembrane protein 3		3	20.45	100	2920000	EEHEVAVLGAPQTSAPVATTVINIR	868.128
153	153.1	1	1	20.62	29.6	171000	11895.4	PIG	A0A4X1SKD0	Peptidylprolyl isomerase		3	20.62	90.2	171000	LTISPDYAYGATGHPGIIPPNATLVFDVELLK	1128.27
154	154.1	1	1	20.47	4.8	34600	53319.9	PIG	A0A286K202	STEAP family member 4		3	20.47	94.5	34600	INQYPESNAEYLAQLLPGAHVVK	852.116
155	155.1	2	1	20.43	4.5	27400	52686.8	PIG	A0A4X1VWT0	CCT-beta		2	20.43	85.9	23200	VQDDEVGDGTTSVTVLAAELLR	1144.59
155	155.1	2	1	20.43	4.5	27400	52686.8	PIG	A0A4X1VWT0	CCT-beta		3	9.13	67.4	4160	VQDDEVGDGTTSVTVLAAELLR	763.384
156	156.1	2	1	20.31	21.4	72900	13708.5	PIG	A0A4X1ULA3	HIT domain-containing protein		4	20.31	90.2	30200	IIYEDDQcLAFHDISPQAPTHFLVIPK	792.653
156	156.1	2	1	20.31	21.4	72900	13708.5	PIG	A0A4X1ULA3	HIT domain-containing protein		3	19.86	90.5	42800	IIYEDDQcLAFHDISPQAPTHFLVIPK	1056.53
157	157.1	2	1	19.88	27.3	182000	11827.6	PIG	F2XWZ9	Glutaredoxin		3	19.88	87.7	149000	EGLLEFVDITATSDTNEIQDYLQQLTGAR	1080.87
157	157.1	2	1	19.88	27.3	182000	11827.6	PIG	F2XWZ9	Glutaredoxin		2	18.36	92.6	32900	EGLLEFVDITATSDTNEIQDYLQQLTGAR	1620.79
158	158.1	1	1	19.28	20.9	55000	13658.8	PIG	A0A142EGG5	Interferon-induced transmembrane protein 1		3	19.28	93.3	55000	SQHEmDGLGAPQTSAPVATTVITIPR	898.457
159	159.1	1	1	19.27	6.3	15100	24502.9	PIG	A0A287AHK8	Synaptosomal-associated protein		2	19.27	96.7	15100	ILGLAIESQDAGIK	714.412
160	160.1	2	1	18.73	7.1	170000	48118.7	PIG	A0A287B0C4	Serine/threonine kinase 24		4	18.73	85.9	40200	IIDLEEAEDEIEDIQQEITVLSQcDSPYVTK	906.439
160	160.1	2	1	18.73	7.1	170000	48118.7	PIG	A0A287B0C4	Serine/threonine kinase 24		3	15.98	78.3	130000	IIDLEEAEDEIEDIQQEITVLSQcDSPYVTK	1208.24
161	161.1	2	1	18.24	2.2	26000	139935	PIG	A0A287A4W5	Isoleucyl-tRNA synthetase		3	18.24	86.8	13300	DSPPVcPVDASGcFTEEVTDFAGQYVK	992.454
161	161.1	2	1	18.24	2.2	26000	139935	PIG	A0A287A4W5	Isoleucyl-tRNA synthetase		2	7.93	53.4	12700	DSPPVcPVDASGcFTEEVTDFAGQYVK	1488.16
162	162.1	1	1	18.22	3.8	21200	56716.3	PIG	A0A480X5G4	6-phosphogluconate dehydrogenase, decarboxylating		2	18.22	89.9	21200	LVPLLDTGDIIIDGGNSEYR	1080.56
163	163.1	1	1	18.01	3.1	13800	93219.6	PIG	A0A287BJX5	Epidermal growth factor receptor pathway substrate 8		3	18.01	86.8	13800	NASGDSGFVPNNILDIVRPPESGLGR	894.453
164	164.1	1	1	17.18	15.4	20100	16171.9	PIG	A0A2C9F3F0	Superoxide dismutase [Cu-Zn]		3	17.18	62.8	20100	DGVATVYIEDSVIALSGDHSIIGR	829.756
165	165.1	1	1	17.02	16.9	29700	15838.2	PIG	A0A287A6Y3	Glia maturation factor		3	17.02	87.5	29700	LVVLDEELEGISPDELKDELPER	879.788
166	166.1	1	1	16.94	9.8	19900	25049.2	PIG	A0A286ZND5	Peroxiredoxin-1		3	16.94	82.2	19900	HGEVcPAGWKPGSDTIKPDVQK	802.735
167	167.1	1	1	16.59	14.3	20900	29714.5	PIG	A0A0D5CDB2	Dimethylargininase		4	16.59	86.6	20900	LGLQLLELPPEESLPLGPLLGDTAVIQGDTALITRPWSPAR	1087.6
168	168.1	2	1	16.01	28.6	107000	11692.8	PIG	A0A287B7U0	60S acidic ribosomal protein P2		3	16.01	83.1	67200	LASVPSGGAVAVAAAPGSAAPAAGSAPAAAEEK	925.483
168	168.1	2	1	16.01	28.6	107000	11692.8	PIG	A0A287B7U0	60S acidic ribosomal protein P2		2	10.98	70.3	40200	LASVPSGGAVAVAAAPGSAAPAAGSAPAAAEEK	1387.71
169	169.1	1	1	15.69	2	23700	102378	PIG	A0A287AJS4	Aminopeptidase		2	15.69	74.4	23700	ETNLLYDPNESASSNQQR	1033.48
170	170.1	1	1	15.18	4.7	17100	72413.2	PIG	A0A287A026	Protein arginine N-methyltransferase 5		3	15.18	75.9	17100	ADIIVSELLGSFADNELSPEcLDGAQHFLK	1096.85
171	171.1	1	1	14.57	9.7	61700	36021.1	PIG	A0A286ZNI7	Serine protease 8		3	14.57	75.5	61700	TVAQVISHPSYLQEGSEGDIALLQLSSPVTFSR	1177.28
172	172.1	1	1	14.22	2	19100	113122	PIG	A0A287AAK8	NCK associated protein 1		2	14.22	70.1	19100	NLITDIcTEQcTLSDQLLPK	1181.58
173	173.1	1	1	13.03	23.3	84300	23485.5	PIG	A0A4X1UDW0	Uncharacterized protein		4	13.03	84.2	84300	qIDELLAGSFTQEDEAAILEELDAITQEQVALPEVPSEPLPETIPEK	1282.89
174	174.1	1	1	13	2.5	25200	143751	PIG	A0A287AYE7	Phospholipid-transporting ATPase		3	13	67.5	25200	ETAENIGFAcELLTEDTTIcYGEDINALLHTR	1223.91
175	175.1	1	1	12.59	3.9	17500	59472.8	PIG	A0A480HAE4	WD repeat-containing protein 1		3	12.59	77.5	17500	NIDNPAVADIYTEHAHQVVVAK	802.077
176	176.1	1	1	12.02	7.4	21900	43856.6	PIG	A0A286ZPF5	Mitogen-activated protein kinase		3	12.02	70.3	21900	IEVEQALAHPYLEQYYDPSDEPIAEAPFK	1121.55
177	177.1	1	1	11.58	4.6	13700	24422.7	PIG	A0A4X1UF70	GTP-binding nuclear protein Ran		2	11.58	65.3	13700	NLQYYDISAK	607.806
178	178.1	1	1	7.92	5.3	12800	59405.7	PIG	A0A287AJY2	CCT-alpha		3	7.92	54	12800	VLcELADLQDKEVGDGTTSVVIIAAELLK	1033.89
179	179.1	1	1	7.71	1.4	12300	142694	PIG	A0A287APG0	Non-specific serine/threonine protein kinase		2	7.71	54.8	12300	VIGTNEAANVVQEATENR	957.981

## Sheet: AI-F2_UF
group	subgroup	Spectra	Peptides	score	Coverage	Intensity	protein_mw	species	accession_number	entry_name		z	score	SPI	Intensity	sequence	m/z
1	1.1	27	21	367.94	6.4	926000	569745	PIG	A0A4X1VKL9	Uncharacterized protein		3	24.65	98.9	25900	IDVDVPDVDIHGPEGK	568.952
1	1.1	27	21	367.94	6.4	926000	569745	PIG	A0A4X1VKL9	Uncharacterized protein		3	23.68	96	65200	AEGPEVDVNLPKPDVDVSGPK	721.372
1	1.1	27	21	367.94	6.4	926000	569745	PIG	A0A4X1VKL9	Uncharacterized protein		3	22.75	100	58300	LGGDIQAPDLDISAPGVHVEGPDVK	833.762
1	1.1	27	21	367.94	6.4	926000	569745	PIG	A0A4X1VKL9	Uncharacterized protein		4	22.46	91.4	3280	VDIDVPDVDVHGPDWHLK	514.764
1	1.1	27	21	367.94	6.4	926000	569745	PIG	A0A4X1VKL9	Uncharacterized protein		2	21.91	96.7	100000	GEGPEVDVNLPK	627.323
1	1.1	27	21	367.94	6.4	926000	569745	PIG	A0A4X1VKL9	Uncharacterized protein		3	21.55	95.6	18500	VDVDVPDVDVHGPDWHLK	681.332
1	1.1	27	21	367.94	6.4	926000	569745	PIG	A0A4X1VKL9	Uncharacterized protein		3	20.77	97.6	6700	SPSVDVTVPEAELNVETPEISVGGK	851.763
1	1.1	27	21	367.94	6.4	926000	569745	PIG	A0A4X1VKL9	Uncharacterized protein		2	20.53	94.1	18700	GEGPDVDVNLPK	620.316
1	1.1	27	21	367.94	6.4	926000	569745	PIG	A0A4X1VKL9	Uncharacterized protein		2	19.94	94.9	23500	IDVDVPDVDIHGPEGK	852.927
1	1.1	27	21	367.94	6.4	926000	569745	PIG	A0A4X1VKL9	Uncharacterized protein		2	18.4	90.3	9210	VDIDTPDLDIEGPEGK	856.916
1	1.1	27	21	367.94	6.4	926000	569745	PIG	A0A4X1VKL9	Uncharacterized protein		3	18.03	86.1	6070	LDIDTPDIDIHGPEGK	578.959
1	1.1	27	21	367.94	6.4	926000	569745	PIG	A0A4X1VKL9	Uncharacterized protein		3	17.32	92.2	84000	FGVLTGPEGQAPEAGLTVSAPDFSVGHK	923.469
1	1.1	27	21	367.94	6.4	926000	569745	PIG	A0A4X1VKL9	Uncharacterized protein		3	15.69	80.1	7680	VDIDVPDVDVQGPDWHLK	683.011
1	1.1	27	21	367.94	6.4	926000	569745	PIG	A0A4X1VKL9	Uncharacterized protein		2	15.08	85.7	16900	GDVDVSLPK	465.25
1	1.1	27	21	367.94	6.4	926000	569745	PIG	A0A4X1VKL9	Uncharacterized protein		2	14.67	77.3	15900	GDVDVSVPK	458.242
1	1.1	27	21	367.94	6.4	926000	569745	PIG	A0A4X1VKL9	Uncharacterized protein		2	13.8	77.8	3470	GDVDISLPK	472.26
1	1.1	27	21	367.94	6.4	926000	569745	PIG	A0A4X1VKL9	Uncharacterized protein		2	13.38	57.6	45800	ELSEPSTPTGTLEFEGGEVSLEGGK	1275.61
1	1.1	27	21	367.94	6.4	926000	569745	PIG	A0A4X1VKL9	Uncharacterized protein		2	12.27	69.3	15700	VDVDVPDVDVHGPDWHLK	1021.5
1	1.1	27	21	367.94	6.4	926000	569745	PIG	A0A4X1VKL9	Uncharacterized protein		3	12.17	71.1	8050	VDIDVPDVDVHGPDWHLK	686.007
1	1.1	27	21	367.94	6.4	926000	569745	PIG	A0A4X1VKL9	Uncharacterized protein		2	11.89	77.4	7080	VDIDVPDVNIEGPDAK	848.423
1	1.1	27	21	367.94	6.4	926000	569745	PIG	A0A4X1VKL9	Uncharacterized protein		3	10.87	56.4	65200	AEGPEVDVNLPKPDVDVSGPK	721.37
1	1.1	27	21	367.94	6.4	926000	569745	PIG	A0A4X1VKL9	Uncharacterized protein		2	10.74	83.3	9440	DVDVSVPK	429.731
1	1.1	27	21	367.94	6.4	926000	569745	PIG	A0A4X1VKL9	Uncharacterized protein		2	8.67	63.3	82300	SPSVDVTVPEAELNVETPEISVGGK	1277.15
1	1.1	27	21	367.94	6.4	926000	569745	PIG	A0A4X1VKL9	Uncharacterized protein		2	6.52	50.4	53100	AEGPEVDVNLPKPDVDVSGPK	1081.55
1	1.2	17	12	213.53	13.7	1920000	178316	PIG	A0A480Z467	Neuroblast differentiation-associated protein AHNAK isoform X1		2	24.34	91.9	21200	GDISGPDVDIEGPEGK	792.873
1	1.2	17	12	213.53	13.7	1920000	178316	PIG	A0A480Z467	Neuroblast differentiation-associated protein AHNAK isoform X1		3	23.68	96	65200	AEGPEVDVNLPKPDVDVSGPK	721.372
1	1.2	17	12	213.53	13.7	1920000	178316	PIG	A0A480Z467	Neuroblast differentiation-associated protein AHNAK isoform X1		2	21.91	96.7	100000	GEGPEVDVNLPK	627.323
1	1.2	17	12	213.53	13.7	1920000	178316	PIG	A0A480Z467	Neuroblast differentiation-associated protein AHNAK isoform X1		3	21.55	95.6	18500	VDVDVPDVDVHGPDWHLK	681.332
1	1.2	17	12	213.53	13.7	1920000	178316	PIG	A0A480Z467	Neuroblast differentiation-associated protein AHNAK isoform X1		2	20.53	94.1	18700	GEGPDVDVNLPK	620.316
1	1.2	17	12	213.53	13.7	1920000	178316	PIG	A0A480Z467	Neuroblast differentiation-associated protein AHNAK isoform X1		3	17.32	92.2	84000	FGVLTGPEGQAPEAGLTVSAPDFSVGHK	923.469
1	1.2	17	12	213.53	13.7	1920000	178316	PIG	A0A480Z467	Neuroblast differentiation-associated protein AHNAK isoform X1		3	15.69	80.1	7680	VDIDVPDVDVQGPDWHLK	683.011
1	1.2	17	12	213.53	13.7	1920000	178316	PIG	A0A480Z467	Neuroblast differentiation-associated protein AHNAK isoform X1		2	15.08	85.7	16900	GDVDVSLPK	465.25
1	1.2	17	12	213.53	13.7	1920000	178316	PIG	A0A480Z467	Neuroblast differentiation-associated protein AHNAK isoform X1		2	14.08	74.7	14200	GEGPELDVNLPK	634.337
1	1.2	17	12	213.53	13.7	1920000	178316	PIG	A0A480Z467	Neuroblast differentiation-associated protein AHNAK isoform X1		3	13.97	82.5	150000	GGRPGLTIGGNIQAPQLEVSAPSANIEGLEGK	1044.22
1	1.2	17	12	213.53	13.7	1920000	178316	PIG	A0A480Z467	Neuroblast differentiation-associated protein AHNAK isoform X1		4	13.49	80.2	4340	GEGAGIDVTLPAGEVTLPGVSGDISLPEVALEGLEGK	887.459
1	1.2	17	12	213.53	13.7	1920000	178316	PIG	A0A480Z467	Neuroblast differentiation-associated protein AHNAK isoform X1		2	12.27	69.3	15700	VDVDVPDVDVHGPDWHLK	1021.5
1	1.2	17	12	213.53	13.7	1920000	178316	PIG	A0A480Z467	Neuroblast differentiation-associated protein AHNAK isoform X1		3	12.04	68.7	637000	GEGAGIDVTLPAGEVTLPGVSGDISLPEVALEGLEGK	1182.96
1	1.2	17	12	213.53	13.7	1920000	178316	PIG	A0A480Z467	Neuroblast differentiation-associated protein AHNAK isoform X1		2	11.89	77.4	7080	VDVEVPDVNIEGPEGK	848.423
1	1.2	17	12	213.53	13.7	1920000	178316	PIG	A0A480Z467	Neuroblast differentiation-associated protein AHNAK isoform X1		3	11.39	73.6	637000	GEGAGIDVTLPAGEVTLPGVSGDISLPEVALEGLEGK	1182.95
1	1.2	17	12	213.53	13.7	1920000	178316	PIG	A0A480Z467	Neuroblast differentiation-associated protein AHNAK isoform X1		3	10.87	56.4	65200	AEGPEVDVNLPKPDVDVSGPK	721.37
1	1.2	17	12	213.53	13.7	1920000	178316	PIG	A0A480Z467	Neuroblast differentiation-associated protein AHNAK isoform X1		2	6.52	50.4	53100	AEGPEVDVNLPKPDVDVSGPK	1081.55
2	2.1	4	4	70.51	7	86300	85754.5	PIG	A0A287BPD6	Atriopeptidase		3	24.42	90.8	19100	LNNEYLELSYKEDEYFENIIQNLK	1007.83
2	2.1	4	4	70.51	7	86300	85754.5	PIG	A0A287BPD6	Atriopeptidase		2	21.89	93.9	43600	IGYPDDIISNDNK	732.353
2	2.1	4	4	70.51	7	86300	85754.5	PIG	A0A287BPD6	Atriopeptidase		2	13.35	88.7	17400	NIIPETSSR	508.77
2	2.1	4	4	70.51	7	86300	85754.5	PIG	A0A287BPD6	Atriopeptidase		2	10.85	74	6290	DVLQEQK	430.229
3	3.1	6	4	64.26	2.8	782000	209859	PIG	A0A480IS92	Myosin-9		2	19.13	91.5	25200	TQLEELEDELQATEDAK	981.465
3	3.1	6	4	64.26	2.8	782000	209859	PIG	A0A480IS92	Myosin-9		3	17.36	83.6	371000	DLGEELEALKTELEDTLDSTAAQQELR	1006.51
3	3.1	6	4	64.26	2.8	782000	209859	PIG	A0A480IS92	Myosin-9		2	16.72	85.5	3490	DLGEELEALK	558.79
3	3.1	6	4	64.26	2.8	782000	209859	PIG	A0A480IS92	Myosin-9		3	16.23	81.6	371000	DLGEELEALKTELEDTLDSTAAQQELR	1006.5
3	3.1	6	4	64.26	2.8	782000	209859	PIG	A0A480IS92	Myosin-9		4	16.19	84.2	6450	DLGEELEALKTELEDTLDSTAAQQELR	755.114
3	3.1	6	4	64.26	2.8	782000	209859	PIG	A0A480IS92	Myosin-9		2	11.05	75.1	5640	DLEGLGQR	444.231
3	3.2	2	2	30.15	2.1	85100	235729	PIG	A0A480HB69	Myosin-10		2	19.13	91.5	25200	TQLEELEDELQATEDAK	981.465
3	3.2	2	2	30.15	2.1	85100	235729	PIG	A0A480HB69	Myosin-10		3	11.02	63.2	59900	DLSEELEALKTELEDTLDTTAAQQELR	1021.17
4	4.1	6	4	55.7	1.6	478000	518974	PIG	A0A287AZ36	Low-density lipoprotein receptor-related protein 2		3	21.88	96.5	130000	NYGSPVNPDELAPDTKPASPSADETQVTK	1010.15
4	4.1	6	4	55.7	1.6	478000	518974	PIG	A0A287AZ36	Low-density lipoprotein receptor-related protein 2		4	14.54	68	25100	SLHFDPEDYNVPFTAISVEETAVAVDYDSIDNR	932.927
4	4.1	6	4	55.7	1.6	478000	518974	PIG	A0A287AZ36	Low-density lipoprotein receptor-related protein 2		3	12.75	64.5	130000	NYGSPVNPDELAPDTKPASPSADETQVTK	1010.15
4	4.1	6	4	55.7	1.6	478000	518974	PIG	A0A287AZ36	Low-density lipoprotein receptor-related protein 2		3	11.7	66.8	179000	SLHFDPEDYNVPFTAISVEETAVAVDYDSIDNR	1243.58
4	4.1	6	4	55.7	1.6	478000	518974	PIG	A0A287AZ36	Low-density lipoprotein receptor-related protein 2		2	9.77	79.6	7200	TVIVQQK	408.252
4	4.1	6	4	55.7	1.6	478000	518974	PIG	A0A287AZ36	Low-density lipoprotein receptor-related protein 2		2	9.51	83.6	6660	DIVVDPK	393.223
5	5.1	4	3	54.06	18.1	164000	45321	PIG	A0A480M1R3	Na(+)/H(+) exchange regulatory cofactor NHE-RF		4	22.38	94.8	48100	AQEGPGQAEPPAATEAQGADSENEPPAATPEPHEAEK	927.922
5	5.1	4	3	54.06	18.1	164000	45321	PIG	A0A480M1R3	Na(+)/H(+) exchange regulatory cofactor NHE-RF		2	18.88	86.8	18100	STSSDTSEELNSQDSPK	906.393
5	5.1	4	3	54.06	18.1	164000	45321	PIG	A0A480M1R3	Na(+)/H(+) exchange regulatory cofactor NHE-RF		3	17.4	80.1	79800	AQEGPGQAEPPAATEAQGADSENEPPAATPEPHEAEK	1236.89
5	5.1	4	3	54.06	18.1	164000	45321	PIG	A0A480M1R3	Na(+)/H(+) exchange regulatory cofactor NHE-RF		3	12.8	76.7	18200	VIPSQEHLSGPLPEPFTNGEIQK	839.777
6	6.1	3	3	50.7	33.1	136000	31583	PIG	A0A287BRL8	Myristoylated alanine rich protein kinase C substrate		3	22.95	93.7	51400	EAPAEGEAAEPGSPTAAEGEAASAASSTSSPK	972.443
6	6.1	3	3	50.7	33.1	136000	31583	PIG	A0A287BRL8	Myristoylated alanine rich protein kinase C substrate		2	14.52	80.2	18300	AEDGATPSPSNETPK	750.852
6	6.1	3	3	50.7	33.1	136000	31583	PIG	A0A287BRL8	Myristoylated alanine rich protein kinase C substrate		5	13.23	70.5	66200	VEEPGASAAAcEAPSAAGLGAPAEQEAAPAEEAAAAASSAcAAPSQETQPEcSPEAPPAEAAE	1204.14
7	7.1	3	3	46.4	21.4	114000	23087.2	PIG	A0A287ALA0	Uncharacterized protein		3	19.79	91.8	72200	AQAPAAPADEVKPAETPAANSDQTVAVKE	959.482
7	7.1	3	3	46.4	21.4	114000	23087.2	PIG	A0A287ALA0	Uncharacterized protein		3	16.47	80.6	28700	AQAPAAPADEVKPAETPAANSDQTVAVK	916.464
7	7.1	3	3	46.4	21.4	114000	23087.2	PIG	A0A287ALA0	Uncharacterized protein		2	10.14	56.9	13600	DAEQEAAAASGPAAGGEAPK	899.418
8	8.1	6	4	44.91	4.7	503000	317641	PIG	A0A0B8RTI4	LPS-responsive vesicle trafficking, beach and anchor containing		3	19.44	91.3	194000	SLVNIPADGVTVDPALLPPTcLGVLGDLSVEQPVQFR	1296.36
8	8.1	6	4	44.91	4.7	503000	317641	PIG	A0A0B8RTI4	LPS-responsive vesicle trafficking, beach and anchor containing		4	16.17	88.7	110000	SLVNIPADGVTVDPALLPPTcLGVLGDLSVEQPVQFR	972.496
8	8.1	6	4	44.91	4.7	503000	317641	PIG	A0A0B8RTI4	LPS-responsive vesicle trafficking, beach and anchor containing		3	10.45	76.2	55500	GSESENLSVPDVESSSAALSPLTPPSVEESESTSSAR	1240.58
8	8.1	6	4	44.91	4.7	503000	317641	PIG	A0A0B8RTI4	LPS-responsive vesicle trafficking, beach and anchor containing		4	9.19	67.5	110000	SLVNIPADGVTVDPALLPPTcLGVLGDLSVEQPVQFR	972.496
8	8.1	6	4	44.91	4.7	503000	317641	PIG	A0A0B8RTI4	LPS-responsive vesicle trafficking, beach and anchor containing		3	8.35	55.7	28500	VDEEIGPcSSSPDQAVSGISGDVNVGSQQSDTK	1117.18
8	8.1	6	4	44.91	4.7	503000	317641	PIG	A0A0B8RTI4	LPS-responsive vesicle trafficking, beach and anchor containing		3	6.67	50.5	5640	FPSNSPVTHVAANTQPGLAIPAVITVTANR	1015.22
9	9.1	3	3	44.64	9.6	17700	46947.7	PIG	A0A286ZJV6	Annexin		2	17.39	86.3	8810	GLGTDEDSLIEIIcSR	889.429
9	9.1	3	3	44.64	9.6	17700	46947.7	PIG	A0A286ZJV6	Annexin		2	14.95	83.3	4920	GVDEVTIVNILTNR	771.929
9	9.1	3	3	44.64	9.6	17700	46947.7	PIG	A0A286ZJV6	Annexin		2	12.3	70.8	4000	TNQELQEINR	622.81
10	10.1	4	3	44.3	21	269000	53464	PIG	A0A287BAJ3	PDZ domain containing 1		4	20.73	90.7	24900	AGVLADDHLIEVNGENVEDASHEEVVEK	755.115
10	10.1	4	3	44.3	21	269000	53464	PIG	A0A287BAJ3	PDZ domain containing 1		4	14.17	68.4	134000	ISPFLYYQSQELPNGSVTEAPAPAPLEVSSPDTTEEVGDHKPK	1157.07
10	10.1	4	3	44.3	21	269000	53464	PIG	A0A287BAJ3	PDZ domain containing 1		3	12.29	72	74100	AGVLADDHLIEVNGENVEDASHEEVVEK	1006.47
10	10.1	4	3	44.3	21	269000	53464	PIG	A0A287BAJ3	PDZ domain containing 1		3	9.4	64.6	36300	GGPADLAGLEDEDVIIEVNGVNVLDEPYEK	1057.19
11	11.1	4	3	39.18	9.9	85700	84292.4	PIG	A0A287A5B4	BRO1 domain-containing protein		3	15.72	78.6	34500	EATTLANGVLASLNLPAAIEDISGDTVPQSILNK	1145.95
11	11.1	4	3	39.18	9.9	85700	84292.4	PIG	A0A287A5B4	BRO1 domain-containing protein		3	15.62	84.2	38500	EPSAPSIPTPAYQSSPAGGHTPTPPTPAPR	989.492
11	11.1	4	3	39.18	9.9	85700	84292.4	PIG	A0A287A5B4	BRO1 domain-containing protein		4	13.78	68.7	7750	EPSAPSIPTPAYQSSPAGGHTPTPPTPAPR	742.353
11	11.1	4	3	39.18	9.9	85700	84292.4	PIG	A0A287A5B4	BRO1 domain-containing protein		2	7.84	58.1	4880	STPVNVPISQK	585.331
12	12.1	3	2	35.06	10.1	244000	51018.3	PIG	A0A4X1UTE2	Heterogeneous nuclear ribonucleoprotein K		4	18.96	89.1	156000	IIPTLEEGLQLPSPTATSQLPLESDAVEcLNYQHYK	1014.51
12	12.1	3	2	35.06	10.1	244000	51018.3	PIG	A0A4X1UTE2	Heterogeneous nuclear ribonucleoprotein K		2	16.1	88.7	25400	NLPLPPPPPPR	597.851
12	12.1	3	2	35.06	10.1	244000	51018.3	PIG	A0A4X1UTE2	Heterogeneous nuclear ribonucleoprotein K		3	12.06	78	62800	IIPTLEEGLQLPSPTATSQLPLESDAVEcLNYQHYK	1352.35
13	13.1	2	2	34.43	5.4	18300	38743.7	PIG	A0A4X1W3B6	Annexin		2	18.43	87.5	12300	DITSDTSGDYQK	665.293
13	13.1	2	2	34.43	5.4	18300	38743.7	PIG	A0A4X1W3B6	Annexin		2	16	93.4	5980	VLDLELK	415.254
14	14.1	3	2	32.68	5.7	93500	90811.1	PIG	A0A286ZSB5	15S Mg(2+)-ATPase p97 subunit		4	17.55	53.2	49000	LADDVDLEQVANETHGHVGADLAALcSEAALQAIR	918.954
14	14.1	3	2	32.68	5.7	93500	90811.1	PIG	A0A286ZSB5	15S Mg(2+)-ATPase p97 subunit		2	15.13	91.8	12200	EVDIGIPDATGR	621.819
14	14.1	3	2	32.68	5.7	93500	90811.1	PIG	A0A286ZSB5	15S Mg(2+)-ATPase p97 subunit		3	7.95	57.2	32300	LADDVDLEQVANETHGHVGADLAALcSEAALQAIR	1224.94
15	15.1	2	2	32.05	2.5	15800	91251.2	PIG	A0A287BSC3	Alkaline phosphatase		2	19.7	89.8	13100	LDGLNLIDVWK	643.362
15	15.1	2	2	32.05	2.5	15800	91251.2	PIG	A0A287BSC3	Alkaline phosphatase		2	12.35	72.7	2770	GFFLLVEGGR	547.801
16	16.1	3	2	31.23	4.6	222000	59991.9	PIG	A0A0B8RT13	Ubiquitin C		2	18.12	93.7	100000	TITLEVEPSDTIENVK	894.471
16	16.1	3	2	31.23	4.6	222000	59991.9	PIG	A0A0B8RT13	Ubiquitin C		3	17.95	94.9	6290	TITLEVEPSDTIENVK	596.654
16	16.1	3	2	31.23	4.6	222000	59991.9	PIG	A0A0B8RT13	Ubiquitin C		2	13.11	81.1	7670	TLSDYNIQK	541.279
17	17.1	2	2	30.99	16.5	75700	18818.5	PIG	A0A286ZVE7	Cofilin, non-muscle isoform		3	18.66	92	59900	NIILEEGKEILVGDVGQTVDDPYATFVK	1021.54
17	17.1	2	2	30.99	16.5	75700	18818.5	PIG	A0A286ZVE7	Cofilin, non-muscle isoform		2	12.33	77.7	15900	NIILEEGK	458.258
18	18.1	2	2	29.83	5.5	58400	94588.5	PIG	A0A286ZKC5	HATPase_c domain-containing protein		3	15.29	82.7	52400	LGLGIDEDEVTAEEPSAAVPDEIPPLEGDEDASR	1179.22
18	18.1	2	2	29.83	5.5	58400	94588.5	PIG	A0A286ZKC5	HATPase_c domain-containing protein		2	14.54	89	5970	EGLELPEDEEEK	708.822
19	19.1	4	1	29.47	11.4	952000	35768.5	PIG	A0A076KRX0	Glyceraldehyde-3-phosphate dehydrogenase		4	29.47	100	418000	GILGYTEDQVVScDFNSDTHSSTFDAGAGIALNDHFVK	1022.72
19	19.1	4	1	29.47	11.4	952000	35768.5	PIG	A0A076KRX0	Glyceraldehyde-3-phosphate dehydrogenase		5	14.17	58	7310	GILGYTEDQVVScDFNSDTHSSTFDAGAGIALNDHFVK	818.388
19	19.1	4	1	29.47	11.4	952000	35768.5	PIG	A0A076KRX0	Glyceraldehyde-3-phosphate dehydrogenase		3	14.13	74.1	108000	GILGYTEDQVVScDFNSDTHSSTFDAGAGIALNDHFVK	1363.29
19	19.1	4	1	29.47	11.4	952000	35768.5	PIG	A0A076KRX0	Glyceraldehyde-3-phosphate dehydrogenase		4	10.87	65.4	418000	GILGYTEDQVVScDFNSDTHSSTFDAGAGIALNDHFVK	1022.72
20	20.1	1	1	25.8	1.6	15200	73662.7	PIG	A0A4X1V982	Na(+)-dependent phosphate cotransporter 2B		2	25.8	98	15200	VEDPWDLPELK	670.836
21	21.1	2	2	25.73	21.6	19200	19935.8	PIG	A0A4X1W8H4	Maillard deglycase		3	16.9	84.8	16000	EGPYDVVVLPGGNLGAQNLSESAAVK	862.113
21	21.1	2	2	25.73	21.6	19200	19935.8	PIG	A0A4X1W8H4	Maillard deglycase		3	8.83	55.2	3130	DVVIcPDASLEDAKK	553.944
22	22.1	2	2	25.66	6.8	67700	48285.6	PIG	A0A4X1W776	Tubulin alpha chain		2	15.46	88.3	62900	DYEEVGVDSVEGEGEEEGEEY	1174.96
22	22.1	2	2	25.66	6.8	67700	48285.6	PIG	A0A4X1W776	Tubulin alpha chain		2	10.2	70.8	4830	EIIDLVLDR	543.309
23	23.1	2	2	24.42	4.3	7670	36154.3	PIG	A0A287AYJ2	Annexin		2	13.82	90.1	3520	DLLDDLK	416.226
23	23.1	2	2	24.42	4.3	7670	36154.3	PIG	A0A287AYJ2	Annexin		2	10.6	86.5	4150	SLEDDIR	424.21
24	24.1	1	1	24.11	14	52100	21858	PIG	A0A287AW71	60S ribosomal protein L9		3	24.11	98.2	52100	DELILEGNDIELVSNSAALIQQATTVK	962.177
25	25.1	3	2	23.56	14.7	36900	25049.2	PIG	A0A286ZND5	Peroxiredoxin-1		4	17.71	85	9980	HGEVcPAGWKPGSDTIKPDVQK	602.31
25	25.1	3	2	23.56	14.7	36900	25049.2	PIG	A0A286ZND5	Peroxiredoxin-1		3	12.89	75.2	24000	HGEVcPAGWKPGSDTIKPDVQK	802.736
25	25.1	3	2	23.56	14.7	36900	25049.2	PIG	A0A286ZND5	Peroxiredoxin-1		2	5.85	51.4	2920	qITINDLPVGR	604.835
26	26.1	2	1	23.12	8.8	295000	47370.3	PIG	A0A0B8RZS4	Actin-like protein 3		3	23.12	89.9	136000	FLGPEIFFHPEFANPDFTQPISEVVDEVIQNcPIDVR	1439.37
26	26.1	2	1	23.12	8.8	295000	47370.3	PIG	A0A0B8RZS4	Actin-like protein 3		4	18.73	87.8	159000	FLGPEIFFHPEFANPDFTQPISEVVDEVIQNcPIDVR	1079.78
27	27.1	2	1	23.12	6.5	234000	53573.3	PIG	A0A287B4U1	Rab GDP dissociation inhibitor		3	23.12	86.3	200000	YIAIASTTVETAEPEKEVEPALELLEPIDQK	1142.94
27	27.1	2	1	23.12	6.5	234000	53573.3	PIG	A0A287B4U1	Rab GDP dissociation inhibitor		4	7.69	58	33600	YIAIASTTVETAEPEKEVEPALELLEPIDQK	857.45
28	28.1	2	2	22.92	10.3	43500	52747.4	PIG	A0A480SKP2	Cytosolic non-specific dipeptidase isoform X1		2	15.02	87	14600	LPDGSEIPLPPILLGK	829.989
28	28.1	2	2	22.92	10.3	43500	52747.4	PIG	A0A480SKP2	Cytosolic non-specific dipeptidase isoform X1		3	7.9	62.2	28900	ILIPGINEAVAPLTEEELALYDQIDFDLAEYSK	1231.63
29	29.1	2	1	22.29	3.9	51000	73041.1	PIG	A0A140H1A0	Sodium/glucose cotransporter 1		3	22.29	95.8	29600	IDLDAEEEDIQEAPEETIEIEVPEEK	1004.81
29	29.1	2	1	22.29	3.9	51000	73041.1	PIG	A0A140H1A0	Sodium/glucose cotransporter 1		2	15.76	76.4	21400	IDLDAEEEDIQEAPEETIEIEVPEEK	1506.68
30	30.1	1	1	22.05	4.2	8370	31799	PIG	A0A4X1TV41	Uncharacterized protein		2	22.05	92	8370	IFDFDDDGTLNR	714.325
31	31.1	1	1	21.62	2.5	56500	111962	PIG	A0A480LDL3	Ras GTPase-activating-like protein IQGAP1		3	21.62	88.1	56500	FQPGETLTEILETPATSEQEAEHQR	947.795
32	32.1	3	1	21.54	11.2	213000	26977.3	PIG	A0A0B8S0A2	Chloride intracellular channel protein		3	21.54	97.4	164000	VLDNYLTSPLPEEVDETSAEDEGISQR	1002.81
32	32.1	3	1	21.54	11.2	213000	26977.3	PIG	A0A0B8S0A2	Chloride intracellular channel protein		2	13.44	73.4	43400	VLDNYLTSPLPEEVDETSAEDEGISQR	1503.71
32	32.1	3	1	21.54	11.2	213000	26977.3	PIG	A0A0B8S0A2	Chloride intracellular channel protein		4	12.55	66.6	5130	VLDNYLTSPLPEEVDETSAEDEGISQR	752.354
33	33.1	1	1	21.33	1	24700	132026	PIG	A0A287B5M2	Uncharacterized protein		2	21.33	94.4	24700	DPcDEPcFPNVK	739.309
34	34.1	2	2	21.25	3	21500	142694	PIG	A0A287APG0	Non-specific serine/threonine protein kinase		3	10.92	72.4	16400	AEVTEEVEDGKEDDDDEETENSLPIPASK	1064.14
34	34.1	2	2	21.25	3	21500	142694	PIG	A0A287APG0	Non-specific serine/threonine protein kinase		2	10.33	65.5	5100	EIPcEVPIK	542.789
35	35.1	2	1	21.04	25	211000	12175.6	PIG	A0A4X1UY31	Protein S100		3	21.04	88.3	207000	TLDDLFQELDKNGDGEVSFEEFQVLVK	1038.85
35	35.1	2	1	21.04	25	211000	12175.6	PIG	A0A4X1UY31	Protein S100		4	14.86	80.8	3530	TLDDLFQELDKNGDGEVSFEEFQVLVK	779.375
36	36.1	1	1	20.57	37.7	12400	11527.8	PIG	A0A4X1T568	60S acidic ribosomal protein P1		4	20.57	89.1	12400	ALANVNIGSLIcNVGAGGPAPAAGAAPAGGPAPATTAAPAEEK	956.493
37	37.1	1	1	20.44	1.3	9610	79201.4	PIG	A0A287ALP4	Cadherin-13		2	20.44	98.9	9610	DLHPNTDPFK	592.294
38	38.1	3	1	20.34	8.2	461000	51394.8	PIG	A0A0B8S0B1	Adenylyl cyclase-associated protein		3	20.34	89.1	219000	ELSGLPSGPSAGSGPPPPPPGPPPPPVPTSSGSDESASR	1200.92
38	38.1	3	1	20.34	8.2	461000	51394.8	PIG	A0A0B8S0B1	Adenylyl cyclase-associated protein		4	19.13	80.1	23000	ELSGLPSGPSAGSGPPPPPPGPPPPPVPTSSGSDESASR	900.943
38	38.1	3	1	20.34	8.2	461000	51394.8	PIG	A0A0B8S0B1	Adenylyl cyclase-associated protein		3	13.7	64.6	219000	ELSGLPSGPSAGSGPPPPPPGPPPPPVPTSSGSDESASR	1200.92
39	39.1	2	1	20.28	7.6	201000	57696.3	PIG	A0A0B8RZL3	Ectonucleoside triphosphate diphosphohydrolase 1		4	20.28	91	182000	KGDTQETYGALDLGGASTQITFVPQNQVLESPENTLHFR	1066.29
39	39.1	2	1	20.28	7.6	201000	57696.3	PIG	A0A0B8RZL3	Ectonucleoside triphosphate diphosphohydrolase 1		5	18.58	97.4	19500	KGDTQETYGALDLGGASTQITFVPQNQVLESPENTLHFR	853.214
40	40.1	2	1	20.26	4.5	53700	63992.3	PIG	A0A286ZT94	Uncharacterized protein		3	20.26	96.3	49600	VLLPSVSIPQDPEAFLVcEVQHPSGTK	983.18
40	40.1	2	1	20.26	4.5	53700	63992.3	PIG	A0A286ZT94	Uncharacterized protein		4	18.09	91	4080	VLLPSVSIPQDPEAFLVcEVQHPSGTK	737.63
41	41.1	3	1	20.19	17.2	687000	15823.2	PIG	A0A0B8RSR9	Interferon induced transmembrane protein 3		4	20.19	90.9	32900	EEHEVAVLGAPQTSAPVATTVINIR	651.354
41	41.1	3	1	20.19	17.2	687000	15823.2	PIG	A0A0B8RSR9	Interferon induced transmembrane protein 3		3	16.83	92.2	529000	EEHEVAVLGAPQTSAPVATTVINIR	868.135
41	41.1	3	1	20.19	17.2	687000	15823.2	PIG	A0A0B8RSR9	Interferon induced transmembrane protein 3		2	9.52	71.4	125000	EEHEVAVLGAPQTSAPVATTVINIR	1301.69
42	42.1	1	1	19.83	1.5	29700	100735	PIG	A0A480JBS1	Deleted in malignant brain tumors 1 protein		2	19.83	91.3	29700	FGQGSGPILLDDLR	744.395
43	43.1	2	2	19.81	0.9	10600	278928	PIG	A0A286ZPG4	Filamin B		2	13.6	65.3	7260	VDIQTEDLEDGTcK	811.865
43	43.1	2	2	19.81	0.9	10600	278928	PIG	A0A286ZPG4	Filamin B		2	6.21	51.8	3340	VTEAEIVPVGK	571.321
44	44.1	1	1	19.02	3.2	21500	48031.1	PIG	A0A0B8RT95	60S ribosomal protein L4		2	19.02	96.4	21500	IEEVPELPLVVEDK	804.94
45	45.1	2	2	18.83	19.7	13200	16712.9	PIG	A0A480MC10	Glia maturation factor		2	11.29	55.4	11100	NTEDLTEEWLR	703.334
45	45.1	2	2	18.83	19.7	13200	16712.9	PIG	A0A480MC10	Glia maturation factor		2	7.54	61.7	2120	LVVLDEELEGISPDELK	949.491
46	46.1	2	2	18.35	4.6	14500	53484.6	PIG	A0A286ZPC8	Uncharacterized protein		2	9.97	59.4	6920	NTTIPTK	387.719
46	46.1	2	2	18.35	4.6	14500	53484.6	PIG	A0A286ZPC8	Uncharacterized protein		3	8.38	61.3	7580	STAGDTHLGGEDFDNR	564.582
47	47.1	1	1	18.27	3	35200	105998	PIG	A0A287A0L8	Transmembrane channel-like protein		3	18.27	84.4	35200	TNPDYLGSLGEPDYPGAQGNTTSPGPSAK	964.453
48	48.1	1	1	16.96	2.4	4810	56702.7	PIG	A0A480HK41	D-3-phosphoglycerate dehydrogenase		2	16.96	83.8	4810	EILQDGGLQVVEK	714.392
49	49.1	2	1	16.8	8	110000	45702.8	PIG	A0A4X1TXQ3	Uncharacterized protein		3	16.8	86.9	98500	LSELEDLLPSRPEVPNIIGDTEEVELQEFDSTR	1257.28
49	49.1	2	1	16.8	8	110000	45702.8	PIG	A0A4X1TXQ3	Uncharacterized protein		4	8.84	60.3	11100	LSELEDLLPSRPEVPNIIGDTEEVELQEFDSTR	943.224
50	50.1	1	1	16.4	4.2	24300	44265.4	PIG	A0A480UPA5	Protein GNAS isoform GNASS		2	16.4	80.7	24300	YTTPEDATPEPGEDPR	887.893
51	51.1	1	1	16.31	7.7	44300	10087.5	PIG	A0A4X1VVF5	Protein S100		2	16.31	84.7	44300	ELTIGAK	366.218
52	52.1	1	1	16.07	12.4	26000	21767.8	PIG	A0A4X1ST20	Uncharacterized protein		3	16.07	80.3	26000	DQFPEVYVPTVFENYVADIEVDGK	925.114
53	53.1	1	1	15.93	3.5	10500	75593.7	PIG	A0A286ZVR9	EPS8 like 2		3	15.93	92.1	10500	HGPISEPAPQGDVLPPVSSPQAHR	825.087
54	54.1	1	1	15.31	5.7	10600	22136.8	PIG	A0A4X1SUR2	40S ribosomal protein S8		2	15.31	84.1	10600	LTPEEEEILNK	657.841
55	55.1	7	1	15.28	10.9	30600	45124.1	PIG	A0A4X1T0V7	cAMP-dependent protein kinase type II-alpha regulatory subunit		4	15.28	85.2	68800	ASTPPAAPPSGSQDLEPSSGLVtDAIADSEsEDDEDLDVPIPSR	1149.51
55	55.1	7	1	15.28	10.9	30600	45124.1	PIG	A0A4X1T0V7	cAMP-dependent protein kinase type II-alpha regulatory subunit		3	10.68	66.9	30600	ASTPPAAPPSGSQDLEPSSGLVtDAIADSEsEDDEDLDVPIPSR	1532.32
56	56.1	1	1	15.27	1.6	5170	66305.7	PIG	A0A287APD4	Plastin 1		2	15.27	94.6	5170	EGEDLEELLK	587.793
57	57.1	1	1	14.33	17.1	40200	19969	PIG	A0A287B4N8	MARCKS like 1		3	14.33	78.7	40200	GEGESPPVNETEEAAGATGDAIEPAPPGQGAEAK	1078.49
58	58.1	1	1	14.22	9	161000	40545.5	PIG	A0A4X1TDW5	Uncharacterized protein		3	14.22	69.3	161000	SPLTIcYPEYTGSNTYEEAAAYIQcQFEDLNR	1268.57
59	59.1	1	1	14.01	12.1	4520	23392.1	PIG	A0A4X1SFI5	Small monomeric GTPase		3	14.01	76.2	4520	VVLDGEEVQIDILDTAGQEDYAAIR	911.454
60	60.1	1	1	13.54	2.6	9520	63124.9	PIG	A0A480S836	Glucose-6-phosphate isomerase		2	13.54	50.4	9520	TFTTQETITNAETAK	828.412
61	61.1	1	1	13.32	5.4	65500	84273.6	PIG	A0A0B8RSY4	Niban-like protein 1		4	13.32	75.3	65500	AVDLEAPKPSDQETGEQVSSPGGRPPIHTTTEDSAGVQTEF	1067.02
62	62.1	1	1	12.97	6.2	22300	42615.6	PIG	A0A4X1TWX8	PKS_ER domain-containing protein		3	12.97	75.6	22300	AEAAGDSQPPAVSEGADSPPLPPLR	810.402
63	63.1	1	1	12.87	23.3	63200	23485.5	PIG	A0A4X1UDW0	Uncharacterized protein		4	12.87	68.7	63200	qIDELLAGSFTQEDEAAILEELDAITQEQVALPEVPSEPLPETIPEK	1282.91
64	64.1	1	1	12.65	25.1	9120	17543.7	PIG	A0A4X1VWY3	Riboflavin kinase		4	12.65	78	9120	QLGIPTANFPEQVVDNLPADVSTGIYYGWASVGSGDVHK	1026.26
65	65.1	1	1	12.36	4.6	29100	63174.2	PIG	A0A287BKX8	Brain-specific angiogenesis inhibitor 1-associated protein 2		3	12.36	79	29100	SNLVISDPIPGAKPLPVPPELAPFVGR	927.523
66	66.1	1	1	12.33	6.2	15800	19677.3	PIG	A0A286ZSH1	Rac family small GTPase 3		2	12.33	82.9	15800	cVVVGDGAVGK	530.775
67	67.1	1	1	12.06	5.3	11300	37694.9	PIG	A0A480MNA5	T-complex protein 1 subunit zeta		3	12.06	78.2	11300	EmDRETLIDVARTSLRtK	744.047
68	68.1	1	1	11.34	13.6	2780	5080.6	PIG	A0A286ZVG3	Thymosin beta		2	11.34	57.9	2780	NPLPSK	328.19
69	69.1	1	1	8.33	4.8	7170	77868.1	PIG	A0A4X1VQF2	Transmembrane channel-like protein		3	8.33	67.7	7170	ASTVNFFFPLVLLLGLAISAVPVLYGIFVIPPSK	1201.71

## Sheet: AI-F3_UF
group	subgroup	Spectra	Peptides	score	Coverage	Intensity	protein_mw	species	accession_number	entry_name		z	score	SPI	Intensity	sequence	m/z
1	1.1	9	8	150.67	2.1	202000	569745	PIG	A0A4X1VKL9	Uncharacterized protein		2	24.41	95.9	20700	GEGPEVDVNLPK	627.322
1	1.1	9	8	150.67	2.1	202000	569745	PIG	A0A4X1VKL9	Uncharacterized protein		3	23.81	96.7	13400	IDVDVPDVDIHGPEGK	568.953
1	1.1	9	8	150.67	2.1	202000	569745	PIG	A0A4X1VKL9	Uncharacterized protein		3	22.88	91.5	76500	AEGPEVDVNLPKPDVDVSGPK	721.371
1	1.1	9	8	150.67	2.1	202000	569745	PIG	A0A4X1VKL9	Uncharacterized protein		3	21.95	100	15700	LGGDIQAPDLDISAPGVHVEGPDVK	833.762
1	1.1	9	8	150.67	2.1	202000	569745	PIG	A0A4X1VKL9	Uncharacterized protein		2	20.42	95.6	10800	GEGPDVDVNLPK	620.311
1	1.1	9	8	150.67	2.1	202000	569745	PIG	A0A4X1VKL9	Uncharacterized protein		2	18.14	90.3	17500	IDVDVPDVDIHGPEGK	852.927
1	1.1	9	8	150.67	2.1	202000	569745	PIG	A0A4X1VKL9	Uncharacterized protein		2	16.44	83.1	3910	AEGPEVDVNLPK	634.332
1	1.1	9	8	150.67	2.1	202000	569745	PIG	A0A4X1VKL9	Uncharacterized protein		2	11.4	59.8	7150	GDVDVSVPK	458.243
1	1.1	9	8	150.67	2.1	202000	569745	PIG	A0A4X1VKL9	Uncharacterized protein		2	9.36	63	4140	GDVDVSLPK	465.25
1	1.2	8	7	115.25	6.6	603000	178316	PIG	A0A480Z467	Neuroblast differentiation-associated protein AHNAK isoform X1		2	24.41	95.9	20700	GEGPEVDVNLPK	627.322
1	1.2	8	7	115.25	6.6	603000	178316	PIG	A0A480Z467	Neuroblast differentiation-associated protein AHNAK isoform X1		3	22.88	91.5	76500	AEGPEVDVNLPKPDVDVSGPK	721.371
1	1.2	8	7	115.25	6.6	603000	178316	PIG	A0A480Z467	Neuroblast differentiation-associated protein AHNAK isoform X1		2	20.42	95.6	10800	GEGPDVDVNLPK	620.311
1	1.2	8	7	115.25	6.6	603000	178316	PIG	A0A480Z467	Neuroblast differentiation-associated protein AHNAK isoform X1		2	16.44	83.1	3910	AEGPEVDVNLPK	634.332
1	1.2	8	7	115.25	6.6	603000	178316	PIG	A0A480Z467	Neuroblast differentiation-associated protein AHNAK isoform X1		3	14.25	73.8	438000	GEGAGIDVTLPAGEVTLPGVSGDISLPEVALEGLEGK	1182.96
1	1.2	8	7	115.25	6.6	603000	178316	PIG	A0A480Z467	Neuroblast differentiation-associated protein AHNAK isoform X1		4	12.77	76.9	35100	GEGAGIDVTLPAGEVTLPGVSGDISLPEVALEGLEGK	887.466
1	1.2	8	7	115.25	6.6	603000	178316	PIG	A0A480Z467	Neuroblast differentiation-associated protein AHNAK isoform X1		2	9.36	63	4140	GDVDVSLPK	465.25
1	1.2	8	7	115.25	6.6	603000	178316	PIG	A0A480Z467	Neuroblast differentiation-associated protein AHNAK isoform X1		2	7.49	51.5	13500	GEGPEVEVK	472.238
2	2.1	10	7	84.39	8.3	471000	317641	PIG	A0A0B8RTI4	LPS-responsive vesicle trafficking, beach and anchor containing		3	16.09	67.6	57300	VDEEIGPcSSSPDQAVSGISGDVNVGSQQSDTK	1117.17
2	2.1	10	7	84.39	8.3	471000	317641	PIG	A0A0B8RTI4	LPS-responsive vesicle trafficking, beach and anchor containing		3	15.76	78.1	34300	SLVNIPADGVTVDPALLPPTcLGVLGDLSVEQPVQFR	1296.36
2	2.1	10	7	84.39	8.3	471000	317641	PIG	A0A0B8RTI4	LPS-responsive vesicle trafficking, beach and anchor containing		3	12.91	62.7	38400	VESSPSEEASPSTELQDNSLSTAASEASER	1032.47
2	2.1	10	7	84.39	8.3	471000	317641	PIG	A0A0B8RTI4	LPS-responsive vesicle trafficking, beach and anchor containing		4	12.52	63.8	74900	DSGIGEETATGSGSNVDITPPVASPSVSAGPDAISEVLcTLSLEVNK	1157.82
2	2.1	10	7	84.39	8.3	471000	317641	PIG	A0A0B8RTI4	LPS-responsive vesicle trafficking, beach and anchor containing		4	10.88	70.9	34000	SLVNIPADGVTVDPALLPPTcLGVLGDLSVEQPVQFR	972.515
2	2.1	10	7	84.39	8.3	471000	317641	PIG	A0A0B8RTI4	LPS-responsive vesicle trafficking, beach and anchor containing		3	9.54	59.8	28700	SHALGNQNLENEILLEGDDDTLSSVEEK	1023.82
2	2.1	10	7	84.39	8.3	471000	317641	PIG	A0A0B8RTI4	LPS-responsive vesicle trafficking, beach and anchor containing		3	9.45	61.4	171000	GSESENLSVPDVESSSAALSPLTPPSVEESESTSSAR	1240.58
2	2.1	10	7	84.39	8.3	471000	317641	PIG	A0A0B8RTI4	LPS-responsive vesicle trafficking, beach and anchor containing		4	8.57	60.3	14800	GSESENLSVPDVESSSAALSPLTPPSVEESESTSSAR	930.694
2	2.1	10	7	84.39	8.3	471000	317641	PIG	A0A0B8RTI4	LPS-responsive vesicle trafficking, beach and anchor containing		2	8.12	52.2	8060	DLENLTGPVSLSTPAQLVAPSAVVK	1253.69
2	2.1	10	7	84.39	8.3	471000	317641	PIG	A0A0B8RTI4	LPS-responsive vesicle trafficking, beach and anchor containing		3	7.86	52.8	8760	DLENLTGPVSLSTPAQLVAPSAVVK	836.123
3	3.1	7	5	82.87	12.1	377000	85754.5	PIG	A0A287BPD6	Atriopeptidase		2	24.74	96.9	50900	IGYPDDIISNDNK	732.354
3	3.1	7	5	82.87	12.1	377000	85754.5	PIG	A0A287BPD6	Atriopeptidase		3	17.53	76	69100	LNNEYLELSYKEDEYFENIIQNLK	1007.83
3	3.1	7	5	82.87	12.1	377000	85754.5	PIG	A0A287BPD6	Atriopeptidase		4	14.39	68.1	84100	IGYPDDIISNDNKLNNEYLELSYKEDEYFENIIQNLK	1117.3
3	3.1	7	5	82.87	12.1	377000	85754.5	PIG	A0A287BPD6	Atriopeptidase		5	13.99	72	70200	NQIVFPAGILQPPFFSAQQSNSLNFGGIGMVIGHEITHGFDDNGR	966.272
3	3.1	7	5	82.87	12.1	377000	85754.5	PIG	A0A287BPD6	Atriopeptidase		3	13.37	79.8	1950	IGYPDDIISNDNK	488.565
3	3.1	7	5	82.87	12.1	377000	85754.5	PIG	A0A287BPD6	Atriopeptidase		2	12.22	84.4	30800	NIIPETSSR	508.772
3	3.1	7	5	82.87	12.1	377000	85754.5	PIG	A0A287BPD6	Atriopeptidase		5	7.8	57.1	70200	NQIVFPAGILQPPFFSAQQSNSLNFGGIGMVIGHEITHGFDDNGR	966.293
4	4.1	7	5	73.5	53.9	540000	31583	PIG	A0A287BRL8	Myristoylated alanine rich protein kinase C substrate		3	22.93	93.7	119000	EAPAEGEAAEPGSPTAAEGEAASAASSTSSPK	972.44
4	4.1	7	5	73.5	53.9	540000	31583	PIG	A0A287BRL8	Myristoylated alanine rich protein kinase C substrate		2	13.43	80.3	19600	AEDGATPSPSNETPK	750.845
4	4.1	7	5	73.5	53.9	540000	31583	PIG	A0A287BRL8	Myristoylated alanine rich protein kinase C substrate		4	12.93	64.1	43100	EELQANGSAPAADKEEPAPAGSGAASPVGAEKDEAAATAPEAGATSAEK	1145.05
4	4.1	7	5	73.5	53.9	540000	31583	PIG	A0A287BRL8	Myristoylated alanine rich protein kinase C substrate		2	12.71	62.2	31300	EAPAEGEAAEPGSPTAAEGEAASAASSTSSPK	1458.16
4	4.1	7	5	73.5	53.9	540000	31583	PIG	A0A287BRL8	Myristoylated alanine rich protein kinase C substrate		2	12.56	65	7740	EAGEGGEAEGAAGASAEGSK	867.876
4	4.1	7	5	73.5	53.9	540000	31583	PIG	A0A287BRL8	Myristoylated alanine rich protein kinase C substrate		4	11.65	66	157000	VEEPGASAAAcEAPSAAGLGAPAEQEAAPAEEAAAAASSAcAAPSQETQPEcSPEAPPAEAAE	1504.91
4	4.1	7	5	73.5	53.9	540000	31583	PIG	A0A287BRL8	Myristoylated alanine rich protein kinase C substrate		5	11.19	63.4	161000	VEEPGASAAAcEAPSAAGLGAPAEQEAAPAEEAAAAASSAcAAPSQETQPEcSPEAPPAEAAE	1204.13
5	5.1	4	3	46.59	1.4	258000	518974	PIG	A0A287AZ36	Low-density lipoprotein receptor-related protein 2		3	20.75	89.5	95600	NYGSPVNPDELAPDTKPASPSADETQVTK	1010.15
5	5.1	4	3	46.59	1.4	258000	518974	PIG	A0A287AZ36	Low-density lipoprotein receptor-related protein 2		4	13.22	70.3	34500	SLHFDPEDYNVPFTAISVEETAVAVDYDSIDNR	932.935
5	5.1	4	3	46.59	1.4	258000	518974	PIG	A0A287AZ36	Low-density lipoprotein receptor-related protein 2		2	12.62	68.3	4460	TTEDVPR	409.204
5	5.1	4	3	46.59	1.4	258000	518974	PIG	A0A287AZ36	Low-density lipoprotein receptor-related protein 2		3	6.44	54.3	124000	SLHFDPEDYNVPFTAISVEETAVAVDYDSIDNR	1243.58
6	6.1	4	3	43.57	8.3	75000	71233.6	PIG	A0A4X1U7U2	ATP-binding cassette sub-family G member 2		3	17.78	96	17600	DEGAQEPEEPPEKDTPLIDK	746.357
6	6.1	4	3	43.57	8.3	75000	71233.6	PIG	A0A4X1U7U2	ATP-binding cassette sub-family G member 2		4	17.72	94.5	11500	ADRDEGAQEPEEPPEKDTPLIDK	645.56
6	6.1	4	3	43.57	8.3	75000	71233.6	PIG	A0A4X1U7U2	ATP-binding cassette sub-family G member 2		3	15.32	81.1	25300	ADRDEGAQEPEEPPEKDTPLIDK	860.407
6	6.1	4	3	43.57	8.3	75000	71233.6	PIG	A0A4X1U7U2	ATP-binding cassette sub-family G member 2		3	8.07	50.1	20600	NLLGNPQASVAQIIVTIILGLVIGAIFYDLK	1089.65
7	7.1	3	2	32.81	14.7	104000	53464	PIG	A0A287BAJ3	PDZ domain containing 1		3	16.9	73.7	44200	AGVLADDHLIEVNGENVEDASHEEVVEK	1006.48
7	7.1	3	2	32.81	14.7	104000	53464	PIG	A0A287BAJ3	PDZ domain containing 1		4	15.91	77.2	44200	ISPFLYYQSQELPNGSVTEAPAPAPLEVSSPDTTEEVGDHKPK	1157.07
7	7.1	3	2	32.81	14.7	104000	53464	PIG	A0A287BAJ3	PDZ domain containing 1		4	14.92	80.7	15500	AGVLADDHLIEVNGENVEDASHEEVVEK	755.117
8	8.1	3	2	22.63	9.5	180000	77868.1	PIG	A0A4X1VQF2	Transmembrane channel-like protein		3	13.98	84.3	84100	LGVNYLPSIFISVVNFILPVLFKLIAPLEGYTR	1236.05
8	8.1	3	2	22.63	9.5	180000	77868.1	PIG	A0A4X1VQF2	Transmembrane channel-like protein		4	11.96	59.5	12700	LGVNYLPSIFISVVNFILPVLFKLIAPLEGYTR	927.29
8	8.1	3	2	22.63	9.5	180000	77868.1	PIG	A0A4X1VQF2	Transmembrane channel-like protein		3	8.65	55.5	83100	ASTVNFFFPLVLLLGLAISAVPVLYGIFVIPPSK	1201.71
9	9.1	2	1	22.4	6.5	210000	53573.3	PIG	A0A287B4U1	Rab GDP dissociation inhibitor		3	22.4	93.1	181000	YIAIASTTVETAEPEKEVEPALELLEPIDQK	1142.93
9	9.1	2	1	22.4	6.5	210000	53573.3	PIG	A0A287B4U1	Rab GDP dissociation inhibitor		4	17.86	90.9	29200	YIAIASTTVETAEPEKEVEPALELLEPIDQK	857.448
10	10.1	1	1	21.25	1.3	5180	91251.2	PIG	A0A287BSC3	Alkaline phosphatase		2	21.25	90.8	5180	LDGLNLIDVWK	643.359
11	11.1	3	1	21.18	7.6	877000	57696.3	PIG	A0A0B8RZL3	Ectonucleoside triphosphate diphosphohydrolase 1		4	21.18	93.7	419000	KGDTQETYGALDLGGASTQITFVPQNQVLESPENTLHFR	1066.28
11	11.1	3	1	21.18	7.6	877000	57696.3	PIG	A0A0B8RZL3	Ectonucleoside triphosphate diphosphohydrolase 1		5	18.35	90	39300	KGDTQETYGALDLGGASTQITFVPQNQVLESPENTLHFR	853.224
11	11.1	3	1	21.18	7.6	877000	57696.3	PIG	A0A0B8RZL3	Ectonucleoside triphosphate diphosphohydrolase 1		4	13.33	63.7	419000	KGDTQETYGALDLGGASTQITFVPQNQVLESPENTLHFR	1066.28
12	12.1	1	1	20.94	2	11100	62606.8	PIG	A0A287B7K6	Keratin 78		2	20.94	94.1	11100	FLEQQNQVLQTK	738.396
13	13.1	2	2	20.67	6.8	14800	53507.1	PIG	A0A480QXQ9	Glutathione hydrolase 1 proenzyme		2	11.44	85	3600	TLLGDPK	372.218
13	13.1	2	2	20.67	6.8	14800	53507.1	PIG	A0A480QXQ9	Glutathione hydrolase 1 proenzyme		3	9.23	58.6	11200	DIQEAGGIVTAEDLNNYRAELIEQPLR	1009.85
14	14.1	2	1	20.57	6.9	200000	60951.4	PIG	A0A287A217	Tubulin beta 4B class IVb		4	20.57	94	135000	VSDTVVEPYNATLSVHQLVENTDETYcIDNEALYDIcFR	1149.03
14	14.1	2	1	20.57	6.9	200000	60951.4	PIG	A0A287A217	Tubulin beta 4B class IVb		3	19.3	88.3	65200	VSDTVVEPYNATLSVHQLVENTDETYcIDNEALYDIcFR	1531.71
15	15.1	1	1	20.06	17.1	51400	19969	PIG	A0A287B4N8	MARCKS like 1		3	20.06	89.4	51400	GEGESPPVNETEEAAGATGDAIEPAPPGQGAEAK	1078.5
16	16.1	3	2	19.41	3.2	53200	270434	PIG	A0A480U0X9	3-hydroxyacyl-[acyl-carrier-protein] dehydratase		4	9.83	54.5	14000	LLAAAcQLQLNGNLQLELGQVLAQERPLLcDDPLLSGLLDAPALK	1217.15
16	16.1	3	2	19.41	3.2	53200	270434	PIG	A0A480U0X9	3-hydroxyacyl-[acyl-carrier-protein] dehydratase		5	9.58	65.4	22600	FLVTCFPFPALPGLPPADCPsRVRLtGSPSHPRAGRR	827.414
16	16.1	3	2	19.41	3.2	53200	270434	PIG	A0A480U0X9	3-hydroxyacyl-[acyl-carrier-protein] dehydratase		4	5.42	56.2	16600	LLAAAcQLQLNGNLQLELGQVLAQERPLLcDDPLLSGLLDAPALK	1217.13
17	17.1	1	1	19.31	11.2	79100	26977.3	PIG	A0A0B8S0A2	Chloride intracellular channel protein		3	19.31	86.4	79100	VLDNYLTSPLPEEVDETSAEDEGISQR	1002.81
18	18.1	1	1	18.19	2.3	8320	50794	PIG	A0A4X1U0V5	Ammonium transporter Rh type C		2	18.19	92.3	8320	SEDPTLRPTEP	621.303
19	19.1	1	1	18.03	45.2	66200	11029.4	PIG	A0A4X1W1C0	Protein S100-A12		6	18.03	85.6	66200	DQGTIDKIFQNLDANQDEQVSFKEFVVLVTDVLITAHDNIHKE	821.927
20	20.1	1	1	17.97	4.2	30400	90811.1	PIG	A0A286ZSB5	15S Mg(2+)-ATPase p97 subunit		4	17.97	61.3	30400	LADDVDLEQVANETHGHVGADLAALcSEAALQAIR	918.954
21	21.1	1	1	17.74	5.7	8040	22136.8	PIG	A0A4X1SUR2	40S ribosomal protein S8		2	17.74	90.2	8040	LTPEEEEILNK	657.838
22	22.1	1	1	17.65	1	8610	132026	PIG	A0A287B5M2	Uncharacterized protein		2	17.65	78.8	8610	DPcDEPcFPNVK	739.309
23	23.1	2	2	17.53	8	385000	53319.9	PIG	A0A286K202	STEAP family member 4		4	9.93	62.2	60900	LAISIPNHIFPNTALTLLALVYLPGVLAAILQLYR	951.323
23	23.1	2	2	17.53	8	385000	53319.9	PIG	A0A286K202	STEAP family member 4		4	7.6	59.7	324000	LAISIPNHIFPNTALTLLALVYLPGVLAAILQLYRGTK	1022.85
24	24.1	2	1	17.48	11.4	1840000	35768.5	PIG	A0A076KRX0	Glyceraldehyde-3-phosphate dehydrogenase		4	17.48	73	920000	GILGYTEDQVVScDFNSDTHSSTFDAGAGIALNDHFVK	1022.72
24	24.1	2	1	17.48	11.4	1840000	35768.5	PIG	A0A076KRX0	Glyceraldehyde-3-phosphate dehydrogenase		4	8.16	56.5	920000	GILGYTEDQVVScDFNSDTHSSTFDAGAGIALNDHFVK	1022.72
25	25.1	3	1	17.46	4.5	846000	63992.3	PIG	A0A286ZT94	Uncharacterized protein		3	17.46	90.7	396000	VLLPSVSIPQDPEAFLVcEVQHPSGTK	983.181
25	25.1	3	1	17.46	4.5	846000	63992.3	PIG	A0A286ZT94	Uncharacterized protein		3	11.54	69	396000	VLLPSVSIPQDPEAFLVcEVQHPSGTK	983.178
25	25.1	3	1	17.46	4.5	846000	63992.3	PIG	A0A286ZT94	Uncharacterized protein		4	8.31	50.2	54500	VLLPSVSIPQDPEAFLVcEVQHPSGTK	737.63
26	26.1	3	1	17.46	1.4	629000	209859	PIG	A0A480IS92	Myosin-9		4	17.46	84	24100	DLGEELEALKTELEDTLDSTAAQQELR	755.125
26	26.1	3	1	17.46	1.4	629000	209859	PIG	A0A480IS92	Myosin-9		3	16.91	89.3	303000	DLGEELEALKTELEDTLDSTAAQQELR	1006.5
26	26.1	3	1	17.46	1.4	629000	209859	PIG	A0A480IS92	Myosin-9		3	6.94	54.9	303000	DLGEELEALKTELEDTLDSTAAQQELR	1006.5
27	27.1	3	1	16.98	8.8	388000	47370.3	PIG	A0A0B8RZS4	Actin-like protein 3		4	16.98	84.6	151000	FLGPEIFFHPEFANPDFTQPISEVVDEVIQNcPIDVR	1079.78
27	27.1	3	1	16.98	8.8	388000	47370.3	PIG	A0A0B8RZS4	Actin-like protein 3		3	14.45	76.4	118000	FLGPEIFFHPEFANPDFTQPISEVVDEVIQNcPIDVR	1439.37
27	27.1	3	1	16.98	8.8	388000	47370.3	PIG	A0A0B8RZS4	Actin-like protein 3		3	10.96	63.7	119000	FLGPEIFFHPEFANPDFTQPISEVVDEVIQNcPIDVR	1439.34
28	28.1	1	1	16.94	1.3	40600	235729	PIG	A0A480HB69	Myosin-10		3	16.94	80.3	40600	DLSEELEALKTELEDTLDTTAAQQELR	1021.18
29	29.1	1	1	16.73	4.2	19400	44265.4	PIG	A0A480UPA5	Protein GNAS isoform GNASS		2	16.73	82.8	19400	YTTPEDATPEPGEDPR	887.892
30	30.1	1	1	15.16	11	10400	36283	PIG	A0A287AAH4	Na(+)/H(+) exchange regulatory cofactor NHE-RF		4	15.16	70.6	10400	AQEGPGQAEPPAATEAQGADSENEPPAATPEPHEAEK	927.921
31	31.1	2	1	14.86	2.5	116000	111962	PIG	A0A480LDL3	Ras GTPase-activating-like protein IQGAP1		3	14.86	80	113000	FQPGETLTEILETPATSEQEAEHQR	947.805
31	31.1	2	1	14.86	2.5	116000	111962	PIG	A0A480LDL3	Ras GTPase-activating-like protein IQGAP1		4	8.36	54.6	2900	FQPGETLTEILETPATSEQEAEHQR	711.085
32	32.1	1	1	14.37	1.3	4760	79201.4	PIG	A0A287ALP4	Cadherin-13		2	14.37	86.4	4760	DLHPNTDPFK	592.293
33	33.1	1	1	14.33	4.8	83800	48285.6	PIG	A0A4X1W776	Tubulin alpha chain		2	14.33	86.6	83800	DYEEVGVDSVEGEGEEEGEEY	1174.96
34	34.1	1	1	14.3	5.4	87100	84273.6	PIG	A0A0B8RSY4	Niban-like protein 1		4	14.3	78.3	87100	AVDLEAPKPSDQETGEQVSSPGGRPPIHTTTEDSAGVQTEF	1067.01
35	35.1	1	1	13.81	8	90200	45702.8	PIG	A0A4X1TXQ3	Uncharacterized protein		3	13.81	70.9	90200	LSELEDLLPSRPEVPNIIGDTEEVELQEFDSTR	1257.3
[truncated: 7 more rows]

## Sheet: C_UF
group	subgroup	Spectra	Peptides	score	Coverage	Intensity	protein_mw	species	accession_number	entry_name		z	score	SPI	Intensity	sequence	m/z
[truncated: 330 more rows]
