# Supplementary material for: Different seminal ejaculated fractions in artificial insemination condition the protein cargo of oviductal and uterine extracellular vesicles in pig
Source: Front Cell Dev Biol. 2023 Oct 6;11:1231755. doi: 10.3389/fcell.2023.1231755 (PMC10587466; doi:10.3389/fcell.2023.1231755)
Supplement: Supplementary file 1 [file Presentation1.zip › Supplementary File 3.XLSX]

## Sheet: OF_Control
Biological process	%	Count	Genes
GO:0006412~translation	0.202454	33	A0A287ASU4, A0A4X1SXI6, A0A4X1VTS2, A0A287BPF2, A0A287ANI9, A0A287B4K6, F2Z5Q6, A0A287BSA8, P62272, A0A4X1W9D1, A0A0B8RZ72, A0A287A391, A0A287AEM2, A0A4X1V3Z6, A0A0B8RT95, A0A287BHE7, A0A286ZX70, A0A287A9Y6, A0A286ZW72, A0A4X1ULB7, A0A287ASD0, A0A4X1ULC0, A0A480V540, A0A5G2QFP8, A0A287AWI9, A0A287A7F5, A0A287BBI3, A0A286ZL51, A0A4X1VZE3, A0A287B771, A0A287APR1, A0A4X1UN85
GO:0002181~cytoplasmic translation	0.0613497	10	A0A4X1T568, A0A287BSA8, A0A5G2QFP8, A0A287AY54, A0A287A7F5, A0A287BBI3, A0A4X1V3Z6, A0A4X1VZE3, A0A287B386, A0A287ANI9
GO:0006352~DNA-templated transcription, initiation	0.0368098	6	A0A480TD90
GO:0071346~cellular response to interferon-gamma	0.0368098	6	A0A287BG23, Q007T2, A0A286ZIC1, A0A286ZQW0
GO:0050821~protein stabilization	0.0306748	5	A0A286ZKC5, A0A287BG23, A0A287AQK7, A0A287ASD0, A0A0B8S079
GO:0006457~protein folding	0.0306748	5	A0A286ZKC5, A0A4X1UCS5, A0A4X1UQS4, A0A4X1TXP8, A0A287AQK7, A0A4X1TXQ3
GO:0043161~proteasome-mediated ubiquitin-dependent protein catabolic process	0.0306748	5	A0A0B8RTB9, A0A5G2QI19, A0A4X1UJP8, A0A286ZSB5, A0A287AVG1
GO:0006096~glycolytic process	0.0306748	5	A0A287BG23, A0A0B8S031, A0A287ANH6, A0A288CFT0
GO:0006364~rRNA processing	0.0245399	4	F2Z5Q6, A0A4X1SXI6, A0A287A9Y6, A0A287ASD0
GO:0000027~ribosomal large subunit assembly	0.0245399	4	A0A287AY54, A0A287BBI3, A0A286ZL51, A0A287ASD0
GO:0030163~protein catabolic process	0.0245399	4	A0A286ZT52, A0A287BR45, A0A287B4P8, A0A287AVG1
GO:0045899~positive regulation of RNA polymerase II transcriptional preinitiation complex assembly	0.0245399	4	A0A286ZT52, A0A287BR45, A0A287B4P8, A0A287AVG1
GO:0006911~phagocytosis, engulfment	0.0245399	4	Q007T2, A0A0A0MY58, A0A286ZIC1
GO:0017148~negative regulation of translation	0.0245399	4	A0A287BG23, A0A286ZQW0, A0A4X1UN85
GO:0007188~adenylate cyclase-modulating G-protein coupled receptor signaling pathway	0.0245399	4	A0A4X1TDW5, A0A4X1SMB1, A0A0B8S079, A0A480UPA5
GO:0042274~ribosomal small subunit biogenesis	0.0184049	3	F2Z5Q6, A0A4X1SXI6, A0A287A9Y6
GO:0000028~ribosomal small subunit assembly	0.0184049	3	A0A287BHE7, A0A286ZX70, A0A287AEM2
GO:0007266~Rho protein signal transduction	0.0184049	3	A0A4X1ST20, A0A287A853, A0A287ALP4
GO:0009408~response to heat	0.0184049	3	A0A4X1UQS4, A0A4X1TXP8, A0A287AQK7, A0A4X1TXQ3
GO:0051603~proteolysis involved in cellular protein catabolic process	0.0184049	3	A0A5G2QI19, A0A287BIL8, A0A4X1UJP8
GO:0042026~protein refolding	0.0184049	3	A0A287BIL8, A0A4X1TXP8, A0A286ZPC8, A0A4X1TXQ3
GO:0030168~platelet activation	0.0184049	3	A0A4X1UCS5, A0A4X1SSS2, A0A287A853
GO:0000462~maturation of SSU-rRNA from tricistronic rRNA transcript (SSU-rRNA, 5.8S rRNA, LSU-rRNA)	0.0184049	3	A0A287BHE7, A0A4X1SXI6, A0A4X1W9D1
GO:0045198~establishment of epithelial cell apical/basal polarity	0.0184049	3	A0A287B9W3, A0A286ZVE7
GO:0071353~cellular response to interleukin-4	0.0184049	3	A0A286ZKC5, A0A287AY54, A0A287BIL8
GO:0034605~cellular response to heat	0.0184049	3	A0A286ZKC5, A0A287AQK7, A0A286ZSB5
GO:0051014~actin filament severing	0.0184049	3	A0A286ZIC1, A0A286ZVE7
GO:0030042~actin filament depolymerization	0.0184049	3	A0A286ZIC1, A0A286ZVE7
		163 total proteins

## Sheet: OF_AI-F1
Biological process	%	Count	Genes
GO:0050821~protein stabilization	0.0869565	8	A0A286ZKC5, A0A287BG23, A0A287AQK7, A0A287ASD0, A0A0B8S079
GO:0006457~protein folding	0.0652174	6	A0A286ZKC5, A0A4X1UCS5, A0A4X1UQS4, A0A4X1TXP8, A0A287AQK7, A0A4X1TXQ3
GO:0006096~glycolytic process	0.0652174	6	A0A286ZWI1, A0A0B8S031, A0A076KRX0, A0A287AJQ2, A0A288CFT0
GO:0043161~proteasome-mediated ubiquitin-dependent protein catabolic process	0.0434783	4	A0A5G2QI19, A0A4X1UJP8, A0A286ZSB5, A0A287AVG1
GO:0045899~positive regulation of RNA polymerase II transcriptional preinitiation complex assembly	0.0434783	4	A0A286ZT52, A0A286ZXG4, A0A287B4P8, A0A287AVG1
GO:0071346~cellular response to interferon-gamma	0.0434783	4	A0A076KRX0, A0A286ZIC1
GO:0005975~carbohydrate metabolic process	0.0434783	4	A0A4X1VAI4, A0A480JV95, A0A286ZZ91, A0A287AQS1
GO:0030036~actin cytoskeleton organization	0.0434783	4	A0A287A2R9, A0A287AAH4, A0A165DE67, A0A4X1UF70
GO:0006605~protein targeting	0.0326087	3	A0A480PLY3, A0A4X1UDE4, A0A0B8RVD2
GO:0042026~protein refolding	0.0326087	3	A0A287BQU9, A0A286ZPC8, A0A287AKF5
GO:0030163~protein catabolic process	0.0326087	3	A0A286ZT52, A0A287B4P8, A0A287AVG1
GO:0051973~positive regulation of telomerase activity	0.0326087	3	A0A286ZKC5, A0A287AJY2, A0A287AQK7
GO:0034605~cellular response to heat	0.0326087	3	A0A286ZKC5, A0A287AQK7, A0A286ZSB5
GO:0007188~adenylate cyclase-modulating G-protein coupled receptor signaling pathway	0.0326087	3	A0A287B697, A0A4X1SMB1, A0A0B8S079, A0A480UPA5
GO:0051014~actin filament severing	0.0326087	3	A0A286ZIC1, A0A286ZVE7
GO:0030042~actin filament depolymerization	0.0326087	3	A0A286ZIC1, A0A286ZVE7
GO:0051085~chaperone mediated protein folding requiring cofactor	0.0217391	2	A0A286ZKC5, A0A287AQK7
		92 total proteins

## Sheet: OF_AI-F2
Biological process	%	Count	Genes
GO:0006096~glycolytic process	0.0833333	6	A0A287BG23, A0A0B8S031, A0A286ZRV2, A0A287AJQ2, G3CKJ2, A0A286ZYX8
GO:0016192~vesicle-mediated transport	0.0694444	5	A0A286ZWK2, A0A287B4B7, A0A287BQU9, A0A286ZPC8, A0A286ZJ53, A0A287BB33
GO:0050821~protein stabilization	0.0694444	5	A0A286ZKC5, A0A287BG23, A0A287AQK7, A0A4X1W8H4, G3CKJ2, A0A0B8S079
GO:0006457~protein folding	0.0694444	5	A0A286ZKC5, A0A4X1UCS5, A0A287AQK7, A0A287AFA5, A0A286ZJY9
GO:0008360~regulation of cell shape	0.0555556	4	A0A4X1ST20, A0A286ZY95, A0A287AAH4, A0A286ZYX8
GO:0042744~hydrogen peroxide catabolic process	0.0555556	4	P01965, A0A287A690, A0A4X1V8R7, P02101
GO:0005975~carbohydrate metabolic process	0.0555556	4	A0A286ZKH9, A0A4X1ST20, A0A287AAH4, A0A4X1UF70
GO:0030036~actin cytoskeleton organization	0.0555556	4	A0A286ZKH9, A0A4X1ST20, A0A287AAH4, A0A4X1UF70
GO:0042493~response to drug	0.0416667	3	A0A4X1SUF8, A0A4X1ST20, A0A480UPA5
GO:0051898~negative regulation of protein kinase B signaling	0.0416667	3	A0A286ZLL3, A0A287AAH4, A0A1B2TT50
GO:0006469~negative regulation of protein kinase activity	0.0416667	3	A0A4X1UCS5, A0A4X1W8H4, A0A0B8S079
GO:0032435~negative regulation of proteasomal ubiquitin-dependent protein catabolic process	0.0416667	3	A0A286ZKH9, A0A286ZKC5, A0A4X1W8H4
GO:0007160~cell-matrix adhesion	0.0416667	3	A0A4X1ST20, A0A287B5M2, A0A286ZY95
GO:0051085~chaperone mediated protein folding requiring cofactor	0.0277778	2	A0A286ZKC5, A0A287AQK7
GO:0007188~adenylate cyclase-modulating G-protein coupled receptor signaling pathway	0.0277778	2	A0A287AAH4, A0A480UPA5
		72 total proteins

## Sheet: OF_AI-F3
Biological process	%	Count	Genes
GO:0006412~translation	0.0752688	7	A0A286ZUI3, A0A287ASU4, A0A287BSA8, A0A287AWI9, A0A287A9Y6, A0A287A391, A0A4X1UN85, A0A0B8RT95
GO:0050821~protein stabilization	0.0645161	6	A0A286ZKC5, A0A287BG23, A0A287AQK7, A0A4X1W8H4, A0A286ZQC7, A0A0B8S079
GO:0045087~innate immune response	0.0645161	6	A0A287BG23, A0A286ZIM1, A0A480TMT6, A0A0A0MY58, O62680, A0A287B5V2
GO:0006096~glycolytic process	0.0645161	6	A0A287BG23, A0A0B8S031, A0A0B8RSY9, A0A287A1V5, A0A288CFT0
GO:0006352~DNA-templated transcription, initiation	0.0645161	6	A0A480TD90
GO:0008360~regulation of cell shape	0.0537634	5	A0A287AK19, A0A287A2R9, A0A286ZJJ2, A0A287AAH4, A0A287A1V5
GO:0006911~phagocytosis, engulfment	0.0537634	5	A0A286ZIM1, Q007T2, A0A0A0MY58, A0A286ZIC1
GO:0071346~cellular response to interferon-gamma	0.0537634	5	A0A287BG23, Q007T2, A0A286ZIC1
GO:0005975~carbohydrate metabolic process	0.0537634	5	A0A481CII4, A0A480JV95, A0A286ZZ91, A0A287AQS1
GO:0042744~hydrogen peroxide catabolic process	0.0430108	4	P01965, A0A287A690, A0A4X1V8R7, P02101
GO:0030036~actin cytoskeleton organization	0.0430108	4	A0A287A2R9, A0A287AAH4, A0A4X1UF70, A0A4X1UWL1
GO:0006605~protein targeting	0.0322581	3	A0A287A0Q6, A0A4X1UDE4, A0A0B8RVD2
GO:1903364~positive regulation of cellular protein catabolic process	0.0322581	3	A0A287AK19, A0A286ZJJ2, A0A287AQK7
GO:0070527~platelet aggregation	0.0322581	3	A0A480TMT6, A0A4X1UCS5, A0A4X1SSS2
GO:0030168~platelet activation	0.0322581	3	A0A480TMT6, A0A4X1UCS5, A0A4X1SSS2
GO:0017148~negative regulation of translation	0.0322581	3	A0A287BG23, A0A4X1UN85
GO:0006469~negative regulation of protein kinase activity	0.0322581	3	A0A4X1UCS5, A0A4X1W8H4, A0A0B8S079
GO:0042730~fibrinolysis	0.0322581	3	A0A480TMT6, A0A4X1SSS2, A0A286ZJV6
GO:0045198~establishment of epithelial cell apical/basal polarity	0.0322581	3	A0A287AK19, Q007T2, A0A287AAH4
GO:0051085~chaperone mediated protein folding requiring cofactor	0.0322581	3	A0A287BQU9, A0A286ZPC8, A0A286ZMW4
GO:0034605~cellular response to heat	0.0322581	3	A0A286ZKC5, A0A287AQK7, A0A286ZSB5
GO:0007188~adenylate cyclase-modulating G-protein coupled receptor signaling pathway	0.0322581	3	A0A287B697, A0A0B8S079, A0A480UPA5
		93 total proteins

## Sheet: OF_AI-F1,-F2,-F3
Biological process	%	Count
GO:0005975~carbohydrate metabolic process	0.136691	19
GO:0006096~glycolytic process	0.129496	18
GO:0006352~DNA-templated transcription, initiation	0.0935252	13
GO:0006412~translation	0.0863309	12
GO:0006457~protein folding	0.0791367	11
GO:0006469~negative regulation of protein kinase activity	0.0647482	9
GO:0006605~protein targeting	0.0647482	9
GO:0006911~phagocytosis, engulfment	0.057554	8
GO:0007160~cell-matrix adhesion	0.057554	8
GO:0007188~adenylate cyclase-modulating G-protein coupled receptor signaling pathway	0.0503597	7
GO:0008360~regulation of cell shape	0.0503597	7
GO:0016192~vesicle-mediated transport	0.0431655	6
GO:0017148~negative regulation of translation	0.0431655	6
GO:0030036~actin cytoskeleton organization	0.0431655	6
GO:0030042~actin filament depolymerization	0.0431655	6
GO:0030163~protein catabolic process	0.0431655	6
GO:0030168~platelet activation	0.0359712	5
GO:0032435~negative regulation of proteasomal ubiquitin-dependent protein catabolic process	0.0359712	5
GO:0034605~cellular response to heat	0.028777	4
GO:0042026~protein refolding	0.028777	4
GO:0042493~response to drug	0.0215827	3
GO:0042730~fibrinolysis	0.0215827	3
GO:0042744~hydrogen peroxide catabolic process	0.0215827	3
GO:0043161~proteasome-mediated ubiquitin-dependent protein catabolic process	0.0215827	3
GO:0045087~innate immune response	0.0215827	3
GO:0045198~establishment of epithelial cell apical/basal polarity	0.0215827	3
GO:0045899~positive regulation of RNA polymerase II transcriptional preinitiation complex assembly	0.0215827	3
GO:0050821~protein stabilization	0.0215827	3
GO:0051014~actin filament severing	0.0215827	3
GO:0051085~chaperone mediated protein folding requiring cofactor	0.0215827	3
GO:0051898~negative regulation of protein kinase B signaling	0.0215827	3
GO:0051973~positive regulation of telomerase activity	0.0215827	3
GO:0070527~platelet aggregation	0.0215827	3
GO:0071346~cellular response to interferon-gamma	0.0215827	3
GO:1903364~positive regulation of cellular protein catabolic process	0.0215827	3
		139 total proteins
