# Supplementary material for: Different seminal ejaculated fractions in artificial insemination condition the protein cargo of oviductal and uterine extracellular vesicles in pig
Source: Front Cell Dev Biol. 2023 Oct 6;11:1231755. doi: 10.3389/fcell.2023.1231755 (PMC10587466; doi:10.3389/fcell.2023.1231755)
Supplement: Supplementary file 1 [file Presentation1.zip › Supplementary File 4.XLSX]

## Sheet: UF_Control_BP
Biological process	%	Count	Genes
GO:0008360~regulation of cell shape	0.122807	7	A0A286ZSH1, A0A4X1ST20, A0A287A2R9, A0A286ZJJ2, A0A4X1T6J6, A0A287AAH4, A0A4X1W3B6
GO:0050821~protein stabilization	0.122807	7	A0A287AMZ2, A0A286ZKC5, A0A287BG23, A0A287AJY2, A0A287AQK7, A0A286ZQC7, A0A287ATJ4
GO:0006457~protein folding	0.122807	7	A0A287AMZ2, A0A286ZKC5, A0A287AJY2, A0A4X1UCR2, A0A4X1UQS4, A0A4X1TXP8, A0A287AQK7, A0A4X1TXQ3
GO:0030335~positive regulation of cell migration	0.122807	7	A0A287B0E9, A0A286ZJJ2, A0A286ZLL3, A0A4X1T6J6, A0A0B8RTA2, A0A287A5Z0, A0A287ALP4
GO:0030036~actin cytoskeleton organization	0.105263	6	A0A286ZPG4, A0A286ZSH1, A0A4X1ST20, A0A287A2R9, A0A287AAH4, A0A4X1UF70
GO:0007018~microtubule-based movement	0.0877193	5	A0A287B9W3, A0A286ZTA9, A0A287A5Y7, A0A287AVN3, A0A286ZUB7
GO:0042493~response to drug	0.0701754	4	A0A4X1SUF8, A0A4X1ST20, A0A4X1W3B6, A0A480UPA5
GO:0051897~positive regulation of protein kinase B signaling	0.0701754	4	A0A286ZKC5, A0A287AZ36, A0A287A5Z0, A0A287A231
GO:0000226~microtubule cytoskeleton organization	0.0701754	4	A0A287BG23, A0A287A217, A0A287AVN3, A0A4X1W776, A0A287A275
GO:0007010~cytoskeleton organization	0.0701754	4	A0A286ZKK0, A0A4X1ST20, A0A4X1W1F9, A0A286ZVE7
GO:0071346~cellular response to interferon-gamma	0.0701754	4	A0A287BG23, A0A286ZQW0, A0A286ZUB7
GO:1901998~toxin transport	0.0526316	3	A0A286ZPT0, A0A287AMZ2, A0A287AJY2
GO:0009408~response to heat	0.0526316	3	A0A4X1UQS4, A0A4X1TXP8, A0A287AQK7, A0A4X1TXQ3
GO:0051973~positive regulation of telomerase activity	0.0526316	3	A0A286ZIH1, A0A287B7B9
GO:0051496~positive regulation of stress fiber assembly	0.0526316	3	A0A4X1ST20, A0A4X1T6J6, A0A286ZQC7
GO:0050769~positive regulation of neurogenesis	0.0526316	3	A0A0B8RZZ6, A0A287AZ36, A0A287BPD6
GO:1900121~negative regulation of receptor binding	0.0526316	3	A0A286ZIH1, A0A287B7B9
GO:0051898~negative regulation of protein kinase b signaling	0.0526316	3	A0A0B8S096, A0A286ZLL3, A0A287AAH4
GO:0007611~learning or memory	0.0526316	3	A0A287B7B9, A0A287BPD6
GO:0006096~glycolytic process	0.0526316	3	A0A287BG23, A0A287AJQ2
GO:0006006~glucose metabolic process	0.0526316	3	A0A287BG23, A0A4X1V2W4
GO:0098586~cellular response to virus	0.0526316	3	A0A286ZZ57, A0A287AQK7, A0A4X1VVF5
GO:0034605~cellular response to heat	0.0526316	3	A0A286ZKC5, A0A287AQK7, A0A286ZSB5
GO:0007339~binding of sperm to zona pellucida	0.0526316	3	A0A287AMZ2, A0A287AIG3, A0A287AJY2
		57 total proteins

## Sheet: UF_F1
Biological process	%	Count	Genes
GO:0050821~protein stabilization	0.0860215	8	A0A286ZKC5, A0A287BG23, A0A287AJY2, A0A4X1V502, A0A287AQK7, A0A4X1W7V3, A0A4X1W8H4, A0A287ALN0
GO:0006457~protein folding	0.0860215	8	A0A286ZKC5, A0A287AJY2, A0A4X1V502, A0A4X1UCR2, A0A287AQK7, A0A4X1W7V3, A0A4X1TXQ3, A0A286ZZ12
GO:0006096~glycolytic process	0.0860215	8	A0A287BG23, A0A0B8S031, A0A480S836, A0A0B8RSY9, A0A287AJQ2, A0A287A1V5, A0A288CFT0
GO:0008360~regulation of cell shape	0.0752688	7	A0A287BJX5, A0A4X1ST20, A0A286ZJJ2, A0A4X1T6J6, A0A287AAH4, A0A287BKX8, A0A287A1V5
GO:0072659~protein localization to plasma membrane	0.0752688	7	A0A4X1T9N8, A0A287BAJ3, A0A287A229, A0A286ZJJ2, A0A4X1W024, A0A287AAH4, A0A287ALN0
GO:0007015~actin filament organization	0.0752688	7	A0A4X1ST20, A0A286ZVG3, Q007T2, A0A4X1T6J6, A0A287B4N8, A0A286ZVE7, A0A287BRL8
GO:0030335~positive regulation of cell migration	0.0645161	6	A0A287B4D9, A0A286ZJJ2, A0A4X1T6J6, A0A286ZNB9, A0A0B8RTA2, A0A287ALP4
GO:0008283~cell proliferation	0.0645161	6	A0A287B697, A0A286ZND5, A0A0B8RZJ8, A0A287AZ36, A0A287AJS4, A0A4X1SKG7
GO:0007264~small GTPase mediated signal transduction	0.0537634	5	A0A287B4B7, A0A4X1UDE4, Q007T2, A0A4X1T6J6, A0A286ZLU4
GO:0051301~cell division	0.0537634	5	A0A287B697, A0A4X1V502, A0A4X1SFJ7, A0A4X1TDW5, Q007T2, Q06AS7
GO:0030036~actin cytoskeleton organization	0.0537634	5	A0A286ZPG4, A0A4X1ST20, A0A287AAH4, A0A4X1UF70, A0A480VUQ3
GO:0007266~Rho protein signal transduction	0.0430108	4	A0A286ZVR9, A0A287BJX5, A0A4X1ST20, A0A287ALP4
GO:0016601~Rac protein signal transduction	0.0430108	4	A0A287BJX5, A0A480S836, A0A287ALP4, A0A287AAK8
GO:0042026~protein refolding	0.0430108	4	A0A286ZWK2, A0A287BQU9, A0A4X1W7V3, A0A286ZPC8, A0A4X1TXQ3
GO:0051496~positive regulation of stress fiber assembly	0.0430108	4	A0A4X1ST20, A0A4X1W024, Q007T2, A0A4X1T6J6
GO:0006911~phagocytosis, engulfment	0.0430108	4	Q007T2, A0A0A0MY58, A0A286ZIC1
GO:0007188~adenylate cyclase-modulating G-protein coupled receptor signaling pathway	0.0430108	4	A0A287B697, A0A4X1SFJ7, A0A4X1TDW5, Q06AS7, A0A480UPA5
GO:0051014~actin filament severing	0.0430108	4	A0A287A900, A0A286ZIC1, A0A286ZVE7
GO:0051017~actin filament bundle assembly	0.0430108	4	A0A287BJX5, A0A287BKX8, A0A287BI79, A0A287BRL8
GO:0009408~response to heat	0.0322581	3	A0A287AQK7, A0A2C9F3F0, A0A4X1TXQ3
GO:0019430~removal of superoxide radicals	0.0322581	3	A0A286ZND5, A0A287A690, A0A2C9F3F0
GO:0045859~regulation of protein kinase activity	0.0322581	3	A0A4X1V502, A0A287AAH4, A0A2C9F3F0
GO:0006605~protein targeting	0.0322581	3	A0A480PLY3, A0A4X1UDE4, A0A0B8RVD2
GO:0051973~positive regulation of telomerase activity	0.0322581	3	A0A286ZKC5, A0A287AJY2, A0A287AQK7
GO:1900029~positive regulation of ruffle assembly	0.0322581	3	A0A286ZVR9, A0A287BJX5, A0A287B4D9
GO:0031334~positive regulation of protein complex assembly	0.0322581	3	A0A4X1T6J6, A0A4X1W8H4, A0A286ZSB5
GO:2000251~positive regulation of actin cytoskeleton reorganization	0.0322581	3	A0A287B4D9, Q007T2, A0A287BKX8
GO:0007017~microtubule-based process	0.0322581	3	A0A287A217, A0A480TK33, A0A4X1W776
GO:0001765~membrane raft assembly	0.0322581	3	A0A4X1W024, A0A286ZJV6, A0A287ALN0
GO:0006900~membrane budding	0.0322581	3	A0A4X1W024, A0A4X1UDW0, A0A286ZJV6
GO:0046039~GTP metabolic process	0.0322581	3	A0A4X1ST20, A0A4X1TDW5, A0A4X1UF70
GO:0045198~establishment of epithelial cell apical/basal polarity	0.0322581	3	A0A4X1ST20, Q007T2, A0A287AAH4
GO:0034605~cellular response to heat	0.0322581	3	A0A286ZKC5, A0A287AQK7, A0A286ZSB5
GO:0030030~cell projection organization	0.0322581	3	A0A287A229, A0A286ZIC1
GO:0030031~cell projection assembly	0.0322581	3	Q007T2, A0A286ZIC1, A0A287AAK8
GO:0019752~carboxylic acid metabolic process	0.0322581	3	A0A286ZNX3, A0A287AQS1
GO:0007339~binding of sperm to zona pellucida	0.0322581	3	A0A287AJY2, A0A4X1W7V3, A0A287A1V5
GO:0051016~barbed-end actin filament capping	0.0322581	3	A0A287BJX5, A0A286ZIC1
GO:0060088~auditory receptor cell stereocilium organization	0.0322581	3	A0A287AAH4, A0A2C9F3F0, A0A287BI79
GO:0030042~actin filament depolymerization	0.0322581	3	A0A286ZIC1, A0A286ZVE7
		93 total proteins

## Sheet: UF_F2
Biological process	%	Count	Genes
GO:0008360~regulation of cell shape	0.101449	7	A0A287BJX5, A0A286ZSH1, A0A4X1ST20, A0A287A2R9, A0A286ZJJ2, A0A4X1T6J6, A0A287BKX8
GO:0006457~protein folding	0.0869565	6	A0A286ZKC5, A0A287AJY2, A0A4X1UCR2, A0A4X1UQS4, A0A4X1TXQ3, A0A286ZJY9
GO:0007015~actin filament organization	0.0869565	6	A0A4X1ST20, A0A286ZVG3, A0A4X1T6J6, A0A287B4N8, A0A286ZVE7, A0A287BRL8
GO:0050821~protein stabilization	0.0724638	5	A0A286ZKC5, A0A287AJY2, A0A076KRX0, A0A4X1W8H4, A0A4X1WBS8
GO:0007264~small GTPase mediated signal transduction	0.057971	4	A0A4X1U2N5, A0A286ZSH1, A0A4X1T6J6, A0A287B4U1
GO:0007266~Rho protein signal transduction	0.057971	4	A0A286ZVR9, A0A287BJX5, A0A4X1ST20, A0A287ALP4
GO:0032956~regulation of actin cytoskeleton organization	0.057971	4	A0A4X1ST20, A0A287A2R9, A0A4X1T6J6, A0A287BKX8
GO:0043123~positive regulation of I-kappaB kinase/NF-kappaB signaling	0.057971	4	A0A4X1W1C0, A0A076KRX0, A0A4X1ST20
GO:0000226~microtubule cytoskeleton organization	0.057971	4	A0A076KRX0, A0A287A217, A0A480TK33, A0A4X1W776
GO:0006096~glycolytic process	0.057971	4	A0A076KRX0, A0A480S836, A0A0B8RSY9
GO:0051017~actin filament bundle assembly	0.057971	4	A0A287BJX5, A0A287BKX8, A0A287APD4, A0A287BRL8
GO:0030036~actin cytoskeleton organization	0.057971	4	A0A286ZPG4, A0A286ZSH1, A0A4X1ST20, A0A287A2R9
GO:0016601~Rac protein signal transduction	0.0434783	3	A0A287BJX5, A0A480S836, A0A287ALP4
GO:0031334~positive regulation of protein complex assembly	0.0434783	3	A0A4X1T6J6, A0A4X1W8H4, A0A286ZSB5
GO:0007017~microtubule-based process	0.0434783	3	A0A287A217, A0A480TK33, A0A4X1W776
GO:0001822~kidney development	0.0434783	3	A0A4X1ST20, A0A287AZ36, A0A287BPD6
GO:0050832~defense response to fungus	0.0434783	3	A0A4X1W1C0, A0A076KRX0
GO:0007010~cytoskeleton organization	0.0434783	3	A0A286ZKK0, A0A4X1ST20, A0A286ZVE7
GO:0061844~antimicrobial humoral immune response mediated by antimicrobial peptide	0.0434783	3	A0A4X1W1C0, A0A076KRX0
GO:0051764~actin crosslink formation	0.0434783	3	A0A287BJX5, A0A287BKX8, A0A287BRL8
		69 total proteins

## Sheet: UF_F3
Biological process	%	Count	Genes
GO:0008360~regulation of cell shape	0.113208	6	A0A286ZSH1, A0A4X1ST20, A0A286ZJJ2, A0A4X1T6J6, A0A287AAH4, A0A287BKX8
GO:0006096~glycolytic process	0.0943396	5	A0A0B8S031, A0A076KRX0, A0A0B8RSY9, A0A287AJQ2
GO:0007015~actin filament organization	0.0943396	5	A0A4X1ST20, A0A4X1T6J6, A0A287B4N8, A0A286ZVE7, A0A287BRL8
GO:0030036~actin cytoskeleton organization	0.0943396	5	A0A286ZPG4, A0A286ZSH1, A0A4X1ST20, A0A287AAH4, A0A4X1UF70
GO:0007605~sensory perception of sound	0.0754717	4	A0A286ZVR9, A0A287AQV7, A0A287AZ36, A0A287AAH4
GO:0006457~protein folding	0.0754717	4	A0A286ZKC5, A0A287AJY2, A0A4X1UCR2, A0A4X1TXQ3
GO:0043123~positive regulation of I-kappaB kinase/NF-kappaB signaling	0.0754717	4	A0A4X1W1C0, A0A076KRX0, A0A4X1ST20
GO:0005975~carbohydrate metabolic process	0.0754717	4	A0A481CII4, A0A286ZNX3, A0A287AQS1
GO:0030335~positive regulation of cell migration	0.0754717	4	A0A286ZJJ2, A0A4X1T6J6, A0A0B8RTA2, A0A287ALP4
GO:0007266~Rho protein signal transduction	0.0566038	3	A0A286ZVR9, A0A4X1ST20, A0A287ALP4
GO:0032956~regulation of actin cytoskeleton organization	0.0566038	3	A0A4X1ST20, A0A4X1T6J6, A0A287BKX8
GO:0032091~negative regulation of protein binding	0.0566038	3	A0A4X1SFI5, A0A4X1W8H4, A0A286ZYD4
GO:0050832~defense response to fungus	0.0566038	3	A0A4X1W1C0, A0A076KRX0
GO:0002181~cytoplasmic translation	0.0566038	3	A0A4X1T568, A0A287AY54, A0A287AW71
GO:0019752~carboxylic acid metabolic process	0.0566038	3	A0A286ZNX3, A0A287AQS1
GO:0061844~antimicrobial humoral immune response mediated by antimicrobial peptide	0.0566038	3	A0A4X1W1C0, A0A076KRX0
GO:0051017~actin filament bundle assembly	0.0566038	3	A0A287BKX8, A0A287APD4, A0A287BRL8
		53 total proteins

## Sheet: UF_F1,F2,F3
Biological process	%	Count
GO:0008360~regulation of cell shape	0.178571	20
GO:0007015~actin filament organization	0.160714	18
GO:0006457~protein folding	0.160714	18
GO:0006096~glycolytic process	0.151786	17
GO:0030036~actin cytoskeleton organization	0.125	14
GO:0050821~protein stabilization	0.116071	13
GO:0016601~Rac protein signal transduction	0.116071	13
GO:0007266~Rho protein signal transduction	0.0982143	11
GO:0051017~actin filament bundle assembly	0.0982143	11
GO:0030335~positive regulation of cell migration	0.0892857	10
GO:0007264~small GTPase mediated signal transduction	0.0803571	9
GO:0043123~positive regulation of I-kappaB kinase/NF-kappaB signaling	0.0714286	8
GO:0032956~regulation of actin cytoskeleton organization	0.0625	7
GO:0072659~protein localization to plasma membrane	0.0625	7
GO:0050832~defense response to fungus	0.0535714	6
GO:0061844~antimicrobial humoral immune response mediated by antimicrobial peptide	0.0535714	6
GO:0007017~microtubule-based process	0.0535714	6
GO:0031334~positive regulation of protein complex assembly	0.0535714	6
GO:0019752~carboxylic acid metabolic process	0.0535714	6
GO:0008283~cell proliferation	0.0535714	6
GO:0051301~cell division	0.0446429	5
GO:0000226~microtubule cytoskeleton organization	0.0357143	4
GO:0005975~carbohydrate metabolic process	0.0357143	4
GO:0007605~sensory perception of sound	0.0357143	4
GO:0006911~phagocytosis, engulfment	0.0357143	4
GO:0007188~adenylate cyclase-modulating G-protein coupled receptor signaling pathway	0.0357143	4
GO:0042026~protein refolding	0.0357143	4
GO:0051014~actin filament severing	0.0357143	4
GO:0051496~positive regulation of stress fiber assembly	0.0357143	4
GO:0001822~kidney development	0.0267857	3
GO:0007010~cytoskeleton organization	0.0267857	3
GO:0051764~actin crosslink formation	0.0267857	3
GO:0002181~cytoplasmic translation	0.0267857	3
GO:0032091~negative regulation of protein binding	0.0267857	3
GO:0001765~membrane raft assembly	0.0267857	3
GO:0006900~membrane budding	0.0267857	3
GO:0007339~binding of sperm to zona pellucida	0.0267857	3
GO:0009408~response to heat	0.0267857	3
GO:0019430~removal of superoxide radicals	0.0267857	3
GO:0030030~cell projection organization	0.0267857	3
GO:0030031~cell projection assembly	0.0267857	3
GO:0030042~actin filament depolymerization	0.0267857	3
GO:0034605~cellular response to heat	0.0267857	3
GO:0045198~establishment of epithelial cell apical/basal polarity	0.0267857	3
GO:0045859~regulation of protein kinase activity	0.0267857	3
GO:0046039~GTP metabolic process	0.0267857	3
GO:0051016~barbed-end actin filament capping	0.0267857	3
GO:0051973~positive regulation of telomerase activity	0.0267857	3
GO:0060088~auditory receptor cell stereocilium organization	0.0267857	3
GO:1900029~positive regulation of ruffle assembly	0.0267857	3
GO:2000251~positive regulation of actin cytoskeleton reorganization	0.0267857	3
		112 total proteins
